# Supplementary material for: 1200 high-quality metagenome-assembled genomes from the rumen of African cattle and their relevance in the context of sub-optimal feeding
Source: Genome Biol. 2020 Sep 3;21:229. doi: 10.1186/s13059-020-02144-7 (PMC7469290; doi:10.1186/s13059-020-02144-7)
Supplement: Supplementary file 4 — Additional file 4: Table S1. Taxonomic classifications of 850 winning African MAGs. Taxonomic classifications reported for each of the three following methods: CheckM, DIAMOND and PhyloPhlAn. [file 13059_2020_2144_MOESM4_ESM.xlsx]

## Sheet: CheckM
bin_id	marker_lineage	ml_uid	n_genomes	n_markers	n_marker_sets	n_0	n_1	n_2	n_3	n_4	n_5_plus	completeness	contamination	strain_het	superkingdom	kingdom	phylum	class	order	family	genus
S47T80_bins.56	p__Bacteroidetes	(UID2605)	350	316	210	1	312	3	0	0	0	99.52	0.52	66.67	Bacteria		Bacteroidetes
S47T40_bins.90	p__Euryarchaeota	(UID3)	148	188	125	1	186	1	0	0	0	99.2	0.8	0	Archaea		Euryarchaeota
S41T80_bins.356	p__Euryarchaeota	(UID3)	148	188	125	1	184	3	0	0	0	99.2	1.6	0	Archaea		Euryarchaeota
bin.1447	o__Clostridiales	(UID1120)	304	250	143	2	247	1	0	0	0	98.95	0.7	0	Bacteria		Firmicutes	Clostridia	Clostridiales
S46T100_bins.26	k__Bacteria	(UID2329)	174	149	89	1	146	2	0	0	0	98.88	2.25	0	Bacteria
S41T40_bins.119	o__Bacteroidales	(UID2716)	92	487	270	32	454	1	0	0	0	98.78	0.19	0	Bacteria		Bacteroidetes	Bacteroidia	Bacteroidales
S43T60_bins.169	o__Clostridiales	(UID1120)	304	247	141	16	227	4	0	0	0	98.55	1.2	25	Bacteria		Firmicutes	Clostridia	Clostridiales
S49T40_bins.302	p__Bacteroidetes	(UID2605)	350	316	210	4	307	4	1	0	0	98.33	2.3	0	Bacteria		Bacteroidetes
S46T40_bins.122	g__Butyrivibrio	(UID1297)	25	642	252	46	591	5	0	0	0	98.23	0.89	20	Bacteria		Firmicutes	Clostridia	Clostridiales	Lachnospiraceae	Butyrivibrio
S46T100_bins.91	o__Bacteroidales	(UID2716)	92	487	270	47	437	3	0	0	0	98.18	0.83	33.33	Bacteria		Bacteroidetes	Bacteroidia	Bacteroidales
S47T80_bins.192	p__Bacteroidetes	(UID2605)	350	316	210	5	307	4	0	0	0	98.17	0.98	0	Bacteria		Bacteroidetes
bin.3249	p__Firmicutes	(UID1022)	100	295	158	7	285	3	0	0	0	98.15	1.9	0	Bacteria		Firmicutes
S41T40_bins.32	o__Clostridiales	(UID1212)	172	263	149	4	259	0	0	0	0	97.85	0	0	Bacteria		Firmicutes	Clostridia	Clostridiales
S47T40_bins.293	o__Bacteroidales	(UID2716)	92	487	270	53	426	8	0	0	0	97.83	1.85	0	Bacteria		Bacteroidetes	Bacteroidia	Bacteroidales
S49T40_bins.153	o__Clostridiales	(UID1212)	172	263	149	4	255	4	0	0	0	97.76	1.9	0	Bacteria		Firmicutes	Clostridia	Clostridiales
S41T100_bins.206	o__Clostridiales	(UID1212)	172	263	149	4	256	3	0	0	0	97.76	1.34	0	Bacteria		Firmicutes	Clostridia	Clostridiales
S52T60_bins.256	p__Bacteroidetes	(UID2605)	350	316	210	7	305	4	0	0	0	97.7	1.67	0	Bacteria		Bacteroidetes
S43T100_bins.86	f__Lachnospiraceae	(UID1286)	57	420	207	10	404	6	0	0	0	97.58	2.66	16.67	Bacteria		Firmicutes	Clostridia	Clostridiales	Lachnospiraceae
S43T40_bins.30	k__Bacteria	(UID2569)	434	278	186	5	271	2	0	0	0	97.58	0.54	0	Bacteria
S41T100_bins.15	k__Bacteria	(UID2569)	434	278	186	5	273	0	0	0	0	97.58	0	0	Bacteria
S49T80_bins.189	p__Bacteroidetes	(UID2605)	350	316	210	9	301	5	1	0	0	97.49	1.56	12.5	Bacteria		Bacteroidetes
S43T60_bins.210	o__Clostridiales	(UID1212)	172	263	149	13	249	1	0	0	0	97.48	0.67	0	Bacteria		Firmicutes	Clostridia	Clostridiales
S43T100_bins.156	p__Firmicutes	(UID1022)	100	295	158	8	287	0	0	0	0	97.47	0	0	Bacteria		Firmicutes
S49T80_bins.74	o__Clostridiales	(UID1212)	172	263	149	19	244	0	0	0	0	97.45	0	0	Bacteria		Firmicutes	Clostridia	Clostridiales
S49T80_bins.117	o__Bacteroidales	(UID2716)	92	487	270	34	450	3	0	0	0	97.44	0.68	0	Bacteria		Bacteroidetes	Bacteroidia	Bacteroidales
bin.1559	f__Mycoplasmataceae	(UID2414)	89	228	130	5	220	3	0	0	0	97.44	1.92	66.67	Bacteria		Tenericutes	Mollicutes	Mycoplasmatales	Mycoplasmataceae
S43T80_bins.39	o__Clostridiales	(UID1120)	304	247	141	6	241	0	0	0	0	97.4	0	0	Bacteria		Firmicutes	Clostridia	Clostridiales
S46T40_bins.138	o__Bacteroidales	(UID2716)	92	487	270	58	401	28	0	0	0	97.34	6.3	35.71	Bacteria		Bacteroidetes	Bacteroidia	Bacteroidales
S52T80_bins.18	k__Bacteria	(UID2328)	3167	126	75	2	124	0	0	0	0	97.33	0	0	Bacteria
S52T40_bins.95	k__Bacteria	(UID2328)	3167	126	75	2	123	1	0	0	0	97.33	0.11	0	Bacteria
S49T40_bins.53	k__Bacteria	(UID2328)	3167	126	75	2	123	1	0	0	0	97.33	1.33	0	Bacteria
S46T100_bins.197	k__Bacteria	(UID2328)	3167	126	75	12	113	1	0	0	0	97.33	1.33	0	Bacteria
S52T60_bins.39	o__Clostridiales	(UID1212)	172	263	149	4	259	0	0	0	0	97.32	0	0	Bacteria		Firmicutes	Clostridia	Clostridiales
S52T60_bins.32	o__Clostridiales	(UID1212)	172	263	149	4	258	1	0	0	0	97.32	0.34	0	Bacteria		Firmicutes	Clostridia	Clostridiales
S47T40_bins.96	f__Mycoplasmataceae	(UID2414)	89	228	130	6	222	0	0	0	0	97.31	0	0	Bacteria		Tenericutes	Mollicutes	Mycoplasmatales	Mycoplasmataceae
S43T80_bins.160	p__Bacteroidetes	(UID2605)	350	316	210	14	297	5	0	0	0	97.31	1.35	20	Bacteria		Bacteroidetes
S52T40_bins.208	k__Bacteria	(UID2569)	434	278	186	6	272	0	0	0	0	97.29	0	0	Bacteria
S46T40_bins.247	o__Clostridiales	(UID1212)	172	263	149	7	255	1	0	0	0	97.27	0.34	0	Bacteria		Firmicutes	Clostridia	Clostridiales
bin.2409	k__Bacteria	(UID2329)	174	149	89	3	145	1	0	0	0	97.19	1.12	0	Bacteria
S41T100_bins.199	k__Bacteria	(UID2569)	434	278	186	33	243	2	0	0	0	97.1	1.08	0	Bacteria
S49T80_bins.64	k__Bacteria	(UID2569)	434	278	186	6	269	3	0	0	0	97.04	0.81	0	Bacteria
S43T100_bins.272	o__Bacteroidales	(UID2716)	92	487	270	32	429	22	4	0	0	96.93	6.54	11.76	Bacteria		Bacteroidetes	Bacteroidia	Bacteroidales
S41T40_bins.142	o__Clostridiales	(UID1212)	172	263	149	32	231	0	0	0	0	96.86	0	0	Bacteria		Firmicutes	Clostridia	Clostridiales
S52T80_bins.243	p__Firmicutes	(UID1022)	100	295	158	11	284	0	0	0	0	96.77	0	0	Bacteria		Firmicutes
S52T80_bins.107	c__Clostridia	(UID1118)	387	223	124	7	213	3	0	0	0	96.71	1.08	0	Bacteria		Firmicutes	Clostridia
S46T100_bins.56	k__Bacteria	(UID2569)	434	278	186	8	266	4	0	0	0	96.67	1.34	0	Bacteria
S49T60_bins.89	o__Bacteroidales	(UID2716)	92	487	270	32	450	5	0	0	0	96.66	1.42	20	Bacteria		Bacteroidetes	Bacteroidia	Bacteroidales
S49T80_bins.36	k__Bacteria	(UID2495)	2993	143	89	3	139	1	0	0	0	96.63	1.12	0	Bacteria
S43T40_bins.32	k__Bacteria	(UID2329)	174	149	89	3	144	2	0	0	0	96.63	2.25	0	Bacteria
S43T40_bins.147	o__Bacteroidales	(UID2716)	92	487	270	58	420	9	0	0	0	96.61	2.47	22.22	Bacteria		Bacteroidetes	Bacteroidia	Bacteroidales
S43T100_bins.67	k__Bacteria	(UID203)	5449	104	58	3	82	19	0	0	0	96.55	3.92	10.53	Bacteria
S49T40_bins.264	k__Bacteria	(UID2372)	131	177	106	5	171	1	0	0	0	96.54	0.94	0	Bacteria
S41T100_bins.217	k__Bacteria	(UID2329)	174	149	89	5	143	1	0	0	0	96.47	1.12	0	Bacteria
S47T40_bins.181	o__Clostridiales	(UID1120)	304	247	141	6	237	4	0	0	0	96.45	2.13	50	Bacteria		Firmicutes	Clostridia	Clostridiales
S47T40_bins.285	o__Clostridiales	(UID1120)	304	247	141	12	235	0	0	0	0	96.43	0	0	Bacteria		Firmicutes	Clostridia	Clostridiales
S47T60_bins.101	k__Bacteria	(UID2569)	434	278	186	9	269	0	0	0	0	96.4	0	0	Bacteria
S49T40_bins.155	o__Clostridiales	(UID1212)	172	263	149	10	253	0	0	0	0	96.38	0	0	Bacteria		Firmicutes	Clostridia	Clostridiales
S46T80_bins.44	f__Lachnospiraceae	(UID1286)	57	420	207	12	405	3	0	0	0	96.38	0.58	0	Bacteria		Firmicutes	Clostridia	Clostridiales	Lachnospiraceae
S46T80_bins.115	o__Clostridiales	(UID1212)	172	263	149	34	226	3	0	0	0	96.34	1.34	0	Bacteria		Firmicutes	Clostridia	Clostridiales
S47T100_bins.120	o__Bacteroidales	(UID2657)	160	492	269	26	463	3	0	0	0	96.24	0.84	0	Bacteria		Bacteroidetes	Bacteroidia	Bacteroidales
S46T40_bins.246	p__Bacteroidetes	(UID2605)	350	316	210	14	299	3	0	0	0	96.19	0.74	0	Bacteria		Bacteroidetes
S43T80_bins.41	p__Bacteroidetes	(UID2605)	350	316	210	33	281	2	0	0	0	96.17	0.57	0	Bacteria		Bacteroidetes
bin.3491	o__Clostridiales	(UID1212)	172	263	149	30	232	1	0	0	0	96.16	0.22	0	Bacteria		Firmicutes	Clostridia	Clostridiales
S43T40_bins.257	f__Lachnospiraceae	(UID1295)	33	543	238	18	515	10	0	0	0	96.14	1.7	30	Bacteria		Firmicutes	Clostridia	Clostridiales	Lachnospiraceae
S46T80_bins.67	o__Bacteroidales	(UID2716)	92	487	270	41	446	0	0	0	0	96.07	0	0	Bacteria		Bacteroidetes	Bacteroidia	Bacteroidales
bin.2558	k__Bacteria	(UID2372)	131	176	105	7	169	0	0	0	0	96.05	0	0	Bacteria
S43T100_bins.9	k__Bacteria	(UID2569)	434	278	186	35	242	1	0	0	0	96.02	0.27	0	Bacteria
S52T60_bins.278	k__Bacteria	(UID2328)	3167	126	75	3	119	3	1	0	0	96	5.11	0	Bacteria
S47T60_bins.68	o__Bacteroidales	(UID2716)	92	487	270	14	471	2	0	0	0	95.99	0.74	0	Bacteria		Bacteroidetes	Bacteroidia	Bacteroidales
S46T60_bins.214	o__Bacteroidales	(UID2716)	92	487	270	39	418	21	9	0	0	95.98	6.02	22.92	Bacteria		Bacteroidetes	Bacteroidia	Bacteroidales
S41T80_bins.331	o__Clostridiales	(UID1212)	172	263	149	7	254	2	0	0	0	95.97	1.34	0	Bacteria		Firmicutes	Clostridia	Clostridiales
bin.3238	c__Clostridia	(UID1118)	387	223	124	5	218	0	0	0	0	95.97	0	0	Bacteria		Firmicutes	Clostridia
S52T60_bins.253	k__Bacteria	(UID2569)	434	278	186	52	226	0	0	0	0	95.97	0	0	Bacteria
S46T100_bins.16	k__Bacteria	(UID2569)	434	278	186	8	267	3	0	0	0	95.97	1.34	0	Bacteria
S41T40_bins.254	k__Bacteria	(UID2569)	434	278	186	9	268	1	0	0	0	95.97	0.54	0	Bacteria
S46T80_bins.169	k__Bacteria	(UID2565)	2921	142	87	5	137	0	0	0	0	95.91	0	0	Bacteria
S52T80_bins.156	k__Bacteria	(UID2495)	2993	143	89	8	135	0	0	0	0	95.81	0	0	Bacteria
S49T40_bins.205	o__Clostridiales	(UID1226)	155	278	158	10	261	7	0	0	0	95.81	2.08	57.14	Bacteria		Firmicutes	Clostridia	Clostridiales
S52T100_bins.170	o__Clostridiales	(UID1212)	172	263	149	7	256	0	0	0	0	95.75	0	0	Bacteria		Firmicutes	Clostridia	Clostridiales
S46T80_bins.13	o__Clostridiales	(UID1120)	304	247	141	18	227	2	0	0	0	95.75	0.53	100	Bacteria		Firmicutes	Clostridia	Clostridiales
S43T80_bins.272	o__Bacteroidales	(UID2716)	92	487	270	23	452	12	0	0	0	95.73	2.78	0	Bacteria		Bacteroidetes	Bacteroidia	Bacteroidales
S41T100_bins.29	o__Bacteroidales	(UID2657)	160	492	269	28	448	16	0	0	0	95.66	2.79	6.25	Bacteria		Bacteroidetes	Bacteroidia	Bacteroidales
S52T100_bins.61	o__Clostridiales	(UID1120)	304	250	143	9	241	0	0	0	0	95.57	0	0	Bacteria		Firmicutes	Clostridia	Clostridiales
S41T60_bins.156	o__Clostridiales	(UID1212)	172	263	149	22	238	3	0	0	0	95.53	0.89	0	Bacteria		Firmicutes	Clostridia	Clostridiales
S49T40_bins.216	p__Bacteroidetes	(UID2605)	350	316	210	38	274	4	0	0	0	95.52	1.27	75	Bacteria		Bacteroidetes
bin.2003	f__Lachnospiraceae	(UID1286)	57	420	207	43	365	11	0	0	1	95.52	5.36	0	Bacteria		Firmicutes	Clostridia	Clostridiales	Lachnospiraceae
S41T40_bins.111	f__Lachnospiraceae	(UID1286)	57	420	207	18	399	3	0	0	0	95.48	0.74	0	Bacteria		Firmicutes	Clostridia	Clostridiales	Lachnospiraceae
S41T40_bins.224	p__Bacteroidetes	(UID2605)	350	316	210	36	277	3	0	0	0	95.46	0.87	0	Bacteria		Bacteroidetes
S43T80_bins.148	o__Bacteroidales	(UID2716)	92	487	270	50	427	10	0	0	0	95.44	2.47	20	Bacteria		Bacteroidetes	Bacteroidia	Bacteroidales
S43T80_bins.237	o__Bacteroidales	(UID2617)	213	406	265	22	380	4	0	0	0	95.37	0.97	25	Bacteria		Bacteroidetes	Bacteroidia	Bacteroidales
S52T60_bins.38	k__Bacteria	(UID2329)	174	149	89	5	144	0	0	0	0	95.35	0	0	Bacteria
S43T100_bins.112	o__Clostridiales	(UID1212)	172	263	149	22	239	2	0	0	0	95.3	0.67	0	Bacteria		Firmicutes	Clostridia	Clostridiales
bin.572	o__Clostridiales	(UID1120)	304	247	141	32	215	0	0	0	0	95.27	0	0	Bacteria		Firmicutes	Clostridia	Clostridiales
S43T60_bins.301	o__Clostridiales	(UID1212)	172	263	149	35	228	0	0	0	0	95.18	0	0	Bacteria		Firmicutes	Clostridia	Clostridiales
S43T40_bins.80	c__Clostridia	(UID1118)	387	223	124	6	217	0	0	0	0	95.16	0	0	Bacteria		Firmicutes	Clostridia
S52T80_bins.51	f__Lachnospiraceae	(UID1286)	57	420	207	46	370	4	0	0	0	95.15	0.9	0	Bacteria		Firmicutes	Clostridia	Clostridiales	Lachnospiraceae
S43T60_bins.144	c__Clostridia	(UID1118)	387	223	124	8	212	3	0	0	0	95.14	2.42	0	Bacteria		Firmicutes	Clostridia
S52T40_bins.221	c__Clostridia	(UID1118)	387	223	124	34	187	2	0	0	0	95.1	1.21	50	Bacteria		Firmicutes	Clostridia
S46T40_bins.128	o__Clostridiales	(UID1212)	172	263	149	9	254	0	0	0	0	95.08	0	0	Bacteria		Firmicutes	Clostridia	Clostridiales
S43T40_bins.173	k__Bacteria	(UID2569)	434	278	186	11	265	2	0	0	0	95.05	0.54	0	Bacteria
S47T80_bins.60	k__Bacteria	(UID2495)	2993	143	89	9	133	1	0	0	0	94.99	1.12	0	Bacteria
S52T40_bins.121	c__Clostridia	(UID1118)	387	223	124	11	210	2	0	0	0	94.97	1.61	0	Bacteria		Firmicutes	Clostridia
bin.2919	k__Bacteria	(UID2495)	2993	147	91	26	120	1	0	0	0	94.89	1.1	0	Bacteria
S43T40_bins.13	k__Bacteria	(UID2569)	434	278	186	10	268	0	0	0	0	94.89	0	0	Bacteria
S41T40_bins.71	o__Bacteroidales	(UID2657)	160	492	269	60	429	3	0	0	0	94.86	0.68	33.33	Bacteria		Bacteroidetes	Bacteroidia	Bacteroidales
S47T40_bins.286	o__Bacteroidales	(UID2716)	92	487	270	66	414	7	0	0	0	94.82	2.07	42.86	Bacteria		Bacteroidetes	Bacteroidia	Bacteroidales
S52T40_bins.152	k__Bacteria	(UID2569)	434	278	186	11	264	3	0	0	0	94.78	1.08	0	Bacteria
S46T80_bins.87	o__Bacteroidales	(UID2657)	160	492	269	33	456	3	0	0	0	94.76	0.93	0	Bacteria		Bacteroidetes	Bacteroidia	Bacteroidales
S41T80_bins.150	o__Bacteroidales	(UID2657)	160	492	269	47	442	3	0	0	0	94.72	1.12	0	Bacteria		Bacteroidetes	Bacteroidia	Bacteroidales
S52T40_bins.15	o__Clostridiales	(UID1120)	304	247	141	8	237	2	0	0	0	94.68	1.42	50	Bacteria		Firmicutes	Clostridia	Clostridiales
S49T60_bins.252	o__Clostridiales	(UID1120)	304	247	141	40	206	1	0	0	0	94.68	0.35	100	Bacteria		Firmicutes	Clostridia	Clostridiales
S46T60_bins.89	o__Bacteroidales	(UID2716)	92	487	270	52	430	5	0	0	0	94.64	1.23	0	Bacteria		Bacteroidetes	Bacteroidia	Bacteroidales
S52T100_bins.276	o__Clostridiales	(UID1212)	172	263	149	10	252	1	0	0	0	94.63	0.34	0	Bacteria		Firmicutes	Clostridia	Clostridiales
S47T40_bins.160	o__Bacteroidales	(UID2657)	160	492	269	38	432	22	0	0	0	94.63	3.35	13.64	Bacteria		Bacteroidetes	Bacteroidia	Bacteroidales
S43T60_bins.303	c__Clostridia	(UID1118)	387	223	124	10	210	3	0	0	0	94.61	1.48	0	Bacteria		Firmicutes	Clostridia
S46T60_bins.215	o__Bacteroidales	(UID2716)	92	487	270	40	427	20	0	0	0	94.61	3.47	20	Bacteria		Bacteroidetes	Bacteroidia	Bacteroidales
S43T100_bins.90	f__Lachnospiraceae	(UID1286)	57	420	207	39	368	13	0	0	0	94.58	3.44	38.46	Bacteria		Firmicutes	Clostridia	Clostridiales	Lachnospiraceae
S46T60_bins.45	o__Clostridiales	(UID1212)	172	263	149	53	210	0	0	0	0	94.57	0	0	Bacteria		Firmicutes	Clostridia	Clostridiales
S41T60_bins.53	o__Bacteroidales	(UID2716)	92	487	270	70	397	20	0	0	0	94.5	3.89	15	Bacteria		Bacteroidetes	Bacteroidia	Bacteroidales
S52T40_bins.43	o__Clostridiales	(UID1212)	172	263	149	12	249	2	0	0	0	94.5	0.69	0	Bacteria		Firmicutes	Clostridia	Clostridiales
S52T100_bins.153	o__Clostridiales	(UID1212)	172	263	149	42	219	2	0	0	0	94.5	1.34	0	Bacteria		Firmicutes	Clostridia	Clostridiales
S43T100_bins.118	f__Lachnospiraceae	(UID1286)	57	420	207	19	396	5	0	0	0	94.42	1.55	0	Bacteria		Firmicutes	Clostridia	Clostridiales	Lachnospiraceae
S46T100_bins.234	o__Bacteroidales	(UID2716)	92	487	270	53	427	7	0	0	0	94.38	1.56	42.86	Bacteria		Bacteroidetes	Bacteroidia	Bacteroidales
S46T60_bins.108	o__Bacteroidales	(UID2716)	92	487	270	66	412	9	0	0	0	94.38	2.16	66.67	Bacteria		Bacteroidetes	Bacteroidia	Bacteroidales
S52T60_bins.312	k__Bacteria	(UID2569)	434	278	186	20	241	17	0	0	0	94.35	2.73	64.71	Bacteria
S52T40_bins.180	k__Bacteria	(UID2569)	434	278	186	11	267	0	0	0	0	94.35	0	0	Bacteria
S49T40_bins.280	c__Clostridia	(UID1118)	387	223	124	7	216	0	0	0	0	94.35	0	0	Bacteria		Firmicutes	Clostridia
S41T40_bins.232	o__Bacteroidales	(UID2716)	92	487	270	61	422	4	0	0	0	94.28	1.11	50	Bacteria		Bacteroidetes	Bacteroidia	Bacteroidales
S47T60_bins.29	o__Clostridiales	(UID1212)	172	263	149	39	223	1	0	0	0	94.27	0.34	100	Bacteria		Firmicutes	Clostridia	Clostridiales
S52T60_bins.261	k__Bacteria	(UID2982)	88	230	148	10	218	2	0	0	0	94.26	1.35	0	Bacteria
S47T60_bins.122	o__Bacteroidales	(UID2716)	92	487	270	66	415	6	0	0	0	94.25	1.23	0	Bacteria		Bacteroidetes	Bacteroidia	Bacteroidales
S52T100_bins.105	o__Clostridiales	(UID1212)	172	263	149	35	228	0	0	0	0	94.23	0	0	Bacteria		Firmicutes	Clostridia	Clostridiales
S49T100_bins.77	o__Bacteroidales	(UID2716)	92	487	270	68	397	22	0	0	0	94.19	3.73	9.09	Bacteria		Bacteroidetes	Bacteroidia	Bacteroidales
S43T100_bins.254	o__Clostridiales	(UID1120)	304	247	141	38	207	2	0	0	0	94.19	0.71	0	Bacteria		Firmicutes	Clostridia	Clostridiales
S47T80_bins.114	o__Clostridiales	(UID1212)	172	263	149	33	228	2	0	0	0	94.15	1.34	0	Bacteria		Firmicutes	Clostridia	Clostridiales
S49T80_bins.62	o__Clostridiales	(UID1212)	172	263	149	47	214	2	0	0	0	94.11	1.34	0	Bacteria		Firmicutes	Clostridia	Clostridiales
S52T60_bins.192	k__Bacteria	(UID2569)	434	278	186	12	266	0	0	0	0	94.09	0	0	Bacteria
S52T40_bins.116	o__Clostridiales	(UID1212)	172	263	149	39	223	1	0	0	0	94.02	0.22	0	Bacteria		Firmicutes	Clostridia	Clostridiales
S49T40_bins.176	o__Clostridiales	(UID1212)	172	263	149	14	249	0	0	0	0	94.01	0	0	Bacteria		Firmicutes	Clostridia	Clostridiales
S41T60_bins.171	o__Clostridiales	(UID1212)	172	263	149	44	204	15	0	0	0	93.99	4.64	0	Bacteria		Firmicutes	Clostridia	Clostridiales
S49T40_bins.284	o__Clostridiales	(UID1212)	172	263	149	11	251	1	0	0	0	93.96	0.67	0	Bacteria		Firmicutes	Clostridia	Clostridiales
S46T60_bins.97	o__Clostridiales	(UID1212)	172	263	149	54	208	1	0	0	0	93.96	0.67	100	Bacteria		Firmicutes	Clostridia	Clostridiales
S43T60_bins.36	o__Clostridiales	(UID1212)	172	263	149	15	248	0	0	0	0	93.96	0	0	Bacteria		Firmicutes	Clostridia	Clostridiales
S41T40_bins.241	c__Clostridia	(UID1118)	387	223	124	13	209	1	0	0	0	93.95	0.81	0	Bacteria		Firmicutes	Clostridia
S52T80_bins.38	f__Lachnospiraceae	(UID1286)	57	420	207	57	361	2	0	0	0	93.89	0.64	100	Bacteria		Firmicutes	Clostridia	Clostridiales	Lachnospiraceae
bin.2429	p__Bacteroidetes	(UID2605)	350	316	210	31	280	5	0	0	0	93.88	1.15	60	Bacteria		Bacteroidetes
S49T100_bins.13	p__Bacteroidetes	(UID2605)	350	316	210	14	299	3	0	0	0	93.81	1.11	0	Bacteria		Bacteroidetes
S47T40_bins.135	o__Clostridiales	(UID1212)	172	263	149	15	245	3	0	0	0	93.8	1.57	0	Bacteria		Firmicutes	Clostridia	Clostridiales
S46T100_bins.96	o__Bacteroidales	(UID2657)	160	492	269	53	435	4	0	0	0	93.8	1.3	50	Bacteria		Bacteroidetes	Bacteroidia	Bacteroidales
S49T60_bins.87	k__Bacteria	(UID2569)	434	278	186	15	261	2	0	0	0	93.76	0.72	0	Bacteria
S46T80_bins.168	k__Bacteria	(UID2569)	434	278	186	29	246	3	0	0	0	93.75	1.08	33.33	Bacteria
S47T40_bins.34	k__Bacteria	(UID2569)	434	278	186	35	242	1	0	0	0	93.72	0.54	0	Bacteria
S47T80_bins.98	f__Lachnospiraceae	(UID1286)	57	420	207	29	387	4	0	0	0	93.72	1.06	0	Bacteria		Firmicutes	Clostridia	Clostridiales	Lachnospiraceae
S46T100_bins.114	o__Clostridiales	(UID1120)	304	250	143	11	237	2	0	0	0	93.71	1.05	0	Bacteria		Firmicutes	Clostridia	Clostridiales
S49T100_bins.69	o__Clostridiales	(UID1212)	172	263	149	28	233	2	0	0	0	93.69	1.34	50	Bacteria		Firmicutes	Clostridia	Clostridiales
S47T40_bins.115	k__Bacteria	(UID2569)	434	278	186	15	261	2	0	0	0	93.69	0.54	0	Bacteria
S41T60_bins.182	k__Bacteria	(UID3187)	2258	190	119	10	177	3	0	0	0	93.64	1.85	0	Bacteria
S47T40_bins.48	o__Clostridiales	(UID1212)	172	263	149	11	252	0	0	0	0	93.62	0	0	Bacteria		Firmicutes	Clostridia	Clostridiales
S46T100_bins.79	o__Clostridiales	(UID1212)	172	263	149	13	239	11	0	0	0	93.62	2.44	36.36	Bacteria		Firmicutes	Clostridia	Clostridiales
bin.2260	o__Clostridiales	(UID1226)	155	278	158	15	261	1	1	0	0	93.58	1.9	0	Bacteria		Firmicutes	Clostridia	Clostridiales
bin.1633	c__Deltaproteobacteria	(UID3218)	61	284	169	14	269	1	0	0	0	93.57	0.03	0	Bacteria		Proteobacteria	Deltaproteobacteria
S52T80_bins.126	k__Bacteria	(UID2565)	2921	152	93	7	143	2	0	0	0	93.55	1.43	0	Bacteria
S47T60_bins.100	k__Bacteria	(UID2569)	434	278	186	14	262	2	0	0	0	93.55	0.54	0	Bacteria
S41T40_bins.215	k__Bacteria	(UID2329)	174	149	89	8	139	2	0	0	0	93.54	1.69	0	Bacteria
S47T80_bins.201	o__Bacteroidales	(UID2617)	213	406	265	46	356	4	0	0	0	93.44	1.13	0	Bacteria		Bacteroidetes	Bacteroidia	Bacteroidales
S52T60_bins.296	f__Lachnospiraceae	(UID1286)	57	420	207	56	360	4	0	0	0	93.42	1.22	0	Bacteria		Firmicutes	Clostridia	Clostridiales	Lachnospiraceae
bin.1338	k__Bacteria	(UID2495)	2993	147	91	6	141	0	0	0	0	93.41	0	0	Bacteria
S46T100_bins.74	p__Euryarchaeota	(UID3)	148	188	125	39	145	4	0	0	0	93.4	2.4	25	Archaea		Euryarchaeota
S41T40_bins.49	o__Bacteroidales	(UID2617)	213	406	265	37	366	3	0	0	0	93.4	0.6	33.33	Bacteria		Bacteroidetes	Bacteroidia	Bacteroidales
S52T60_bins.114	o__Bacteroidales	(UID2716)	92	487	270	69	414	4	0	0	0	93.39	1.02	25	Bacteria		Bacteroidetes	Bacteroidia	Bacteroidales
S52T60_bins.51	o__Clostridiales	(UID1212)	172	263	149	46	208	9	0	0	0	93.33	3.65	55.56	Bacteria		Firmicutes	Clostridia	Clostridiales
S43T40_bins.15	k__Bacteria	(UID2328)	3167	126	75	27	98	1	0	0	0	93.33	1.33	0	Bacteria
S49T60_bins.245	o__Bacteroidales	(UID2657)	160	492	269	77	411	4	0	0	0	93.31	1.02	50	Bacteria		Bacteroidetes	Bacteroidia	Bacteroidales
S41T80_bins.134	o__Clostridiales	(UID1212)	172	263	149	34	228	1	0	0	0	93.31	0.34	0	Bacteria		Firmicutes	Clostridia	Clostridiales
bin.1058	o__Clostridiales	(UID1212)	172	263	149	11	251	1	0	0	0	93.29	0.02	100	Bacteria		Firmicutes	Clostridia	Clostridiales
S49T80_bins.97	o__Clostridiales	(UID1212)	172	263	149	10	252	1	0	0	0	93.29	0.67	0	Bacteria		Firmicutes	Clostridia	Clostridiales
S47T80_bins.303	o__Clostridiales	(UID1212)	172	263	149	11	251	1	0	0	0	93.29	0.67	0	Bacteria		Firmicutes	Clostridia	Clostridiales
S46T100_bins.162	k__Bacteria	(UID2569)	434	278	186	14	263	1	0	0	0	93.28	0.27	0	Bacteria
S49T40_bins.283	k__Bacteria	(UID2329)	174	149	89	6	142	1	0	0	0	93.26	1.12	0	Bacteria
S47T80_bins.264	k__Bacteria	(UID2495)	2993	143	89	6	135	2	0	0	0	93.26	1.23	50	Bacteria
S47T60_bins.125	k__Bacteria	(UID2329)	174	149	89	16	130	3	0	0	0	93.26	1.73	33.33	Bacteria
S43T100_bins.58	p__Firmicutes	(UID1022)	100	295	158	24	271	0	0	0	0	93.24	0	0	Bacteria		Firmicutes
S52T80_bins.159	o__Clostridiales	(UID1212)	172	263	149	34	227	2	0	0	0	93.22	1.34	50	Bacteria		Firmicutes	Clostridia	Clostridiales
S46T40_bins.41	o__Bacteroidales	(UID2657)	160	492	269	34	444	14	0	0	0	93.22	3.94	28.57	Bacteria		Bacteroidetes	Bacteroidia	Bacteroidales
S49T60_bins.204	o__Bacteroidales	(UID2657)	160	492	269	82	396	13	1	0	0	93.2	3.53	18.75	Bacteria		Bacteroidetes	Bacteroidia	Bacteroidales
S52T40_bins.236	k__Bacteria	(UID2569)	434	278	186	16	258	4	0	0	0	93.17	1.12	0	Bacteria
S43T100_bins.247	o__Bacteroidales	(UID2657)	160	492	269	50	417	25	0	0	0	93.1	5.05	8	Bacteria		Bacteroidetes	Bacteroidia	Bacteroidales
S52T60_bins.306	o__Clostridiales	(UID1212)	172	263	149	15	248	0	0	0	0	93.06	0	0	Bacteria		Firmicutes	Clostridia	Clostridiales
S46T100_bins.142	k__Bacteria	(UID2565)	2921	142	87	7	134	1	0	0	0	93.04	0.1	0	Bacteria
S43T80_bins.8	p__Bacteroidetes	(UID2605)	350	316	210	52	259	5	0	0	0	93.02	1.75	80	Bacteria		Bacteroidetes
S43T80_bins.215	o__Bacteroidales	(UID2716)	92	487	270	53	422	12	0	0	0	92.96	2.96	33.33	Bacteria		Bacteroidetes	Bacteroidia	Bacteroidales
bin.2706	k__Bacteria	(UID2565)	2921	152	93	16	135	1	0	0	0	92.94	1.08	100	Bacteria
S52T40_bins.88	k__Bacteria	(UID203)	5449	104	58	7	81	16	0	0	0	92.93	4.08	50	Bacteria
S52T80_bins.130	o__Bacteroidales	(UID2657)	160	492	269	87	399	6	0	0	0	92.93	1.75	50	Bacteria		Bacteroidetes	Bacteroidia	Bacteroidales
S47T80_bins.275	o__Bacteroidales	(UID2657)	160	492	269	51	437	4	0	0	0	92.91	1.49	0	Bacteria		Bacteroidetes	Bacteroidia	Bacteroidales
S52T80_bins.171	k__Bacteria	(UID2495)	2993	143	89	20	122	1	0	0	0	92.88	1.12	0	Bacteria
S52T40_bins.286	o__Clostridiales	(UID1212)	172	263	149	14	248	1	0	0	0	92.84	0.67	0	Bacteria		Firmicutes	Clostridia	Clostridiales
S49T40_bins.262	o__Clostridiales	(UID1212)	172	257	149	24	227	6	0	0	0	92.82	2.45	16.67	Bacteria		Firmicutes	Clostridia	Clostridiales
bin.2974	o__Clostridiales	(UID1212)	172	263	149	45	218	0	0	0	0	92.81	0	0	Bacteria		Firmicutes	Clostridia	Clostridiales
S52T100_bins.172	k__Bacteria	(UID2329)	174	149	89	13	132	3	1	0	0	92.76	2.58	33.33	Bacteria
S52T80_bins.276	k__Bacteria	(UID2569)	434	278	186	31	244	3	0	0	0	92.74	1.08	0	Bacteria
S41T40_bins.272	f__Mycoplasmataceae	(UID2414)	89	228	130	13	215	0	0	0	0	92.69	0	0	Bacteria		Tenericutes	Mollicutes	Mycoplasmatales	Mycoplasmataceae
S41T40_bins.226	k__Bacteria	(UID2569)	434	278	186	28	249	1	0	0	0	92.67	0.54	0	Bacteria
S46T60_bins.251	p__Bacteroidetes	(UID2605)	350	316	210	17	294	5	0	0	0	92.62	1.75	80	Bacteria		Bacteroidetes
bin.196	c__Clostridia	(UID1118)	387	223	124	14	208	1	0	0	0	92.54	0.81	0	Bacteria		Firmicutes	Clostridia
S46T80_bins.89	p__Bacteroidetes	(UID2605)	350	316	210	23	278	14	1	0	0	92.54	6.67	0	Bacteria		Bacteroidetes
S46T40_bins.29	p__Bacteroidetes	(UID2605)	350	316	210	33	270	13	0	0	0	92.51	1.71	84.62	Bacteria		Bacteroidetes
S41T40_bins.26	k__Bacteria	(UID2565)	2921	142	87	8	134	0	0	0	0	92.46	0	0	Bacteria
S46T80_bins.75	o__Clostridiales	(UID1212)	172	263	149	26	237	0	0	0	0	92.45	0	0	Bacteria		Firmicutes	Clostridia	Clostridiales
S52T40_bins.307	o__Bacteroidales	(UID2657)	160	492	269	51	441	0	0	0	0	92.39	0	0	Bacteria		Bacteroidetes	Bacteroidia	Bacteroidales
S49T40_bins.138	o__Bacteroidales	(UID2617)	213	406	265	32	370	3	1	0	0	92.35	0.88	16.67	Bacteria		Bacteroidetes	Bacteroidia	Bacteroidales
S52T80_bins.245	c__Clostridia	(UID1118)	387	223	124	12	210	1	0	0	0	92.34	0.81	0	Bacteria		Firmicutes	Clostridia
S49T40_bins.105	k__Bacteria	(UID2328)	3167	126	75	30	95	1	0	0	0	92.27	1.33	0	Bacteria
S52T100_bins.58	k__Bacteria	(UID2329)	174	149	89	17	130	2	0	0	0	92.21	1.17	0	Bacteria
S46T60_bins.44	k__Bacteria	(UID2569)	434	278	186	18	260	0	0	0	0	92.2	0	0	Bacteria
S43T60_bins.201	k__Bacteria	(UID2569)	434	278	186	17	261	0	0	0	0	92.2	0	0	Bacteria
S52T60_bins.254	o__Bacteroidales	(UID2617)	213	406	265	61	343	2	0	0	0	92.18	0.5	0	Bacteria		Bacteroidetes	Bacteroidia	Bacteroidales
S49T100_bins.158	o__Clostridiales	(UID1212)	172	263	149	31	232	0	0	0	0	92.17	0	0	Bacteria		Firmicutes	Clostridia	Clostridiales
bin.234	o__Bacteroidales	(UID2617)	213	406	265	31	375	0	0	0	0	92.12	0	0	Bacteria		Bacteroidetes	Bacteroidia	Bacteroidales
S52T40_bins.107	o__Bacteroidales	(UID2657)	160	492	269	71	418	3	0	0	0	92.11	0.87	33.33	Bacteria		Bacteroidetes	Bacteroidia	Bacteroidales
S47T40_bins.139	o__Clostridiales	(UID1120)	304	250	143	15	231	4	0	0	0	92.07	1.75	75	Bacteria		Firmicutes	Clostridia	Clostridiales
S46T80_bins.141	o__Clostridiales	(UID1212)	172	263	149	21	239	3	0	0	0	92.06	1.12	0	Bacteria		Firmicutes	Clostridia	Clostridiales
S52T40_bins.342	o__Bacteroidales	(UID2657)	160	492	269	41	451	0	0	0	0	92.04	0	0	Bacteria		Bacteroidetes	Bacteroidia	Bacteroidales
bin.3293	o__Clostridiales	(UID1212)	172	263	149	54	209	0	0	0	0	92.03	0	0	Bacteria		Firmicutes	Clostridia	Clostridiales
S43T100_bins.25	k__Bacteria	(UID3187)	2258	190	119	11	177	2	0	0	0	92.02	1.68	0	Bacteria
S49T60_bins.246	o__Clostridiales	(UID1212)	172	263	149	18	244	1	0	0	0	92.01	0.34	0	Bacteria		Firmicutes	Clostridia	Clostridiales
S43T100_bins.130	k__Bacteria	(UID2329)	174	149	89	9	130	10	0	0	0	91.95	9.15	0	Bacteria
S43T100_bins.150	k__Bacteria	(UID2569)	434	278	186	19	257	2	0	0	0	91.94	1.08	0	Bacteria
S41T60_bins.301	k__Bacteria	(UID2569)	434	278	186	21	253	4	0	0	0	91.93	1.61	25	Bacteria
S52T40_bins.297	p__Bacteroidetes	(UID2605)	350	316	210	47	268	1	0	0	0	91.93	0.48	100	Bacteria		Bacteroidetes
S52T80_bins.278	o__Clostridiales	(UID1212)	172	263	149	14	248	1	0	0	0	91.93	0.22	0	Bacteria		Firmicutes	Clostridia	Clostridiales
S43T80_bins.128	o__Clostridiales	(UID1212)	172	263	149	20	240	3	0	0	0	91.93	1.36	100	Bacteria		Firmicutes	Clostridia	Clostridiales
bin.1027	p__Bacteroidetes	(UID2605)	350	316	210	19	294	3	0	0	0	91.9	0.63	0	Bacteria		Bacteroidetes
S41T100_bins.138	k__Bacteria	(UID2372)	131	176	105	13	157	5	1	0	0	91.9	3.79	12.5	Bacteria
S47T100_bins.77	k__Bacteria	(UID2569)	434	278	186	26	248	4	0	0	0	91.88	1.79	0	Bacteria
S49T80_bins.203	p__Bacteroidetes	(UID2605)	350	316	210	21	293	2	0	0	0	91.88	0.4	100	Bacteria		Bacteroidetes
S49T40_bins.143	k__Bacteria	(UID2329)	174	149	89	9	139	1	0	0	0	91.85	1.12	0	Bacteria
S52T60_bins.37	o__Bacteroidales	(UID2716)	92	487	270	87	389	11	0	0	0	91.83	1.77	9.09	Bacteria		Bacteroidetes	Bacteroidia	Bacteroidales
S43T40_bins.111	o__Bacteroidales	(UID2657)	160	492	269	65	417	10	0	0	0	91.8	1.95	0	Bacteria		Bacteroidetes	Bacteroidia	Bacteroidales
S41T40_bins.277	k__Bacteria	(UID2372)	131	176	105	20	152	3	1	0	0	91.78	3.17	0	Bacteria
S47T80_bins.145	k__Bacteria	(UID2569)	434	278	186	44	231	3	0	0	0	91.77	0.81	0	Bacteria
S49T40_bins.83	p__Bacteroidetes	(UID2605)	350	316	210	44	268	4	0	0	0	91.77	0.86	50	Bacteria		Bacteroidetes
bin.151	o__Clostridiales	(UID1120)	304	247	141	52	194	1	0	0	0	91.75	0.71	0	Bacteria		Firmicutes	Clostridia	Clostridiales
S47T60_bins.132	k__Bacteria	(UID2495)	2993	143	89	19	124	0	0	0	0	91.67	0	0	Bacteria
S52T100_bins.262	p__Bacteroidetes	(UID2605)	350	316	210	60	250	6	0	0	0	91.65	1.33	66.67	Bacteria		Bacteroidetes
S52T40_bins.311	o__Clostridiales	(UID1212)	172	263	149	34	227	2	0	0	0	91.64	1.01	100	Bacteria		Firmicutes	Clostridia	Clostridiales
S46T80_bins.173	c__Clostridia	(UID1118)	387	223	124	36	183	4	0	0	0	91.58	2.42	0	Bacteria		Firmicutes	Clostridia
S52T80_bins.131	k__Bacteria	(UID2982)	88	230	148	14	214	2	0	0	0	91.55	1.01	0	Bacteria
S41T40_bins.107	o__Clostridiales	(UID1120)	304	247	141	41	206	0	0	0	0	91.55	0	0	Bacteria		Firmicutes	Clostridia	Clostridiales
S49T60_bins.30	p__Euryarchaeota	(UID3)	148	187	124	15	170	2	0	0	0	91.53	1.61	0	Archaea		Euryarchaeota
S43T60_bins.218	o__Bacteroidales	(UID2657)	160	492	269	63	427	2	0	0	0	91.49	0.25	0	Bacteria		Bacteroidetes	Bacteroidia	Bacteroidales
S43T100_bins.7	k__Bacteria	(UID2569)	434	278	186	54	217	7	0	0	0	91.48	2.42	0	Bacteria
bin.1262	k__Bacteria	(UID2569)	434	278	186	43	233	2	0	0	0	91.47	1.08	0	Bacteria
S41T80_bins.352	f__Lachnospiraceae	(UID1286)	57	420	207	51	365	4	0	0	0	91.46	1.5	0	Bacteria		Firmicutes	Clostridia	Clostridiales	Lachnospiraceae
S49T80_bins.132	o__Clostridiales	(UID1120)	304	247	141	49	191	7	0	0	0	91.46	3.9	71.43	Bacteria		Firmicutes	Clostridia	Clostridiales
bin.444	o__Clostridiales	(UID1212)	172	263	149	17	244	2	0	0	0	91.46	0.89	50	Bacteria		Firmicutes	Clostridia	Clostridiales
S52T40_bins.318	o__Bacteroidales	(UID2657)	160	492	269	78	394	20	0	0	0	91.41	4.21	5	Bacteria		Bacteroidetes	Bacteroidia	Bacteroidales
S46T100_bins.231	k__Bacteria	(UID2569)	434	278	186	17	260	1	0	0	0	91.4	0.54	0	Bacteria
S41T40_bins.73	k__Bacteria	(UID2565)	2921	152	93	9	143	0	0	0	0	91.4	0	0	Bacteria
S47T80_bins.15	o__Bacteroidales	(UID2617)	213	406	265	30	365	10	1	0	0	91.38	4.09	23.08	Bacteria		Bacteroidetes	Bacteroidia	Bacteroidales
S47T40_bins.149	o__Bacteroidales	(UID2716)	92	487	270	30	448	9	0	0	0	91.37	2.28	0	Bacteria		Bacteroidetes	Bacteroidia	Bacteroidales
S52T40_bins.82	k__Bacteria	(UID2329)	174	149	89	10	137	2	0	0	0	91.35	2.25	0	Bacteria
S47T80_bins.90	o__Bacteroidales	(UID2716)	92	487	270	73	383	31	0	0	0	91.34	7.08	22.58	Bacteria		Bacteroidetes	Bacteroidia	Bacteroidales
S43T40_bins.314	k__Bacteria	(UID2569)	434	278	186	25	245	7	1	0	0	91.33	2.8	20	Bacteria
bin.1865	k__Bacteria	(UID3187)	2258	190	119	12	176	2	0	0	0	91.32	1.26	0	Bacteria
S43T100_bins.216	o__Bacteroidales	(UID2657)	160	492	269	56	423	13	0	0	0	91.31	3.1	0	Bacteria		Bacteroidetes	Bacteroidia	Bacteroidales
S46T60_bins.245	o__Bacteroidales	(UID2657)	160	492	269	61	429	2	0	0	0	91.28	0.74	0	Bacteria		Bacteroidetes	Bacteroidia	Bacteroidales
bin.2709	f__Lachnospiraceae	(UID1286)	57	420	207	68	347	5	0	0	0	91.24	1.55	20	Bacteria		Firmicutes	Clostridia	Clostridiales	Lachnospiraceae
S43T60_bins.128	k__Bacteria	(UID2569)	434	278	186	62	212	4	0	0	0	91.22	1.61	0	Bacteria
S43T40_bins.84	k__Bacteria	(UID2569)	434	278	186	56	215	7	0	0	0	91.22	2.15	28.57	Bacteria
S41T40_bins.187	k__Bacteria	(UID2329)	174	149	89	12	137	0	0	0	0	91.2	0	0	Bacteria
S52T60_bins.298	p__Bacteroidetes	(UID2605)	350	316	210	21	291	4	0	0	0	91.19	0.89	25	Bacteria		Bacteroidetes
S41T80_bins.172	p__Bacteroidetes	(UID2605)	350	316	210	20	296	0	0	0	0	91.19	0	0	Bacteria		Bacteroidetes
S41T40_bins.203	p__Bacteroidetes	(UID2605)	350	316	210	26	287	3	0	0	0	91.19	0.66	100	Bacteria		Bacteroidetes
S46T60_bins.87	p__Bacteroidetes	(UID2605)	350	316	210	25	291	0	0	0	0	91.15	0	0	Bacteria		Bacteroidetes
S49T100_bins.64	o__Bacteroidales	(UID2617)	213	406	265	75	324	7	0	0	0	91.15	1.92	42.86	Bacteria		Bacteroidetes	Bacteroidia	Bacteroidales
S43T60_bins.162	o__Clostridiales	(UID1212)	172	263	149	17	246	0	0	0	0	91.14	0	0	Bacteria		Firmicutes	Clostridia	Clostridiales
S52T80_bins.180	o__Clostridiales	(UID1212)	172	263	149	50	211	2	0	0	0	91.14	0.84	0	Bacteria		Firmicutes	Clostridia	Clostridiales
S43T80_bins.103	c__Clostridia	(UID1118)	387	223	124	23	191	8	1	0	0	91.11	3.86	9.09	Bacteria		Firmicutes	Clostridia
bin.1026	o__Clostridiales	(UID1120)	304	247	141	57	188	2	0	0	0	91.11	1.06	0	Bacteria		Firmicutes	Clostridia	Clostridiales
S46T60_bins.144	p__Bacteroidetes	(UID2605)	350	316	210	24	290	2	0	0	0	91.1	0.95	0	Bacteria		Bacteroidetes
S52T60_bins.188	k__Bacteria	(UID2569)	434	278	186	31	245	2	0	0	0	91.04	1.08	0	Bacteria
S43T100_bins.226	o__Clostridiales	(UID1212)	172	263	149	19	239	5	0	0	0	91.03	2.71	40	Bacteria		Firmicutes	Clostridia	Clostridiales
S49T60_bins.211	o__Clostridiales	(UID1120)	304	250	143	22	226	2	0	0	0	91.03	1.4	0	Bacteria		Firmicutes	Clostridia	Clostridiales
S52T60_bins.300	o__Bacteroidales	(UID2657)	160	492	269	39	452	1	0	0	0	90.97	0.19	0	Bacteria		Bacteroidetes	Bacteroidia	Bacteroidales
bin.70	k__Bacteria	(UID2982)	88	230	148	24	204	2	0	0	0	90.87	0.71	0	Bacteria
S41T100_bins.174	p__Bacteroidetes	(UID2605)	350	316	210	69	247	0	0	0	0	90.84	0	0	Bacteria		Bacteroidetes
S52T40_bins.241	o__Bacteroidales	(UID2716)	92	487	270	89	361	37	0	0	0	90.77	6.52	40.54	Bacteria		Bacteroidetes	Bacteroidia	Bacteroidales
S43T100_bins.26	o__Clostridiales	(UID1212)	172	263	149	26	235	1	1	0	0	90.77	2.01	0	Bacteria		Firmicutes	Clostridia	Clostridiales
S49T100_bins.36	o__Bacteroidales	(UID2716)	92	487	270	86	399	2	0	0	0	90.75	0.49	0	Bacteria		Bacteroidetes	Bacteroidia	Bacteroidales
S41T80_bins.50	o__Bacteroidales	(UID2716)	92	487	270	64	376	46	1	0	0	90.71	9.7	34.69	Bacteria		Bacteroidetes	Bacteroidia	Bacteroidales
S49T80_bins.107	k__Bacteria	(UID3187)	2258	190	119	30	157	3	0	0	0	90.7	2.52	0	Bacteria
bin.3410	o__Clostridiales	(UID1212)	172	263	149	57	206	0	0	0	0	90.69	0	0	Bacteria		Firmicutes	Clostridia	Clostridiales
S47T40_bins.24	k__Bacteria	(UID2329)	174	149	89	13	114	21	1	0	0	90.67	8.29	29.17	Bacteria
S43T60_bins.209	o__Clostridiales	(UID1212)	172	263	149	53	209	1	0	0	0	90.6	0.34	0	Bacteria		Firmicutes	Clostridia	Clostridiales
S47T80_bins.162	k__Bacteria	(UID2569)	434	278	186	32	244	2	0	0	0	90.55	0.56	0	Bacteria
S47T100_bins.134	o__Bacteroidales	(UID2716)	92	487	270	70	413	4	0	0	0	90.52	0.49	75	Bacteria		Bacteroidetes	Bacteroidia	Bacteroidales
S47T40_bins.265	o__Clostridiales	(UID1212)	172	263	149	35	227	1	0	0	0	90.52	0.67	0	Bacteria		Firmicutes	Clostridia	Clostridiales
S43T80_bins.57	o__Bacteroidales	(UID2657)	160	492	269	92	400	0	0	0	0	90.5	0	0	Bacteria		Bacteroidetes	Bacteroidia	Bacteroidales
S41T60_bins.29	o__Clostridiales	(UID1212)	172	263	149	28	234	1	0	0	0	90.47	0.67	0	Bacteria		Firmicutes	Clostridia	Clostridiales
S47T40_bins.16	o__Clostridiales	(UID1212)	172	263	149	49	213	1	0	0	0	90.46	0.67	0	Bacteria		Firmicutes	Clostridia	Clostridiales
bin.477	k__Bacteria	(UID2329)	174	149	89	9	140	0	0	0	0	90.45	0	0	Bacteria
S46T100_bins.78	k__Bacteria	(UID2329)	174	149	89	10	130	9	0	0	0	90.45	6.62	0	Bacteria
S46T100_bins.107	k__Bacteria	(UID2329)	174	149	89	10	132	7	0	0	0	90.45	6.18	0	Bacteria
S43T80_bins.37	k__Bacteria	(UID2329)	174	149	89	10	138	1	0	0	0	90.45	1.12	0	Bacteria
S41T40_bins.131	k__Bacteria	(UID2329)	174	149	89	39	109	1	0	0	0	90.45	1.12	0	Bacteria
S52T100_bins.94	o__Clostridiales	(UID1120)	304	247	141	30	217	0	0	0	0	90.43	0	0	Bacteria		Firmicutes	Clostridia	Clostridiales
S43T80_bins.304	k__Bacteria	(UID2982)	88	230	148	27	198	5	0	0	0	90.41	3.04	20	Bacteria
S41T80_bins.151	k__Bacteria	(UID2569)	434	278	186	42	230	6	0	0	0	90.4	2.26	50	Bacteria
S52T40_bins.162	k__Bacteria	(UID2565)	2921	152	93	10	141	1	0	0	0	90.32	1.08	0	Bacteria
S52T60_bins.157	k__Bacteria	(UID1453)	901	171	117	14	156	1	0	0	0	90.31	0.85	0	Bacteria
bin.2084	o__Clostridiales	(UID1212)	172	263	149	54	208	1	0	0	0	90.28	0.22	100	Bacteria		Firmicutes	Clostridia	Clostridiales
S47T60_bins.107	o__Clostridiales	(UID1212)	172	263	149	18	245	0	0	0	0	90.27	0	0	Bacteria		Firmicutes	Clostridia	Clostridiales
S47T60_bins.181	p__Bacteroidetes	(UID2605)	350	316	210	52	262	2	0	0	0	90.26	0.95	0	Bacteria		Bacteroidetes
S47T60_bins.110	p__Bacteroidetes	(UID2605)	350	316	210	23	284	9	0	0	0	90.24	0.97	22.22	Bacteria		Bacteroidetes
S43T60_bins.150	o__Clostridiales	(UID1212)	172	263	149	33	227	3	0	0	0	90.21	1.23	33.33	Bacteria		Firmicutes	Clostridia	Clostridiales
S49T40_bins.173	k__Bacteria	(UID2569)	434	278	186	56	221	1	0	0	0	90.2	0.54	0	Bacteria
S47T40_bins.12	o__Clostridiales	(UID1120)	304	247	141	39	202	6	0	0	0	90.17	0.89	0	Bacteria		Firmicutes	Clostridia	Clostridiales
S47T60_bins.23	o__Clostridiales	(UID1212)	172	263	149	19	243	1	0	0	0	90.16	0.02	100	Bacteria		Firmicutes	Clostridia	Clostridiales
S46T100_bins.7	k__Bacteria	(UID2569)	434	278	186	49	227	2	0	0	0	90.14	1.08	0	Bacteria
S52T80_bins.89	o__Clostridiales	(UID1212)	172	263	149	53	210	0	0	0	0	90.1	0	0	Bacteria		Firmicutes	Clostridia	Clostridiales
S52T40_bins.134	o__Clostridiales	(UID1212)	172	263	149	19	243	1	0	0	0	90.04	0.67	0	Bacteria		Firmicutes	Clostridia	Clostridiales
S43T40_bins.12	o__Clostridiales	(UID1226)	155	278	158	23	252	3	0	0	0	90.03	1.48	33.33	Bacteria		Firmicutes	Clostridia	Clostridiales
S43T100_bins.201	k__Bacteria	(UID2329)	174	149	89	36	112	0	1	0	0	89.99	2.25	0	Bacteria
S46T60_bins.185	o__Bacteroidales	(UID2657)	160	492	269	56	433	3	0	0	0	89.98	0.58	0	Bacteria		Bacteroidetes	Bacteroidia	Bacteroidales
S47T40_bins.287	k__Bacteria	(UID2565)	2921	142	87	10	131	1	0	0	0	89.94	1.15	0	Bacteria
S46T100_bins.175	c__Clostridia	(UID1118)	387	223	124	55	166	1	1	0	0	89.92	2.42	25	Bacteria		Firmicutes	Clostridia
S47T40_bins.296	k__Bacteria	(UID2329)	174	149	89	13	134	1	1	0	0	89.89	3.37	0	Bacteria
S41T40_bins.165	k__Bacteria	(UID2329)	174	149	89	10	138	1	0	0	0	89.89	1.12	0	Bacteria
S52T80_bins.249	o__Bacteroidales	(UID2617)	213	406	265	72	331	3	0	0	0	89.87	0.88	33.33	Bacteria		Bacteroidetes	Bacteroidia	Bacteroidales
S52T60_bins.40	k__Bacteria	(UID3187)	2258	190	119	31	156	3	0	0	0	89.86	2.52	0	Bacteria
S52T100_bins.183	k__Bacteria	(UID2569)	434	278	186	52	226	0	0	0	0	89.86	0	0	Bacteria
S41T100_bins.77	o__Bacteroidales	(UID2716)	92	487	270	77	374	35	1	0	0	89.83	8.01	26.32	Bacteria		Bacteroidetes	Bacteroidia	Bacteroidales
S41T60_bins.237	k__Bacteria	(UID203)	5449	104	58	17	68	19	0	0	0	89.81	8.26	15.79	Bacteria
S43T40_bins.230	k__Bacteria	(UID2569)	434	278	186	38	236	4	0	0	0	89.8	1.34	25	Bacteria
S47T40_bins.155	k__Bacteria	(UID203)	5449	103	57	17	62	24	0	0	0	89.79	5.61	0	Bacteria
S41T80_bins.229	o__Bacteroidales	(UID2657)	160	492	269	54	436	2	0	0	0	89.78	0.42	0	Bacteria		Bacteroidetes	Bacteroidia	Bacteroidales
bin.3077	f__Lachnospiraceae	(UID1256)	33	333	171	28	300	5	0	0	0	89.75	1.78	20	Bacteria		Firmicutes	Clostridia	Clostridiales	Lachnospiraceae
S52T60_bins.36	k__Bacteria	(UID1453)	901	171	117	13	156	2	0	0	0	89.74	1.71	0	Bacteria
S49T100_bins.80	k__Bacteria	(UID1453)	901	171	117	13	157	1	0	0	0	89.74	0.28	0	Bacteria
S46T40_bins.111	k__Bacteria	(UID1453)	901	171	117	13	157	1	0	0	0	89.74	0.85	0	Bacteria
S47T80_bins.16	o__Clostridiales	(UID1212)	172	263	149	26	234	3	0	0	0	89.71	0.9	0	Bacteria		Firmicutes	Clostridia	Clostridiales
S43T40_bins.247	o__Clostridiales	(UID1212)	172	263	149	48	207	8	0	0	0	89.71	4.59	12.5	Bacteria		Firmicutes	Clostridia	Clostridiales
S49T40_bins.135	k__Bacteria	(UID2372)	131	176	105	16	155	5	0	0	0	89.71	4.29	0	Bacteria
S46T60_bins.198	p__Bacteroidetes	(UID2605)	350	316	210	55	247	14	0	0	0	89.68	5.67	21.43	Bacteria		Bacteroidetes
S52T100_bins.72	k__Bacteria	(UID2569)	434	278	186	22	251	5	0	0	0	89.68	1.08	0	Bacteria
S41T100_bins.118	o__Clostridiales	(UID1212)	172	263	149	46	213	4	0	0	0	89.67	2.68	75	Bacteria		Firmicutes	Clostridia	Clostridiales
S47T80_bins.32	k__Bacteria	(UID2329)	174	149	89	12	125	12	0	0	0	89.66	4.72	16.67	Bacteria
S43T100_bins.149	k__Bacteria	(UID2569)	434	278	186	32	242	4	0	0	0	89.65	1.34	0	Bacteria
S47T100_bins.116	o__Bacteroidales	(UID2716)	92	487	270	75	394	18	0	0	0	89.64	3.42	11.11	Bacteria		Bacteroidetes	Bacteroidia	Bacteroidales
bin.940	o__Bacteroidales	(UID2657)	160	492	269	107	381	4	0	0	0	89.63	1.12	25	Bacteria		Bacteroidetes	Bacteroidia	Bacteroidales
S52T40_bins.312	k__Bacteria	(UID2329)	174	149	89	13	129	7	0	0	0	89.61	5.36	0	Bacteria
bin.1957	o__Bacteroidales	(UID2657)	160	492	269	41	449	2	0	0	0	89.52	0.74	50	Bacteria		Bacteroidetes	Bacteroidia	Bacteroidales
S46T60_bins.175	o__Selenomonadales	(UID1024)	64	334	167	60	267	7	0	0	0	89.52	3.04	14.29	Bacteria		Firmicutes	Negativicutes	Selenomonadales
S49T80_bins.52	p__Bacteroidetes	(UID2605)	350	316	210	77	236	3	0	0	0	89.52	1.11	66.67	Bacteria		Bacteroidetes
S52T80_bins.254	o__Clostridiales	(UID1212)	172	263	149	56	205	2	0	0	0	89.52	1.34	100	Bacteria		Firmicutes	Clostridia	Clostridiales
S52T40_bins.34	c__Clostridia	(UID1118)	387	223	124	17	205	1	0	0	0	89.52	0.03	0	Bacteria		Firmicutes	Clostridia
S43T80_bins.135	c__Clostridia	(UID1118)	387	223	124	18	203	2	0	0	0	89.49	1.01	50	Bacteria		Firmicutes	Clostridia
S47T100_bins.65	k__Bacteria	(UID2569)	434	278	186	28	247	3	0	0	0	89.46	1.08	0	Bacteria
S52T80_bins.121	p__Bacteroidetes	(UID2605)	350	316	210	48	267	1	0	0	0	89.46	0.48	0	Bacteria		Bacteroidetes
S49T80_bins.94	k__Bacteria	(UID2328)	3167	126	75	38	88	0	0	0	0	89.43	0	0	Bacteria
S47T40_bins.295	o__Bacteroidales	(UID2716)	92	487	270	75	402	9	0	1	0	89.41	2.81	13.33	Bacteria		Bacteroidetes	Bacteroidia	Bacteroidales
S41T100_bins.93	c__Clostridia	(UID1118)	387	223	124	23	200	0	0	0	0	89.41	0	0	Bacteria		Firmicutes	Clostridia
S52T80_bins.114	k__Bacteria	(UID2982)	88	230	148	20	206	4	0	0	0	89.36	2.06	0	Bacteria
S47T40_bins.29	k__Bacteria	(UID2328)	3167	126	75	33	86	1	1	5	0	89.33	6.12	5.88	Bacteria
S41T80_bins.250	k__Bacteria	(UID2982)	88	230	148	20	207	3	0	0	0	89.33	1.13	0	Bacteria
S47T60_bins.49	k__Bacteria	(UID2329)	174	149	89	15	132	2	0	0	0	89.33	2.25	0	Bacteria
S46T60_bins.104	k__Bacteria	(UID2329)	174	149	89	11	136	2	0	0	0	89.33	2.25	0	Bacteria
S46T100_bins.161	o__Clostridiales	(UID1212)	172	263	149	57	199	4	3	0	0	89.31	1.49	7.69	Bacteria		Firmicutes	Clostridia	Clostridiales
S46T60_bins.178	o__Clostridiales	(UID1212)	172	263	149	41	220	2	0	0	0	89.29	1.34	50	Bacteria		Firmicutes	Clostridia	Clostridiales
S52T40_bins.181	c__Clostridia	(UID1118)	387	223	124	18	204	1	0	0	0	89.25	0.81	0	Bacteria		Firmicutes	Clostridia
S52T40_bins.37	o__Clostridiales	(UID1212)	172	263	149	21	241	1	0	0	0	89.21	0.22	0	Bacteria		Firmicutes	Clostridia	Clostridiales
S52T40_bins.50	k__Bacteria	(UID2569)	434	278	186	59	218	1	0	0	0	89.19	0.54	0	Bacteria
S47T40_bins.162	k__Bacteria	(UID2982)	88	230	148	17	203	10	0	0	0	89.19	2.23	0	Bacteria
S46T80_bins.86	o__Bacteroidales	(UID2657)	160	492	269	84	402	6	0	0	0	89.16	1.8	16.67	Bacteria		Bacteroidetes	Bacteroidia	Bacteroidales
bin.2983	o__Clostridiales	(UID1212)	172	263	149	51	210	2	0	0	0	89.14	0.34	50	Bacteria		Firmicutes	Clostridia	Clostridiales
S41T100_bins.116	p__Bacteroidetes	(UID2605)	350	316	210	42	274	0	0	0	0	89.14	0	0	Bacteria		Bacteroidetes
S43T80_bins.155	o__Bacteroidales	(UID2716)	92	487	270	63	424	0	0	0	0	89.13	0	0	Bacteria		Bacteroidetes	Bacteroidia	Bacteroidales
S52T60_bins.152	k__Bacteria	(UID2569)	434	278	186	48	229	1	0	0	0	89.09	0.54	0	Bacteria
S41T100_bins.185	o__Bacteroidales	(UID2657)	160	492	269	90	392	7	3	0	0	89.08	1.5	25	Bacteria		Bacteroidetes	Bacteroidia	Bacteroidales
S47T40_bins.299	p__Euryarchaeota	(UID3)	148	188	125	39	149	0	0	0	0	89.06	0	0	Archaea		Euryarchaeota
S43T100_bins.44	o__Bacteroidales	(UID2716)	92	487	270	77	400	10	0	0	0	89.06	1.91	40	Bacteria		Bacteroidetes	Bacteroidia	Bacteroidales
S46T60_bins.77	o__Clostridiales	(UID1212)	172	263	149	26	237	0	0	0	0	89.04	0	0	Bacteria		Firmicutes	Clostridia	Clostridiales
S43T80_bins.281	o__Bacteroidales	(UID2716)	92	487	270	55	429	3	0	0	0	89.04	0.62	0	Bacteria		Bacteroidetes	Bacteroidia	Bacteroidales
S46T80_bins.103	k__Bacteria	(UID2569)	434	278	186	58	218	2	0	0	0	89	1.08	0	Bacteria
S43T60_bins.58	o__Clostridiales	(UID1120)	304	247	141	46	201	0	0	0	0	88.96	0	0	Bacteria		Firmicutes	Clostridia	Clostridiales
bin.3085	o__Bacteroidales	(UID2657)	160	492	269	107	381	4	0	0	0	88.93	0.71	50	Bacteria		Bacteroidetes	Bacteroidia	Bacteroidales
bin.1163	k__Bacteria	(UID2328)	3167	126	75	43	81	2	0	0	0	88.92	1.33	50	Bacteria
S41T40_bins.75	o__Bacteroidales	(UID2716)	92	487	270	89	386	11	1	0	0	88.9	3.75	21.43	Bacteria		Bacteroidetes	Bacteroidia	Bacteroidales
S49T40_bins.90	p__Bacteroidetes	(UID2605)	350	316	210	54	260	2	0	0	0	88.86	0.95	0	Bacteria		Bacteroidetes
S47T80_bins.35	o__Clostridiales	(UID1212)	172	263	149	51	212	0	0	0	0	88.86	0	0	Bacteria		Firmicutes	Clostridia	Clostridiales
S52T60_bins.218	k__Bacteria	(UID2495)	2993	147	91	33	114	0	0	0	0	88.85	0	0	Bacteria
S52T40_bins.138	o__Clostridiales	(UID1212)	172	263	149	62	185	10	5	1	0	88.84	3.32	64.52	Bacteria		Firmicutes	Clostridia	Clostridiales
S49T100_bins.146	k__Bacteria	(UID2329)	174	149	89	12	136	1	0	0	0	88.76	1.12	0	Bacteria
S41T80_bins.169	k__Bacteria	(UID2372)	131	176	105	50	122	4	0	0	0	88.75	2.54	25	Bacteria
S49T100_bins.94	o__Clostridiales	(UID1212)	172	263	149	31	232	0	0	0	0	88.73	0	0	Bacteria		Firmicutes	Clostridia	Clostridiales
S41T40_bins.84	k__Bacteria	(UID2495)	2993	147	91	13	131	3	0	0	0	88.71	2.56	66.67	Bacteria
bin.2276	c__Clostridia	(UID1118)	387	223	124	19	203	1	0	0	0	88.71	0.81	100	Bacteria		Firmicutes	Clostridia
S43T60_bins.30	k__Bacteria	(UID2982)	88	230	148	22	199	9	0	0	0	88.69	3.69	44.44	Bacteria
bin.1207	k__Bacteria	(UID2495)	2993	147	91	28	118	1	0	0	0	88.69	0.55	0	Bacteria
S52T80_bins.1	o__Bacteroidales	(UID2716)	92	487	270	82	404	1	0	0	0	88.63	0.37	0	Bacteria		Bacteroidetes	Bacteroidia	Bacteroidales
S49T80_bins.214	k__Bacteria	(UID1453)	901	171	117	15	154	2	0	0	0	88.6	0.85	0	Bacteria
S47T60_bins.192	k__Bacteria	(UID1453)	901	171	117	15	153	2	1	0	0	88.6	2.56	0	Bacteria
S46T60_bins.119	k__Bacteria	(UID2569)	434	278	186	28	247	3	0	0	0	88.6	1.08	0	Bacteria
S46T60_bins.17	k__Bacteria	(UID2982)	88	230	148	28	198	4	0	0	0	88.57	2.36	0	Bacteria
S49T40_bins.320	o__Clostridiales	(UID1212)	172	263	149	53	198	8	4	0	0	88.57	7.77	20	Bacteria		Firmicutes	Clostridia	Clostridiales
S49T80_bins.140	k__Bacteria	(UID2329)	174	149	89	30	109	10	0	0	0	88.54	5.46	30	Bacteria
S49T60_bins.4	o__Clostridiales	(UID1212)	172	263	149	54	208	1	0	0	0	88.53	0.22	100	Bacteria		Firmicutes	Clostridia	Clostridiales
S52T40_bins.175	o__Bacteroidales	(UID2617)	213	406	265	40	354	12	0	0	0	88.53	1.35	0	Bacteria		Bacteroidetes	Bacteroidia	Bacteroidales
S46T60_bins.179	o__Bacteroidales	(UID2716)	92	487	270	83	391	12	1	0	0	88.49	3.43	20	Bacteria		Bacteroidetes	Bacteroidia	Bacteroidales
S49T40_bins.16	k__Bacteria	(UID2569)	434	278	186	62	216	0	0	0	0	88.49	0	0	Bacteria
S47T60_bins.234	k__Bacteria	(UID2329)	174	149	89	12	136	1	0	0	0	88.48	1.12	0	Bacteria
bin.1961	k__Bacteria	(UID2329)	174	149	89	36	109	4	0	0	0	88.46	3.37	0	Bacteria
S52T40_bins.309	k__Bacteria	(UID2495)	2993	147	91	11	135	1	0	0	0	88.46	1.1	0	Bacteria
S41T80_bins.210	k__Bacteria	(UID2495)	2993	147	91	11	135	1	0	0	0	88.46	0.06	100	Bacteria
S41T60_bins.179	f__Lachnospiraceae	(UID1255)	90	354	174	37	305	12	0	0	0	88.45	2.5	16.67	Bacteria		Firmicutes	Clostridia	Clostridiales	Lachnospiraceae
S49T40_bins.122	o__Clostridiales	(UID1226)	155	278	158	52	224	2	0	0	0	88.41	1.27	100	Bacteria		Firmicutes	Clostridia	Clostridiales
bin.1061	o__Clostridiales	(UID1212)	172	263	149	59	202	2	0	0	0	88.39	1.34	100	Bacteria		Firmicutes	Clostridia	Clostridiales
S52T40_bins.233	p__Bacteroidetes	(UID2605)	350	316	210	38	266	12	0	0	0	88.37	2	41.67	Bacteria		Bacteroidetes
S52T80_bins.293	k__Bacteria	(UID2982)	88	230	148	24	200	6	0	0	0	88.36	2.51	0	Bacteria
S47T100_bins.70	p__Bacteroidetes	(UID2605)	350	316	210	27	281	8	0	0	0	88.33	2.22	0	Bacteria		Bacteroidetes
S52T80_bins.217	k__Bacteria	(UID1453)	901	171	117	17	152	2	0	0	0	88.32	1.28	0	Bacteria
S47T80_bins.177	o__Clostridiales	(UID1212)	172	263	149	43	217	3	0	0	0	88.23	0.73	0	Bacteria		Firmicutes	Clostridia	Clostridiales
S52T60_bins.33	o__Bacteroidales	(UID2716)	92	487	270	79	382	26	0	0	0	88.19	4.52	19.23	Bacteria		Bacteroidetes	Bacteroidia	Bacteroidales
S43T60_bins.113	p__Bacteroidetes	(UID2605)	350	316	210	43	272	1	0	0	0	88.19	0.24	0	Bacteria		Bacteroidetes
S49T100_bins.154	o__Bacteroidales	(UID2716)	92	487	270	54	425	8	0	0	0	88.1	1.89	12.5	Bacteria		Bacteroidetes	Bacteroidia	Bacteroidales
bin.1763	o__Clostridiales	(UID1226)	155	278	158	64	207	7	0	0	0	88.09	3.8	0	Bacteria		Firmicutes	Clostridia	Clostridiales
S43T100_bins.184	o__Bacteroidales	(UID2657)	160	492	269	82	409	1	0	0	0	88.06	0.12	0	Bacteria		Bacteroidetes	Bacteroidia	Bacteroidales
S46T100_bins.83	k__Bacteria	(UID2982)	88	230	148	42	185	3	0	0	0	88.04	2.03	0	Bacteria
S52T80_bins.266	k__Bacteria	(UID2329)	174	149	89	29	119	1	0	0	0	87.98	1.12	0	Bacteria
S46T40_bins.69	k__Bacteria	(UID1453)	901	171	117	23	146	2	0	0	0	87.98	0.85	0	Bacteria
S43T100_bins.268	p__Bacteroidetes	(UID2605)	350	316	210	38	274	4	0	0	0	87.96	1.13	25	Bacteria		Bacteroidetes
S43T100_bins.126	o__Clostridiales	(UID1212)	172	263	149	24	236	3	0	0	0	87.92	1.68	33.33	Bacteria		Firmicutes	Clostridia	Clostridiales
S46T60_bins.221	k__Bacteria	(UID2495)	2993	147	91	11	136	0	0	0	0	87.91	0	0	Bacteria
S52T100_bins.31	o__Clostridiales	(UID1212)	172	263	149	43	214	6	0	0	0	87.91	1.85	0	Bacteria		Firmicutes	Clostridia	Clostridiales
S43T80_bins.40	p__Bacteroidetes	(UID2605)	350	316	210	52	262	2	0	0	0	87.89	0.95	0	Bacteria		Bacteroidetes
S47T80_bins.278	o__Bacteroidales	(UID2657)	160	492	269	71	407	14	0	0	0	87.89	3.09	0	Bacteria		Bacteroidetes	Bacteroidia	Bacteroidales
bin.2912	k__Bacteria	(UID2495)	2993	142	88	12	130	0	0	0	0	87.88	0	0	Bacteria
S46T100_bins.76	k__Bacteria	(UID2982)	88	230	148	19	200	11	0	0	0	87.84	4.59	9.09	Bacteria
S46T60_bins.24	o__Bacteroidales	(UID2657)	160	492	269	76	396	19	1	0	0	87.84	4.83	40.91	Bacteria		Bacteroidetes	Bacteroidia	Bacteroidales
S41T40_bins.70	o__Clostridiales	(UID1212)	172	263	149	54	209	0	0	0	0	87.81	0	0	Bacteria		Firmicutes	Clostridia	Clostridiales
S43T100_bins.46	o__Bacteroidales	(UID2716)	92	487	270	70	385	27	5	0	0	87.75	5.81	26.19	Bacteria		Bacteroidetes	Bacteroidia	Bacteroidales
S41T100_bins.130	o__Bacteroidales	(UID2716)	92	487	270	59	418	10	0	0	0	87.71	1.82	0	Bacteria		Bacteroidetes	Bacteroidia	Bacteroidales
S43T100_bins.236	k__Bacteria	(UID2329)	174	149	89	22	124	3	0	0	0	87.64	2.81	0	Bacteria
S43T80_bins.255	o__Bacteroidales	(UID2617)	213	406	265	83	318	4	1	0	0	87.6	1.57	0	Bacteria		Bacteroidetes	Bacteroidia	Bacteroidales
S52T60_bins.260	o__Bacteroidales	(UID2617)	213	406	265	69	331	6	0	0	0	87.59	1.35	16.67	Bacteria		Bacteroidetes	Bacteroidia	Bacteroidales
S43T80_bins.146	p__Bacteroidetes	(UID2605)	350	316	210	50	266	0	0	0	0	87.54	0	0	Bacteria		Bacteroidetes
S46T80_bins.96	o__Bacteroidales	(UID2716)	92	487	270	80	403	4	0	0	0	87.52	1.3	75	Bacteria		Bacteroidetes	Bacteroidia	Bacteroidales
S46T40_bins.184	c__Clostridia	(UID1118)	387	223	124	17	205	1	0	0	0	87.5	0.81	0	Bacteria		Firmicutes	Clostridia
S52T60_bins.22	k__Bacteria	(UID2982)	88	230	148	41	184	5	0	0	0	87.47	2.7	20	Bacteria
S47T60_bins.141	c__Clostridia	(UID1118)	387	223	124	24	197	2	0	0	0	87.4	1.61	0	Bacteria		Firmicutes	Clostridia
S43T60_bins.257	o__Clostridiales	(UID1226)	155	278	158	62	215	1	0	0	0	87.39	0.11	0	Bacteria		Firmicutes	Clostridia	Clostridiales
S41T80_bins.71	o__Clostridiales	(UID1226)	155	278	158	28	244	5	1	0	0	87.37	3.22	12.5	Bacteria		Firmicutes	Clostridia	Clostridiales
S46T40_bins.118	o__Clostridiales	(UID1212)	172	263	149	49	208	5	1	0	0	87.35	3.69	37.5	Bacteria		Firmicutes	Clostridia	Clostridiales
bin.519	k__Bacteria	(UID2982)	88	230	148	25	201	4	0	0	0	87.33	2.06	25	Bacteria
S49T100_bins.130	o__Bacteroidales	(UID2657)	160	492	269	58	430	4	0	0	0	87.33	1.3	75	Bacteria		Bacteroidetes	Bacteroidia	Bacteroidales
bin.1821	o__Clostridiales	(UID1120)	304	247	141	60	186	1	0	0	0	87.27	0.24	0	Bacteria		Firmicutes	Clostridia	Clostridiales
S49T80_bins.150	o__Clostridiales	(UID1212)	172	263	149	27	232	4	0	0	0	87.25	1.53	25	Bacteria		Firmicutes	Clostridia	Clostridiales
S43T80_bins.263	o__Clostridiales	(UID1212)	172	263	149	26	234	3	0	0	0	87.25	1.68	0	Bacteria		Firmicutes	Clostridia	Clostridiales
S49T40_bins.207	p__Actinobacteria	(UID2112)	31	211	124	29	179	3	0	0	0	87.25	1.24	0	Bacteria		Actinobacteria
bin.1659	k__Bacteria	(UID1453)	901	171	117	32	137	2	0	0	0	87.23	1.14	50	Bacteria
S46T40_bins.116	c__Clostridia	(UID1118)	387	223	124	49	174	0	0	0	0	87.21	0	0	Bacteria		Firmicutes	Clostridia
S46T80_bins.97	o__Clostridiales	(UID1120)	304	247	141	23	222	2	0	0	0	87.21	0.35	0	Bacteria		Firmicutes	Clostridia	Clostridiales
bin.1905	o__Clostridiales	(UID1212)	172	263	149	51	204	8	0	0	0	87.18	1.87	37.5	Bacteria		Firmicutes	Clostridia	Clostridiales
S46T40_bins.61	o__Clostridiales	(UID1120)	304	247	141	55	182	10	0	0	0	87.17	1.24	20	Bacteria		Firmicutes	Clostridia	Clostridiales
S47T40_bins.40	o__Bacteroidales	(UID2716)	92	487	270	98	362	23	4	0	0	87.14	6.11	0	Bacteria		Bacteroidetes	Bacteroidia	Bacteroidales
S43T60_bins.27	o__Clostridiales	(UID1212)	172	263	149	62	192	8	1	0	0	87.13	4.38	36.36	Bacteria		Firmicutes	Clostridia	Clostridiales
S43T100_bins.287	o__Bacteroidales	(UID2657)	160	492	269	71	420	1	0	0	0	87.13	0.19	0	Bacteria		Bacteroidetes	Bacteroidia	Bacteroidales
S41T40_bins.285	o__Clostridiales	(UID1212)	172	263	149	55	207	1	0	0	0	87.11	0.17	100	Bacteria		Firmicutes	Clostridia	Clostridiales
S43T40_bins.47	k__Bacteria	(UID1453)	901	171	117	19	150	2	0	0	0	87.11	0.85	0	Bacteria
S47T60_bins.79	o__Bacteroidales	(UID2657)	160	492	269	99	392	1	0	0	0	87.11	0.37	0	Bacteria		Bacteroidetes	Bacteroidia	Bacteroidales
S52T100_bins.293	k__Bacteria	(UID2569)	434	278	186	58	215	5	0	0	0	87.1	1.48	40	Bacteria
bin.2627	k__Bacteria	(UID2495)	2993	143	89	49	93	1	0	0	0	87.09	1.12	100	Bacteria
S52T100_bins.163	o__Bacteroidales	(UID2716)	92	487	270	95	389	3	0	0	0	87.09	0.86	33.33	Bacteria		Bacteroidetes	Bacteroidia	Bacteroidales
S43T40_bins.203	k__Bacteria	(UID2328)	3167	126	75	36	89	1	0	0	0	87.07	1.33	0	Bacteria
S46T40_bins.233	k__Bacteria	(UID2328)	3167	126	75	45	79	2	0	0	0	87.07	2	50	Bacteria
bin.2954	o__Bacteroidales	(UID2716)	92	487	270	101	379	7	0	0	0	87.06	1.98	42.86	Bacteria		Bacteroidetes	Bacteroidia	Bacteroidales
bin.1320	k__Bacteria	(UID2328)	3167	126	75	44	82	0	0	0	0	87.05	0	0	Bacteria
bin.323	k__Bacteria	(UID2329)	174	149	89	16	129	4	0	0	0	87.03	2.92	0	Bacteria
bin.1258	k__Bacteria	(UID2328)	3167	126	75	47	78	1	0	0	0	87.01	1.33	100	Bacteria
S49T100_bins.72	k__Bacteria	(UID2569)	434	278	186	63	214	1	0	0	0	86.99	0.27	0	Bacteria
S43T60_bins.181	p__Bacteroidetes	(UID2605)	350	316	210	49	261	6	0	0	0	86.95	1.9	0	Bacteria		Bacteroidetes
S52T80_bins.69	o__Clostridiales	(UID1212)	172	263	149	34	223	6	0	0	0	86.94	2.28	0	Bacteria		Firmicutes	Clostridia	Clostridiales
S52T80_bins.24	k__Bacteria	(UID1453)	901	171	117	27	143	1	0	0	0	86.89	0.85	0	Bacteria
S43T80_bins.217	k__Bacteria	(UID2982)	88	230	148	28	199	3	0	0	0	86.89	1.38	0	Bacteria
bin.1341	f__Lachnospiraceae	(UID1255)	90	354	174	52	298	4	0	0	0	86.84	1.82	25	Bacteria		Firmicutes	Clostridia	Clostridiales	Lachnospiraceae
S43T40_bins.272	k__Bacteria	(UID2569)	434	278	186	28	248	2	0	0	0	86.83	0.54	0	Bacteria
bin.3372	k__Bacteria	(UID2982)	88	230	148	25	198	7	0	0	0	86.82	0.9	0	Bacteria
S41T40_bins.68	k__Bacteria	(UID2495)	2993	147	91	13	134	0	0	0	0	86.81	0	0	Bacteria
S46T100_bins.3	p__Bacteroidetes	(UID2605)	350	316	210	78	236	2	0	0	0	86.8	0.95	50	Bacteria		Bacteroidetes
bin.2211	k__Bacteria	(UID1453)	901	171	117	21	147	3	0	0	0	86.79	2.56	0	Bacteria
S43T40_bins.29	o__Bacteroidales	(UID2716)	92	487	270	95	390	1	1	0	0	86.76	0.74	0	Bacteria		Bacteroidetes	Bacteroidia	Bacteroidales
S43T40_bins.266	k__Bacteria	(UID2495)	2993	147	91	23	122	2	0	0	0	86.75	1.65	100	Bacteria
S46T80_bins.63	o__Bacteroidales	(UID2716)	92	487	270	97	384	6	0	0	0	86.72	1.42	33.33	Bacteria		Bacteroidetes	Bacteroidia	Bacteroidales
S49T40_bins.285	p__Euryarchaeota	(UID3)	148	187	124	21	165	1	0	0	0	86.69	0.81	100	Archaea		Euryarchaeota
S41T40_bins.265	o__Clostridiales	(UID1212)	172	263	149	64	197	2	0	0	0	86.69	1.34	100	Bacteria		Firmicutes	Clostridia	Clostridiales
bin.855	k__Bacteria	(UID2565)	2921	152	93	47	104	1	0	0	0	86.69	0.54	100	Bacteria
S47T60_bins.41	k__Bacteria	(UID2982)	88	230	148	23	202	5	0	0	0	86.66	2.39	20	Bacteria
S41T40_bins.144	p__Bacteroidetes	(UID2605)	350	316	210	77	237	1	1	0	0	86.65	1.43	50	Bacteria		Bacteroidetes
S43T40_bins.117	k__Bacteria	(UID2495)	2993	147	91	13	134	0	0	0	0	86.63	0	0	Bacteria
bin.3300	k__Bacteria	(UID203)	5449	103	57	45	58	0	0	0	0	86.61	0	0	Bacteria
S52T80_bins.22	k__Bacteria	(UID2569)	434	278	186	63	212	3	0	0	0	86.56	1.08	33.33	Bacteria
bin.2699	c__Clostridia	(UID1118)	387	223	124	22	198	3	0	0	0	86.56	1.88	66.67	Bacteria		Firmicutes	Clostridia
S49T60_bins.121	k__Bacteria	(UID2328)	3167	126	75	13	109	4	0	0	0	86.56	4.12	50	Bacteria
S41T40_bins.109	k__Bacteria	(UID2329)	174	149	89	24	120	5	0	0	0	86.52	4.65	20	Bacteria
bin.1729	c__Clostridia	(UID1118)	387	223	124	42	175	6	0	0	0	86.51	2.96	33.33	Bacteria		Firmicutes	Clostridia
S46T40_bins.127	o__Bacteroidales	(UID2657)	160	492	269	120	366	6	0	0	0	86.49	1.86	0	Bacteria		Bacteroidetes	Bacteroidia	Bacteroidales
S47T80_bins.85	o__Clostridiales	(UID1120)	304	247	141	63	178	6	0	0	0	86.48	1.83	16.67	Bacteria		Firmicutes	Clostridia	Clostridiales
S41T60_bins.103	f__Lachnospiraceae	(UID1286)	57	420	207	92	319	9	0	0	0	86.47	2.21	11.11	Bacteria		Firmicutes	Clostridia	Clostridiales	Lachnospiraceae
S43T80_bins.211	o__Clostridiales	(UID1212)	172	263	149	32	229	2	0	0	0	86.47	1.01	0	Bacteria		Firmicutes	Clostridia	Clostridiales
S52T60_bins.220	p__Bacteroidetes	(UID2605)	350	316	210	41	273	2	0	0	0	86.46	0.95	0	Bacteria		Bacteroidetes
bin.1170	o__Clostridiales	(UID1212)	172	263	149	51	211	1	0	0	0	86.45	0.67	0	Bacteria		Firmicutes	Clostridia	Clostridiales
S52T60_bins.183	p__Bacteroidetes	(UID2605)	350	316	210	67	246	3	0	0	0	86.41	0.95	0	Bacteria		Bacteroidetes
S46T80_bins.53	k__Bacteria	(UID2329)	174	149	89	21	116	11	1	0	0	86.4	5.67	21.43	Bacteria
S46T80_bins.126	k__Bacteria	(UID2982)	88	230	148	24	202	4	0	0	0	86.37	1.18	25	Bacteria
S52T60_bins.3	o__Clostridiales	(UID1212)	172	263	149	64	195	4	0	0	0	86.37	1.06	50	Bacteria		Firmicutes	Clostridia	Clostridiales
S41T40_bins.138	o__Clostridiales	(UID1212)	172	263	149	42	221	0	0	0	0	86.35	0	0	Bacteria		Firmicutes	Clostridia	Clostridiales
S47T60_bins.1	o__Bacteroidales	(UID2716)	92	487	270	76	381	30	0	0	0	86.34	7.81	3.33	Bacteria		Bacteroidetes	Bacteroidia	Bacteroidales
S46T40_bins.180	o__Clostridiales	(UID1212)	172	263	149	59	202	2	0	0	0	86.33	1.34	0	Bacteria		Firmicutes	Clostridia	Clostridiales
bin.1140	o__Bacteroidales	(UID2657)	160	492	269	75	412	5	0	0	0	86.33	1.24	40	Bacteria		Bacteroidetes	Bacteroidia	Bacteroidales
S52T60_bins.305	o__Clostridiales	(UID1212)	172	263	149	32	230	1	0	0	0	86.32	0.67	0	Bacteria		Firmicutes	Clostridia	Clostridiales
S49T80_bins.202	k__Bacteria	(UID1453)	901	171	117	30	133	8	0	0	0	86.32	5.98	37.5	Bacteria
S43T40_bins.307	p__Bacteroidetes	(UID2605)	350	316	210	50	264	2	0	0	0	86.32	0.95	50	Bacteria		Bacteroidetes
S41T60_bins.128	o__Clostridiales	(UID1212)	172	263	149	62	199	2	0	0	0	86.28	0.89	50	Bacteria		Firmicutes	Clostridia	Clostridiales
bin.1682	k__Bacteria	(UID2328)	3167	126	75	46	80	0	0	0	0	86.25	0	0	Bacteria
S52T80_bins.143	o__Clostridiales	(UID1212)	172	263	149	51	212	0	0	0	0	86.25	0	0	Bacteria		Firmicutes	Clostridia	Clostridiales
S47T60_bins.57	o__Clostridiales	(UID1212)	172	263	149	48	213	2	0	0	0	86.25	1.34	100	Bacteria		Firmicutes	Clostridia	Clostridiales
bin.1180	o__Bacteroidales	(UID2617)	213	406	265	99	306	1	0	0	0	86.24	0.13	0	Bacteria		Bacteroidetes	Bacteroidia	Bacteroidales
bin.225	k__Bacteria	(UID2329)	174	149	89	52	95	2	0	0	0	86.24	2.25	100	Bacteria
S46T40_bins.56	p__Bacteroidetes	(UID2605)	350	316	210	76	239	1	0	0	0	86.23	0.48	0	Bacteria		Bacteroidetes
S47T40_bins.158	o__Clostridiales	(UID1226)	155	278	158	33	242	2	1	0	0	86.23	2.06	0	Bacteria		Firmicutes	Clostridia	Clostridiales
S52T80_bins.98	p__Bacteroidetes	(UID2605)	350	316	210	58	255	3	0	0	0	86.18	1.11	33.33	Bacteria		Bacteroidetes
S49T60_bins.91	o__Bacteroidales	(UID2657)	160	492	269	114	375	3	0	0	0	86.13	0.74	0	Bacteria		Bacteroidetes	Bacteroidia	Bacteroidales
S46T60_bins.67	o__Clostridiales	(UID1212)	172	263	149	32	230	1	0	0	0	86.13	0.67	0	Bacteria		Firmicutes	Clostridia	Clostridiales
S46T40_bins.249	k__Bacteria	(UID2982)	88	230	148	26	202	2	0	0	0	86.11	0.71	0	Bacteria
S43T40_bins.240	o__Clostridiales	(UID1212)	172	263	149	45	216	2	0	0	0	86.11	1.34	0	Bacteria		Firmicutes	Clostridia	Clostridiales
S46T100_bins.137	o__Bacteroidales	(UID2657)	160	492	269	108	383	1	0	0	0	86.08	0.37	0	Bacteria		Bacteroidetes	Bacteroidia	Bacteroidales
S47T40_bins.76	k__Bacteria	(UID2982)	88	230	148	41	186	3	0	0	0	86.07	2.03	0	Bacteria
S43T100_bins.231	o__Clostridiales	(UID1226)	155	278	158	29	246	3	0	0	0	86.07	1.58	0	Bacteria		Firmicutes	Clostridia	Clostridiales
S47T40_bins.203	p__Actinobacteria	(UID2112)	31	211	124	32	177	2	0	0	0	86.04	1.61	50	Bacteria		Actinobacteria
bin.33	o__Clostridiales	(UID1212)	172	263	149	70	191	2	0	0	0	86.04	0.89	100	Bacteria		Firmicutes	Clostridia	Clostridiales
S43T40_bins.136	k__Bacteria	(UID2569)	434	278	186	60	214	4	0	0	0	86.02	1.61	0	Bacteria
bin.2643	o__Clostridiales	(UID1120)	304	250	143	64	184	2	0	0	0	86.02	0.87	50	Bacteria		Firmicutes	Clostridia	Clostridiales
S41T80_bins.327	o__Clostridiales	(UID1212)	172	263	149	58	200	5	0	0	0	86	1.08	0	Bacteria		Firmicutes	Clostridia	Clostridiales
S46T40_bins.132	k__Bacteria	(UID2495)	2993	143	89	47	96	0	0	0	0	85.99	0	0	Bacteria
S41T80_bins.80	k__Bacteria	(UID2982)	88	230	148	56	168	6	0	0	0	85.99	3.04	50	Bacteria
S43T80_bins.231	k__Bacteria	(UID2569)	434	278	186	67	209	1	1	0	0	85.97	1.08	0	Bacteria
S46T40_bins.136	k__Bacteria	(UID2329)	174	149	89	24	125	0	0	0	0	85.96	0	0	Bacteria
S52T40_bins.122	o__Clostridiales	(UID1212)	172	263	149	57	205	1	0	0	0	85.95	0.67	0	Bacteria		Firmicutes	Clostridia	Clostridiales
S43T100_bins.230	f__Lachnospiraceae	(UID1286)	57	420	207	58	359	3	0	0	0	85.95	0.74	0	Bacteria		Firmicutes	Clostridia	Clostridiales	Lachnospiraceae
S41T80_bins.41	o__Clostridiales	(UID1212)	172	263	149	41	219	3	0	0	0	85.83	1.01	0	Bacteria		Firmicutes	Clostridia	Clostridiales
S49T80_bins.105	o__Clostridiales	(UID1120)	304	247	141	32	210	5	0	0	0	85.82	2.01	0	Bacteria		Firmicutes	Clostridia	Clostridiales
S52T40_bins.351	o__Clostridiales	(UID1212)	172	263	149	68	178	17	0	0	0	85.8	6.17	47.06	Bacteria		Firmicutes	Clostridia	Clostridiales
S46T40_bins.15	o__Clostridiales	(UID1212)	172	263	149	29	233	1	0	0	0	85.77	0.13	0	Bacteria		Firmicutes	Clostridia	Clostridiales
S49T80_bins.66	k__Bacteria	(UID2982)	88	230	148	29	197	4	0	0	0	85.75	2.06	0	Bacteria
S41T100_bins.224	k__Bacteria	(UID2569)	434	278	186	49	228	1	0	0	0	85.75	0.54	0	Bacteria
bin.2779	o__Clostridiales	(UID1212)	172	263	149	66	196	1	0	0	0	85.74	0.34	100	Bacteria		Firmicutes	Clostridia	Clostridiales
S46T40_bins.187	o__Clostridiales	(UID1212)	172	263	149	56	202	5	0	0	0	85.72	1.51	0	Bacteria		Firmicutes	Clostridia	Clostridiales
S47T80_bins.206	k__Bacteria	(UID2329)	174	149	89	43	105	1	0	0	0	85.71	1.12	0	Bacteria
bin.2845	k__Bacteria	(UID2329)	174	149	89	52	93	4	0	0	0	85.7	4.49	50	Bacteria
S52T40_bins.314	o__Clostridiales	(UID1212)	172	263	149	59	200	4	0	0	0	85.68	1.63	25	Bacteria		Firmicutes	Clostridia	Clostridiales
S41T100_bins.54	k__Bacteria	(UID2495)	2993	143	89	48	93	2	0	0	0	85.67	2.25	50	Bacteria
S46T40_bins.181	p__Bacteroidetes	(UID2605)	350	316	210	81	230	5	0	0	0	85.66	1.83	20	Bacteria		Bacteroidetes
S43T100_bins.229	k__Bacteria	(UID2495)	2993	147	91	14	132	1	0	0	0	85.61	1.1	0	Bacteria
bin.2853	k__Bacteria	(UID2329)	174	149	89	41	105	3	0	0	0	85.6	2.81	33.33	Bacteria
S49T80_bins.81	o__Clostridiales	(UID1212)	172	263	149	55	206	2	0	0	0	85.6	0.39	100	Bacteria		Firmicutes	Clostridia	Clostridiales
S46T40_bins.182	o__Bacteroidales	(UID2657)	160	492	269	74	405	11	2	0	0	85.59	3.14	17.65	Bacteria		Bacteroidetes	Bacteroidia	Bacteroidales
bin.2420	o__Clostridiales	(UID1226)	155	278	158	39	224	15	0	0	0	85.58	4.87	6.67	Bacteria		Firmicutes	Clostridia	Clostridiales
S52T100_bins.145	o__Bacteroidales	(UID2657)	160	492	269	96	370	26	0	0	0	85.57	5.24	15.38	Bacteria		Bacteroidetes	Bacteroidia	Bacteroidales
S52T60_bins.165	p__Bacteroidetes	(UID2605)	350	316	210	90	224	2	0	0	0	85.53	0.33	100	Bacteria		Bacteroidetes
S46T80_bins.171	p__Bacteroidetes	(UID2605)	350	316	210	40	275	1	0	0	0	85.5	0.48	0	Bacteria		Bacteroidetes
S41T80_bins.103	o__Clostridiales	(UID1212)	172	263	149	73	190	0	0	0	0	85.47	0	0	Bacteria		Firmicutes	Clostridia	Clostridiales
S47T80_bins.249	p__Bacteroidetes	(UID2605)	350	316	210	55	257	4	0	0	0	85.46	0.89	50	Bacteria		Bacteroidetes
S43T60_bins.42	k__Bacteria	(UID2329)	174	149	89	20	124	5	0	0	0	85.44	5.06	0	Bacteria
S43T60_bins.212	k__Bacteria	(UID2982)	88	230	148	29	187	14	0	0	0	85.44	5.84	14.29	Bacteria
S41T100_bins.232	k__Bacteria	(UID2982)	88	230	148	27	201	2	0	0	0	85.44	0.71	0	Bacteria
S49T80_bins.194	k__Bacteria	(UID2569)	434	278	186	68	208	2	0	0	0	85.39	0.81	50	Bacteria
S47T80_bins.126	o__Clostridiales	(UID1212)	172	263	149	63	199	1	0	0	0	85.39	0.67	0	Bacteria		Firmicutes	Clostridia	Clostridiales
S46T100_bins.216	k__Bacteria	(UID2329)	174	149	89	43	105	1	0	0	0	85.39	0.11	0	Bacteria
S46T40_bins.59	k__Bacteria	(UID2565)	2921	152	93	17	134	1	0	0	0	85.39	1.08	0	Bacteria
bin.2233	k__Bacteria	(UID1453)	901	171	117	35	132	4	0	0	0	85.38	2.56	0	Bacteria
S49T40_bins.86	o__Clostridiales	(UID1226)	155	278	158	72	204	2	0	0	0	85.38	1.27	50	Bacteria		Firmicutes	Clostridia	Clostridiales
S52T40_bins.340	c__Clostridia	(UID1118)	387	223	124	43	173	7	0	0	0	85.33	1.49	14.29	Bacteria		Firmicutes	Clostridia
bin.502	o__Clostridiales	(UID1212)	172	263	149	72	185	6	0	0	0	85.3	3.69	66.67	Bacteria		Firmicutes	Clostridia	Clostridiales
S46T40_bins.230	k__Bacteria	(UID2982)	88	230	148	41	177	11	1	0	0	85.3	7.26	7.14	Bacteria
S43T80_bins.122	k__Bacteria	(UID2329)	174	149	89	38	110	1	0	0	0	85.28	1.12	0	Bacteria
bin.1137	o__Clostridiales	(UID1212)	172	263	149	72	186	5	0	0	0	85.25	3.02	100	Bacteria		Firmicutes	Clostridia	Clostridiales
S47T80_bins.160	o__Bacteroidales	(UID2657)	160	492	269	114	374	3	1	0	0	85.2	1.18	0	Bacteria		Bacteroidetes	Bacteroidia	Bacteroidales
S43T40_bins.309	o__Bacteroidales	(UID2657)	160	492	269	111	366	14	1	0	0	85.2	4.31	11.76	Bacteria		Bacteroidetes	Bacteroidia	Bacteroidales
bin.3344	o__Clostridiales	(UID1212)	172	263	149	63	197	3	0	0	0	85.16	1.34	100	Bacteria		Firmicutes	Clostridia	Clostridiales
S52T40_bins.160	o__Clostridiales	(UID1212)	172	263	149	77	186	0	0	0	0	85.14	0	0	Bacteria		Firmicutes	Clostridia	Clostridiales
S46T60_bins.263	p__Bacteroidetes	(UID2605)	350	316	210	56	255	5	0	0	0	85.13	2.14	20	Bacteria		Bacteroidetes
S52T60_bins.122	o__Clostridiales	(UID1212)	172	263	149	72	188	3	0	0	0	85.12	0.94	0	Bacteria		Firmicutes	Clostridia	Clostridiales
S52T100_bins.201	o__Clostridiales	(UID1212)	172	263	149	70	191	2	0	0	0	85.08	1.34	50	Bacteria		Firmicutes	Clostridia	Clostridiales
S43T80_bins.310	k__Bacteria	(UID2982)	88	230	148	26	202	2	0	0	0	85.07	0.07	50	Bacteria
S43T80_bins.270	o__Bacteroidales	(UID2716)	92	487	270	109	365	12	0	0	1	85.06	4.38	6.41	Bacteria		Bacteroidetes	Bacteroidia	Bacteroidales
bin.2830	k__Bacteria	(UID2495)	2993	142	88	15	127	0	0	0	0	85.04	0	0	Bacteria
S52T60_bins.109	o__Clostridiales	(UID1212)	172	263	149	40	220	3	0	0	0	84.99	1.68	0	Bacteria		Firmicutes	Clostridia	Clostridiales
S52T100_bins.292	k__Bacteria	(UID2569)	434	278	186	37	239	2	0	0	0	84.96	0.54	0	Bacteria
S46T80_bins.121	k__Bacteria	(UID2982)	88	230	148	46	181	3	0	0	0	84.94	2.03	66.67	Bacteria
S46T40_bins.220	c__Clostridia	(UID1118)	387	223	124	27	196	0	0	0	0	84.92	0	0	Bacteria		Firmicutes	Clostridia
S46T80_bins.19	p__Bacteroidetes	(UID2605)	350	316	210	72	240	4	0	0	0	84.88	1.67	50	Bacteria		Bacteroidetes
bin.839	k__Bacteria	(UID2982)	88	230	148	51	176	3	0	0	0	84.83	1.69	33.33	Bacteria
S43T40_bins.171	k__Bacteria	(UID2569)	434	278	186	61	211	6	0	0	0	84.82	1.61	16.67	Bacteria
bin.1377	k__Bacteria	(UID2495)	2993	147	91	48	99	0	0	0	0	84.81	0	0	Bacteria
S49T60_bins.140	p__Bacteroidetes	(UID2605)	350	316	210	66	243	7	0	0	0	84.77	2.14	0	Bacteria		Bacteroidetes
S52T100_bins.114	k__Bacteria	(UID2569)	434	278	186	61	211	6	0	0	0	84.76	2.42	0	Bacteria
S46T40_bins.83	o__Clostridiales	(UID1212)	172	263	149	71	191	1	0	0	0	84.76	0.34	0	Bacteria		Firmicutes	Clostridia	Clostridiales
S52T40_bins.300	k__Bacteria	(UID2329)	174	149	89	20	117	12	0	0	0	84.76	4.32	50	Bacteria
S52T80_bins.282	o__Clostridiales	(UID1212)	172	263	149	78	181	4	0	0	0	84.73	1.68	50	Bacteria		Firmicutes	Clostridia	Clostridiales
S47T40_bins.105	p__Bacteroidetes	(UID2605)	350	316	210	83	230	3	0	0	0	84.7	0.95	0	Bacteria		Bacteroidetes
bin.3355	o__Clostridiales	(UID1212)	172	263	149	71	190	2	0	0	0	84.69	1.34	0	Bacteria		Firmicutes	Clostridia	Clostridiales
S52T40_bins.253	p__Bacteroidetes	(UID2605)	350	316	210	44	263	9	0	0	0	84.69	2.7	11.11	Bacteria		Bacteroidetes
bin.966	k__Bacteria	(UID1453)	901	171	117	41	130	0	0	0	0	84.69	0	0	Bacteria
S47T80_bins.64	k__Bacteria	(UID2569)	434	278	186	49	228	1	0	0	0	84.68	0.54	0	Bacteria
bin.1260	k__Bacteria	(UID2495)	2993	143	89	47	95	1	0	0	0	84.68	0.56	100	Bacteria
S47T80_bins.299	k__Bacteria	(UID2569)	434	278	186	70	201	7	0	0	0	84.67	3.76	42.86	Bacteria
S43T100_bins.244	k__Bacteria	(UID2328)	3167	126	75	12	109	5	0	0	0	84.67	4.44	0	Bacteria
S47T40_bins.122	o__Clostridiales	(UID1212)	172	263	149	68	188	7	0	0	0	84.65	2.8	28.57	Bacteria		Firmicutes	Clostridia	Clostridiales
S52T40_bins.58	k__Bacteria	(UID2982)	88	230	148	54	168	7	1	0	0	84.63	4.43	20	Bacteria
S46T80_bins.24	k__Bacteria	(UID2372)	131	176	105	21	153	2	0	0	0	84.63	1.27	0	Bacteria
S43T100_bins.212	o__Bacteroidales	(UID2617)	213	406	265	93	306	7	0	0	0	84.62	1.51	0	Bacteria		Bacteroidetes	Bacteroidia	Bacteroidales
S49T80_bins.17	k__Bacteria	(UID2495)	2993	147	91	16	131	0	0	0	0	84.62	0	0	Bacteria
S43T100_bins.16	k__Bacteria	(UID2495)	2993	143	89	49	94	0	0	0	0	84.6	0	0	Bacteria
bin.1282	k__Bacteria	(UID203)	5449	104	58	27	77	0	0	0	0	84.58	0	0	Bacteria
bin.1149	k__Bacteria	(UID1453)	901	171	117	37	133	1	0	0	0	84.53	0.85	0	Bacteria
S49T40_bins.326	f__Lachnospiraceae	(UID1295)	33	543	238	110	418	15	0	0	0	84.52	1.9	6.67	Bacteria		Firmicutes	Clostridia	Clostridiales	Lachnospiraceae
bin.2636	k__Bacteria	(UID2329)	174	149	89	37	109	3	0	0	0	84.48	1.57	66.67	Bacteria
S43T60_bins.6	k__Bacteria	(UID2982)	88	230	148	29	193	8	0	0	0	84.47	3.85	25	Bacteria
S49T80_bins.173	k__Bacteria	(UID2982)	88	230	148	25	199	6	0	0	0	84.46	3.41	0	Bacteria
S52T60_bins.95	p__Bacteroidetes	(UID2605)	350	316	210	77	234	5	0	0	0	84.44	1.6	40	Bacteria		Bacteroidetes
S52T40_bins.68	k__Bacteria	(UID2495)	2993	147	91	32	115	0	0	0	0	84.42	0	0	Bacteria
S41T40_bins.126	o__Clostridiales	(UID1212)	172	263	149	55	207	1	0	0	0	84.37	0.34	0	Bacteria		Firmicutes	Clostridia	Clostridiales
S43T100_bins.60	g__Butyrivibrio	(UID1297)	25	642	252	124	498	18	2	0	0	84.36	4.83	16.67	Bacteria		Firmicutes	Clostridia	Clostridiales	Lachnospiraceae	Butyrivibrio
S52T60_bins.242	k__Bacteria	(UID2569)	434	278	186	63	214	1	0	0	0	84.32	0.54	0	Bacteria
bin.2791	k__Bacteria	(UID2328)	3167	126	75	35	86	5	0	0	0	84.3	3.87	0	Bacteria
bin.1492	k__Bacteria	(UID1453)	901	171	117	25	146	0	0	0	0	84.27	0	0	Bacteria
S47T100_bins.113	o__Bacteroidales	(UID2716)	92	487	270	107	348	32	0	0	0	84.27	7.53	28.12	Bacteria		Bacteroidetes	Bacteroidia	Bacteroidales
S47T40_bins.78	o__Clostridiales	(UID1212)	172	263	149	66	189	8	0	0	0	84.26	3.02	12.5	Bacteria		Firmicutes	Clostridia	Clostridiales
S46T100_bins.208	o__Clostridiales	(UID1212)	172	263	149	74	187	2	0	0	0	84.25	1.01	50	Bacteria		Firmicutes	Clostridia	Clostridiales
S41T80_bins.258	o__Clostridiales	(UID1212)	172	263	149	55	200	8	0	0	0	84.24	2.91	25	Bacteria		Firmicutes	Clostridia	Clostridiales
bin.2783	k__Bacteria	(UID2328)	3167	126	75	49	76	1	0	0	0	84.23	1.33	100	Bacteria
bin.1987	c__Clostridia	(UID1118)	387	223	124	29	194	0	0	0	0	84.21	0	0	Bacteria		Firmicutes	Clostridia
S52T80_bins.83	k__Bacteria	(UID2982)	88	230	148	26	201	3	0	0	0	84.2	1.38	0	Bacteria
S49T40_bins.298	k__Bacteria	(UID203)	5449	104	58	12	92	0	0	0	0	84.17	0	0	Bacteria
S41T80_bins.12	k__Bacteria	(UID2569)	434	278	186	74	202	2	0	0	0	84.17	0.45	0	Bacteria
S47T40_bins.325	o__Clostridiales	(UID1120)	304	247	141	55	189	3	0	0	0	84.13	1.18	33.33	Bacteria		Firmicutes	Clostridia	Clostridiales
S49T80_bins.154	o__Clostridiales	(UID1212)	172	263	149	47	213	3	0	0	0	84.13	1.51	33.33	Bacteria		Firmicutes	Clostridia	Clostridiales
bin.730	k__Bacteria	(UID2328)	3167	126	75	41	82	3	0	0	0	84.08	2.11	66.67	Bacteria
bin.1880	o__Clostridiales	(UID1120)	304	250	143	76	169	5	0	0	0	84.04	2.05	60	Bacteria		Firmicutes	Clostridia	Clostridiales
S47T100_bins.78	k__Bacteria	(UID2495)	2993	147	91	41	88	18	0	0	0	84.02	8.79	83.33	Bacteria
S43T100_bins.88	k__Bacteria	(UID2495)	2993	147	91	21	126	0	0	0	0	84.02	0	0	Bacteria
S41T100_bins.125	k__Bacteria	(UID2495)	2993	147	91	36	111	0	0	0	0	84.02	0	0	Bacteria
S47T100_bins.21	o__Clostridiales	(UID1120)	304	250	143	30	217	2	1	0	0	84.01	2.24	0	Bacteria		Firmicutes	Clostridia	Clostridiales
S47T100_bins.85	k__Bacteria	(UID2982)	88	230	148	41	185	4	0	0	0	83.95	2.06	0	Bacteria
S46T80_bins.64	o__Clostridiales	(UID1212)	172	263	149	67	194	2	0	0	0	83.92	1.01	100	Bacteria		Firmicutes	Clostridia	Clostridiales
S47T80_bins.185	k__Bacteria	(UID2569)	434	278	186	37	238	3	0	0	0	83.87	1.09	100	Bacteria
S43T100_bins.24	k__Bacteria	(UID203)	5449	104	58	46	57	1	0	0	0	83.79	0.86	100	Bacteria
bin.1859	k__Bacteria	(UID2495)	2993	143	89	50	91	2	0	0	0	83.78	2.25	0	Bacteria
S46T100_bins.6	k__Bacteria	(UID2495)	2993	147	91	32	114	1	0	0	0	83.77	0.06	100	Bacteria
bin.2774	k__Bacteria	(UID2329)	174	149	89	27	119	3	0	0	0	83.71	2.25	0	Bacteria
S47T80_bins.101	o__Clostridiales	(UID1226)	155	278	158	37	240	1	0	0	0	83.7	0.63	0	Bacteria		Firmicutes	Clostridia	Clostridiales
bin.2752	k__Bacteria	(UID1453)	901	171	117	32	137	2	0	0	0	83.68	0.85	0	Bacteria
S47T80_bins.295	k__Bacteria	(UID2982)	88	230	148	30	198	2	0	0	0	83.62	0.71	0	Bacteria
S52T40_bins.137	k__Bacteria	(UID203)	5449	104	58	11	80	5	8	0	0	83.62	3.29	6.9	Bacteria
S47T80_bins.11	o__Clostridiales	(UID1120)	304	247	141	69	160	18	0	0	0	83.61	9.15	38.89	Bacteria		Firmicutes	Clostridia	Clostridiales
S52T100_bins.129	k__Bacteria	(UID2569)	434	278	186	58	196	20	4	0	0	83.6	7.38	71.88	Bacteria
S43T40_bins.291	k__Bacteria	(UID2329)	174	149	89	23	125	1	0	0	0	83.6	0.05	100	Bacteria
S41T60_bins.162	o__Clostridiales	(UID1212)	172	263	149	44	218	1	0	0	0	83.58	0.67	0	Bacteria		Firmicutes	Clostridia	Clostridiales
S49T60_bins.119	o__Bacteroidales	(UID2617)	213	406	265	102	292	12	0	0	0	83.58	2.32	58.33	Bacteria		Bacteroidetes	Bacteroidia	Bacteroidales
S46T60_bins.187	c__Clostridia	(UID1118)	387	223	124	65	152	6	0	0	0	83.58	3.57	0	Bacteria		Firmicutes	Clostridia
bin.1178	k__Bacteria	(UID1453)	901	171	117	44	123	4	0	0	0	83.55	1.05	0	Bacteria
S49T80_bins.12	o__Clostridiales	(UID1120)	304	247	141	70	175	2	0	0	0	83.52	1.42	100	Bacteria		Firmicutes	Clostridia	Clostridiales
S41T60_bins.102	k__Bacteria	(UID2495)	2993	143	89	18	124	1	0	0	0	83.52	1.12	0	Bacteria
bin.2154	k__Bacteria	(UID2329)	174	149	89	32	115	1	1	0	0	83.52	3.37	25	Bacteria
S49T80_bins.21	k__Bacteria	(UID2569)	434	278	186	60	218	0	0	0	0	83.48	0	0	Bacteria
S41T40_bins.116	k__Bacteria	(UID2982)	88	230	148	36	187	7	0	0	0	83.48	3.58	28.57	Bacteria
S46T80_bins.14	o__Bacteroidales	(UID2716)	92	487	270	113	370	4	0	0	0	83.45	0.99	100	Bacteria		Bacteroidetes	Bacteroidia	Bacteroidales
S49T60_bins.193	k__Bacteria	(UID2495)	2993	147	91	18	127	2	0	0	0	83.42	2.2	0	Bacteria
S49T100_bins.170	o__Bacteroidales	(UID2716)	92	487	270	101	377	9	0	0	0	83.39	1.76	11.11	Bacteria		Bacteroidetes	Bacteroidia	Bacteroidales
S46T40_bins.52	o__Clostridiales	(UID1212)	172	263	149	48	215	0	0	0	0	83.38	0	0	Bacteria		Firmicutes	Clostridia	Clostridiales
S52T60_bins.46	k__Bacteria	(UID2565)	2921	142	87	15	124	3	0	0	0	83.33	2.4	0	Bacteria
S47T80_bins.194	k__Bacteria	(UID2569)	434	278	186	40	235	3	0	0	0	83.33	0.05	0	Bacteria
S47T40_bins.182	k__Bacteria	(UID2982)	88	230	148	62	162	6	0	0	0	83.31	2.03	0	Bacteria
bin.1212	f__Spirochaetaceae	(UID2535)	33	249	143	58	190	1	0	0	0	83.29	0.7	0	Bacteria		Spirochaetes	Spirochaetia	Spirochaetales	Spirochaetaceae
S47T60_bins.143	o__Bacteroidales	(UID2716)	92	487	270	92	394	1	0	0	0	83.26	0.19	0	Bacteria		Bacteroidetes	Bacteroidia	Bacteroidales
S43T80_bins.200	p__Bacteroidetes	(UID2605)	350	316	210	89	209	18	0	0	0	83.25	6.51	11.11	Bacteria		Bacteroidetes
bin.772	p__Bacteroidetes	(UID2605)	350	316	210	83	231	2	0	0	0	83.18	0.71	50	Bacteria		Bacteroidetes
S49T60_bins.251	o__Bacteroidales	(UID2657)	160	492	269	126	359	7	0	0	0	83.14	1.56	14.29	Bacteria		Bacteroidetes	Bacteroidia	Bacteroidales
bin.1577	k__Bacteria	(UID2982)	88	230	148	30	197	3	0	0	0	83.11	1.38	0	Bacteria
S43T60_bins.104	p__Bacteroidetes	(UID2605)	350	316	210	73	239	4	0	0	0	83.07	1.07	50	Bacteria		Bacteroidetes
bin.1969	o__Clostridiales	(UID1226)	155	278	158	41	236	1	0	0	0	83.07	0.63	0	Bacteria		Firmicutes	Clostridia	Clostridiales
bin.3568	o__Bacteroidales	(UID2617)	213	406	265	99	294	13	0	0	0	83.03	3.46	46.15	Bacteria		Bacteroidetes	Bacteroidia	Bacteroidales
S52T60_bins.313	o__Clostridiales	(UID1212)	172	263	149	67	194	2	0	0	0	82.97	0.45	0	Bacteria		Firmicutes	Clostridia	Clostridiales
S46T100_bins.102	o__Clostridiales	(UID1212)	172	263	149	63	198	2	0	0	0	82.97	1.01	50	Bacteria		Firmicutes	Clostridia	Clostridiales
bin.1580	k__Bacteria	(UID2329)	174	149	89	51	91	7	0	0	0	82.96	6.18	0	Bacteria
bin.107	k__Bacteria	(UID1453)	901	171	117	41	125	5	0	0	0	82.96	2.59	40	Bacteria
S46T100_bins.232	o__Clostridiales	(UID1212)	172	263	149	37	226	0	0	0	0	82.95	0	0	Bacteria		Firmicutes	Clostridia	Clostridiales
bin.1720	o__Clostridiales	(UID1212)	172	263	149	68	192	3	0	0	0	82.94	0.94	100	Bacteria		Firmicutes	Clostridia	Clostridiales
S43T60_bins.255	o__Clostridiales	(UID1120)	304	250	143	59	190	1	0	0	0	82.93	0.7	0	Bacteria		Firmicutes	Clostridia	Clostridiales
S49T60_bins.177	o__Clostridiales	(UID1212)	172	263	149	42	221	0	0	0	0	82.91	0	0	Bacteria		Firmicutes	Clostridia	Clostridiales
S47T80_bins.154	o__Clostridiales	(UID1120)	304	247	141	71	171	5	0	0	0	82.84	1.65	20	Bacteria		Firmicutes	Clostridia	Clostridiales
bin.389	o__Clostridiales	(UID1212)	172	263	149	49	210	4	0	0	0	82.82	2.03	25	Bacteria		Firmicutes	Clostridia	Clostridiales
bin.3287	k__Bacteria	(UID203)	5449	103	57	49	53	1	0	0	0	82.81	0.88	100	Bacteria
S41T60_bins.241	o__Clostridiales	(UID1212)	172	263	149	76	185	2	0	0	0	82.81	0.89	0	Bacteria		Firmicutes	Clostridia	Clostridiales
S49T40_bins.108	o__Clostridiales	(UID1120)	304	247	141	43	198	6	0	0	0	82.8	2.5	16.67	Bacteria		Firmicutes	Clostridia	Clostridiales
S52T100_bins.117	o__Clostridiales	(UID1226)	155	278	158	37	239	2	0	0	0	82.79	1.27	0	Bacteria		Firmicutes	Clostridia	Clostridiales
bin.2096	k__Bacteria	(UID2982)	88	230	148	39	186	5	0	0	0	82.77	3.04	40	Bacteria
S43T60_bins.284	k__Bacteria	(UID203)	5449	104	58	26	60	18	0	0	0	82.76	5.96	33.33	Bacteria
bin.1881	k__Bacteria	(UID2495)	2993	147	91	50	96	1	0	0	0	82.7	1.1	100	Bacteria
S52T60_bins.177	p__Bacteroidetes	(UID2605)	350	316	210	47	262	7	0	0	0	82.67	1.95	14.29	Bacteria		Bacteroidetes
bin.2160	o__Clostridiales	(UID1212)	172	263	149	33	227	3	0	0	0	82.66	1.36	33.33	Bacteria		Firmicutes	Clostridia	Clostridiales
S52T80_bins.170	c__Clostridia	(UID1118)	387	223	124	26	196	1	0	0	0	82.64	0.81	0	Bacteria		Firmicutes	Clostridia
bin.1716	k__Bacteria	(UID1453)	901	171	117	49	121	1	0	0	0	82.63	0.85	0	Bacteria
S49T80_bins.16	o__Bacteroidales	(UID2657)	160	492	269	125	351	16	0	0	0	82.63	4.46	31.25	Bacteria		Bacteroidetes	Bacteroidia	Bacteroidales
bin.3421	k__Bacteria	(UID2372)	131	177	106	58	118	1	0	0	0	82.62	0.94	0	Bacteria
S47T60_bins.219	k__Bacteria	(UID2329)	174	149	89	35	110	4	0	0	0	82.56	2.62	50	Bacteria
S43T80_bins.179	k__Bacteria	(UID2495)	2993	147	91	57	89	1	0	0	0	82.52	0.55	100	Bacteria
S43T80_bins.19	k__Bacteria	(UID2329)	174	149	89	22	120	6	1	0	0	82.49	8.03	33.33	Bacteria
S47T40_bins.91	o__Clostridiales	(UID1120)	304	247	141	74	171	2	0	0	0	82.46	1.06	0	Bacteria		Firmicutes	Clostridia	Clostridiales
S52T60_bins.332	k__Bacteria	(UID203)	5449	103	57	10	79	14	0	0	0	82.46	5.42	35.71	Bacteria
S49T60_bins.229	k__Bacteria	(UID2495)	2993	143	89	20	121	2	0	0	0	82.4	2.25	0	Bacteria
S41T60_bins.255	o__Clostridiales	(UID1212)	172	263	149	68	184	11	0	0	0	82.39	4.87	27.27	Bacteria		Firmicutes	Clostridia	Clostridiales
bin.1695	o__Bacteroidales	(UID2657)	160	492	269	102	389	1	0	0	0	82.37	0.05	0	Bacteria		Bacteroidetes	Bacteroidia	Bacteroidales
bin.213	k__Bacteria	(UID2982)	88	230	148	30	197	3	0	0	0	82.36	0.74	33.33	Bacteria
bin.3165	o__Clostridiales	(UID1212)	172	263	149	39	224	0	0	0	0	82.33	0	0	Bacteria		Firmicutes	Clostridia	Clostridiales
bin.3613	k__Bacteria	(UID2569)	434	278	186	80	194	4	0	0	0	82.3	2.15	75	Bacteria
S52T100_bins.22	o__Clostridiales	(UID1212)	172	263	149	35	228	0	0	0	0	82.28	0	0	Bacteria		Firmicutes	Clostridia	Clostridiales
S49T100_bins.104	k__Bacteria	(UID2982)	88	230	148	39	184	7	0	0	0	82.21	3.85	14.29	Bacteria
S43T80_bins.195	o__Clostridiales	(UID1212)	172	263	149	67	188	8	0	0	0	82.19	3.97	37.5	Bacteria		Firmicutes	Clostridia	Clostridiales
S47T80_bins.181	o__Clostridiales	(UID1212)	172	263	149	35	228	0	0	0	0	82.14	0	0	Bacteria		Firmicutes	Clostridia	Clostridiales
S49T100_bins.27	o__Bacteroidales	(UID2657)	160	492	269	131	358	3	0	0	0	82.14	0.63	33.33	Bacteria		Bacteroidetes	Bacteroidia	Bacteroidales
S46T60_bins.207	o__Clostridiales	(UID1226)	155	278	158	40	236	2	0	0	0	82.12	1.27	0	Bacteria		Firmicutes	Clostridia	Clostridiales
S41T60_bins.279	o__Bacteroidales	(UID2617)	213	406	265	96	300	10	0	0	0	82.12	2.65	10	Bacteria		Bacteroidetes	Bacteroidia	Bacteroidales
bin.2606	o__Bacteroidales	(UID2657)	160	492	269	132	355	5	0	0	0	82.08	1.58	80	Bacteria		Bacteroidetes	Bacteroidia	Bacteroidales
S47T80_bins.182	o__Clostridiales	(UID1212)	172	263	149	64	195	4	0	0	0	82.08	2.35	0	Bacteria		Firmicutes	Clostridia	Clostridiales
bin.1121	k__Bacteria	(UID2495)	2993	147	91	49	96	2	0	0	0	82.07	2.2	50	Bacteria
S43T100_bins.137	p__Bacteroidetes	(UID2605)	350	316	210	43	271	2	0	0	0	82.06	0.71	50	Bacteria		Bacteroidetes
S43T80_bins.202	o__Bacteroidales	(UID2716)	92	487	270	119	362	6	0	0	0	82.05	1.67	33.33	Bacteria		Bacteroidetes	Bacteroidia	Bacteroidales
bin.1216	k__Bacteria	(UID209)	5443	105	59	15	88	2	0	0	0	82.05	1.85	0	Bacteria
S46T60_bins.164	k__Bacteria	(UID2495)	2993	143	89	42	97	3	1	0	0	82.03	5.06	0	Bacteria
S52T60_bins.178	k__Bacteria	(UID2329)	174	149	89	49	99	1	0	0	0	82.02	1.12	0	Bacteria
S49T40_bins.50	o__Clostridiales	(UID1212)	172	263	149	64	194	4	1	0	0	82.02	2.03	14.29	Bacteria		Firmicutes	Clostridia	Clostridiales
bin.450	k__Bacteria	(UID2495)	2993	147	91	42	105	0	0	0	0	82.01	0	0	Bacteria
bin.369	k__Bacteria	(UID2372)	131	176	105	63	110	3	0	0	0	81.98	2.22	0	Bacteria
bin.383	k__Bacteria	(UID2495)	2993	147	91	35	112	0	0	0	0	81.98	0	0	Bacteria
S49T80_bins.161	k__Bacteria	(UID2569)	434	278	186	72	201	5	0	0	0	81.95	2.15	20	Bacteria
S52T60_bins.99	o__Bacteroidales	(UID2657)	160	492	269	103	362	22	5	0	0	81.89	6.11	8.11	Bacteria		Bacteroidetes	Bacteroidia	Bacteroidales
S43T40_bins.244	o__Clostridiales	(UID1212)	172	263	149	34	228	0	1	0	0	81.88	1.34	0	Bacteria		Firmicutes	Clostridia	Clostridiales
bin.16	k__Bacteria	(UID2372)	131	176	105	59	115	2	0	0	0	81.87	1.43	0	Bacteria
S43T80_bins.140	k__Bacteria	(UID2570)	433	273	183	48	221	4	0	0	0	81.86	2.19	25	Bacteria
S43T40_bins.109	o__Bacteroidales	(UID2617)	213	406	265	113	288	4	1	0	0	81.85	1.57	57.14	Bacteria		Bacteroidetes	Bacteroidia	Bacteroidales
S41T40_bins.97	k__Bacteria	(UID2569)	434	278	186	83	192	3	0	0	0	81.85	1.61	66.67	Bacteria
bin.2431	k__Bacteria	(UID2328)	3167	126	75	51	75	0	0	0	0	81.82	0	0	Bacteria
S52T100_bins.252	k__Bacteria	(UID2569)	434	278	186	82	194	2	0	0	0	81.81	1.08	0	Bacteria
S52T80_bins.252	k__Bacteria	(UID2982)	88	230	148	65	162	2	1	0	0	81.8	2.25	20	Bacteria
S46T40_bins.23	k__Bacteria	(UID2569)	434	278	186	53	220	5	0	0	0	81.79	1.75	40	Bacteria
S52T100_bins.8	o__Clostridiales	(UID1212)	172	263	149	75	183	4	1	0	0	81.7	2.57	42.86	Bacteria		Firmicutes	Clostridia	Clostridiales
S46T40_bins.97	o__Clostridiales	(UID1212)	172	263	149	65	188	10	0	0	0	81.69	3.41	20	Bacteria		Firmicutes	Clostridia	Clostridiales
bin.2980	k__Bacteria	(UID2328)	3167	126	75	47	78	1	0	0	0	81.63	1.33	0	Bacteria
S43T40_bins.154	o__Clostridiales	(UID1212)	172	263	149	44	217	2	0	0	0	81.62	0.34	100	Bacteria		Firmicutes	Clostridia	Clostridiales
bin.3202	k__Bacteria	(UID2565)	2921	152	93	55	95	2	0	0	0	81.6	2.15	100	Bacteria
bin.2496	o__Clostridiales	(UID1120)	304	247	141	73	174	0	0	0	0	81.59	0	0	Bacteria		Firmicutes	Clostridia	Clostridiales
S46T40_bins.248	c__Clostridia	(UID1118)	387	223	124	37	183	3	0	0	0	81.59	0.86	33.33	Bacteria		Firmicutes	Clostridia
S49T60_bins.164	k__Bacteria	(UID203)	5449	104	58	14	89	1	0	0	0	81.58	0.34	100	Bacteria
S52T60_bins.6	o__Clostridiales	(UID1212)	172	263	149	34	226	3	0	0	0	81.54	1.03	66.67	Bacteria		Firmicutes	Clostridia	Clostridiales
S41T40_bins.57	k__Bacteria	(UID203)	5449	104	58	21	65	18	0	0	0	81.5	8.93	27.78	Bacteria
S49T40_bins.246	o__Clostridiales	(UID1212)	172	263	149	73	186	4	0	0	0	81.49	2.35	25	Bacteria		Firmicutes	Clostridia	Clostridiales
S52T40_bins.245	o__Bacteroidales	(UID2657)	160	492	269	115	371	5	1	0	0	81.48	1.98	12.5	Bacteria		Bacteroidetes	Bacteroidia	Bacteroidales
S52T100_bins.80	o__Clostridiales	(UID1212)	172	263	149	42	218	3	0	0	0	81.47	1.34	0	Bacteria		Firmicutes	Clostridia	Clostridiales
S52T80_bins.261	k__Bacteria	(UID2329)	174	149	89	59	89	1	0	0	0	81.46	1.12	0	Bacteria
S46T100_bins.182	o__Clostridiales	(UID1212)	172	260	146	57	189	12	2	0	0	81.44	0.34	22.22	Bacteria		Firmicutes	Clostridia	Clostridiales
S47T60_bins.150	k__Bacteria	(UID2982)	88	230	148	59	166	4	1	0	0	81.44	3.41	0	Bacteria
bin.538	k__Bacteria	(UID1453)	901	171	117	56	113	2	0	0	0	81.43	1.71	50	Bacteria
S46T80_bins.54	o__Clostridiales	(UID1120)	304	250	143	73	172	3	1	1	0	81.42	3.61	0	Bacteria		Firmicutes	Clostridia	Clostridiales
bin.3323	k__Bacteria	(UID2569)	434	278	186	82	192	4	0	0	0	81.39	2.15	50	Bacteria
S49T100_bins.159	k__Bacteria	(UID2569)	434	278	186	57	219	2	0	0	0	81.34	0.54	0	Bacteria
S41T40_bins.196	k__Bacteria	(UID2982)	88	230	148	69	157	4	0	0	0	81.33	2.7	25	Bacteria
S46T40_bins.106	k__Bacteria	(UID2328)	3167	126	75	16	109	1	0	0	0	81.33	0.11	0	Bacteria
S52T60_bins.213	k__Bacteria	(UID2495)	2993	147	91	45	102	0	0	0	0	81.32	0	0	Bacteria
bin.864	c__Clostridia	(UID1118)	387	223	124	36	186	1	0	0	0	81.27	0.13	0	Bacteria		Firmicutes	Clostridia
bin.1798	k__Bacteria	(UID2982)	88	230	148	46	180	4	0	0	0	81.26	2.06	50	Bacteria
S43T60_bins.43	k__Bacteria	(UID2495)	2993	142	88	52	89	1	0	0	0	81.25	1.14	0	Bacteria
S43T80_bins.242	p__Bacteroidetes	(UID2605)	350	316	210	79	233	4	0	0	0	81.22	1.67	0	Bacteria		Bacteroidetes
S43T100_bins.189	o__Clostridiales	(UID1212)	172	263	149	58	200	5	0	0	0	81.19	2.41	0	Bacteria		Firmicutes	Clostridia	Clostridiales
S49T80_bins.109	k__Bacteria	(UID2982)	88	230	148	36	192	2	0	0	0	81.19	0.71	0	Bacteria
S46T60_bins.174	o__Clostridiales	(UID1212)	172	263	149	62	201	0	0	0	0	81.15	0	0	Bacteria		Firmicutes	Clostridia	Clostridiales
S43T40_bins.61	o__Bacteroidales	(UID2657)	160	492	269	131	333	27	1	0	0	81.08	7.16	53.33	Bacteria		Bacteroidetes	Bacteroidia	Bacteroidales
S52T60_bins.232	k__Bacteria	(UID2495)	2993	147	91	44	102	1	0	0	0	81.06	1.1	0	Bacteria
bin.1311	k__Bacteria	(UID1453)	901	171	117	53	115	3	0	0	0	81.05	2.56	66.67	Bacteria
S41T40_bins.248	o__Bacteroidales	(UID2657)	160	492	269	125	362	5	0	0	0	81.04	1.49	0	Bacteria		Bacteroidetes	Bacteroidia	Bacteroidales
bin.807	k__Bacteria	(UID203)	5449	103	57	46	54	3	0	0	0	81.04	5.26	0	Bacteria
S41T80_bins.148	p__Bacteroidetes	(UID2605)	350	316	210	77	237	2	0	0	0	81.03	0.63	0	Bacteria		Bacteroidetes
S52T80_bins.37	p__Bacteroidetes	(UID2605)	350	316	210	56	257	3	0	0	0	81.02	0.65	0	Bacteria		Bacteroidetes
S49T60_bins.29	p__Bacteroidetes	(UID2605)	350	316	210	72	241	3	0	0	0	81	1.19	66.67	Bacteria		Bacteroidetes
S49T60_bins.114	p__Bacteroidetes	(UID2605)	350	316	210	63	247	6	0	0	0	80.95	2.3	50	Bacteria		Bacteroidetes
S43T100_bins.23	o__Bacteroidales	(UID2716)	92	487	270	133	353	1	0	0	0	80.94	0.37	100	Bacteria		Bacteroidetes	Bacteroidia	Bacteroidales
bin.1069	o__Bacteroidales	(UID2657)	160	492	269	90	398	4	0	0	0	80.93	0.47	25	Bacteria		Bacteroidetes	Bacteroidia	Bacteroidales
bin.312	k__Bacteria	(UID2328)	3167	126	75	51	72	3	0	0	0	80.92	2.67	0	Bacteria
S52T100_bins.86	k__Bacteria	(UID2495)	2993	147	91	53	94	0	0	0	0	80.92	0	0	Bacteria
S47T100_bins.138	o__Clostridiales	(UID1212)	172	263	149	66	192	5	0	0	0	80.88	3.36	40	Bacteria		Firmicutes	Clostridia	Clostridiales
S46T100_bins.80	o__Clostridiales	(UID1226)	155	278	158	43	233	2	0	0	0	80.85	0.95	0	Bacteria		Firmicutes	Clostridia	Clostridiales
S47T100_bins.117	o__Bacteroidales	(UID2716)	92	487	270	130	356	1	0	0	0	80.85	0.37	100	Bacteria		Bacteroidetes	Bacteroidia	Bacteroidales
bin.2824	k__Bacteria	(UID2329)	174	149	89	57	89	3	0	0	0	80.84	3.37	33.33	Bacteria
S43T40_bins.14	k__Bacteria	(UID2982)	88	230	148	36	192	2	0	0	0	80.82	0.71	0	Bacteria
bin.109	f__Lachnospiraceae	(UID1286)	57	420	207	110	304	6	0	0	0	80.74	2.46	83.33	Bacteria		Firmicutes	Clostridia	Clostridiales	Lachnospiraceae
S46T40_bins.245	k__Bacteria	(UID203)	5449	104	58	15	89	0	0	0	0	80.72	0	0	Bacteria
bin.2869	o__Clostridiales	(UID1212)	172	263	149	80	180	3	0	0	0	80.72	2.01	0	Bacteria		Firmicutes	Clostridia	Clostridiales
bin.1487	p__Bacteroidetes	(UID2605)	350	316	210	88	225	3	0	0	0	80.7	0.95	33.33	Bacteria		Bacteroidetes
S46T40_bins.30	o__Clostridiales	(UID1226)	155	278	158	43	233	2	0	0	0	80.7	0.18	50	Bacteria		Firmicutes	Clostridia	Clostridiales
bin.2145	k__Bacteria	(UID203)	5449	104	58	47	55	2	0	0	0	80.69	2.59	50	Bacteria
S47T100_bins.144	k__Bacteria	(UID2329)	174	149	89	49	93	7	0	0	0	80.66	7.87	14.29	Bacteria
bin.2908	p__Proteobacteria	(UID3214)	2231	190	119	61	125	4	0	0	0	80.64	2.31	75	Bacteria		Proteobacteria
S47T100_bins.29	k__Bacteria	(UID203)	5449	104	58	45	59	0	0	0	0	80.64	0	0	Bacteria
bin.2474	k__Bacteria	(UID2328)	3167	126	75	49	70	7	0	0	0	80.63	6.22	14.29	Bacteria
S52T100_bins.258	o__Clostridiales	(UID1212)	172	263	149	75	181	7	0	0	0	80.63	2.35	0	Bacteria		Firmicutes	Clostridia	Clostridiales
bin.2674	k__Bacteria	(UID1453)	901	171	117	52	119	0	0	0	0	80.63	0	0	Bacteria
S47T80_bins.277	o__Bacteroidales	(UID2617)	213	406	265	117	278	11	0	0	0	80.59	3.02	45.45	Bacteria		Bacteroidetes	Bacteroidia	Bacteroidales
S47T80_bins.49	k__Bacteria	(UID2982)	88	230	148	38	180	12	0	0	0	80.54	2.48	25	Bacteria
S46T100_bins.201	o__Clostridiales	(UID1212)	172	263	149	37	225	1	0	0	0	80.54	0.22	0	Bacteria		Firmicutes	Clostridia	Clostridiales
S41T100_bins.22	k__Bacteria	(UID203)	5449	103	58	50	52	1	0	0	0	80.52	1.72	0	Bacteria
S41T100_bins.33	o__Clostridiales	(UID1212)	172	263	149	42	218	3	0	0	0	80.51	1.36	0	Bacteria		Firmicutes	Clostridia	Clostridiales
S52T60_bins.308	o__Bacteroidales	(UID2716)	92	487	270	120	360	7	0	0	0	80.49	1.91	71.43	Bacteria		Bacteroidetes	Bacteroidia	Bacteroidales
bin.981	o__Clostridiales	(UID1120)	304	250	143	77	172	1	0	0	0	80.49	0.35	0	Bacteria		Firmicutes	Clostridia	Clostridiales
bin.63	k__Bacteria	(UID2982)	88	230	148	41	180	9	0	0	0	80.48	3.54	11.11	Bacteria
bin.195	o__Clostridiales	(UID1212)	172	263	149	79	184	0	0	0	0	80.45	0	0	Bacteria		Firmicutes	Clostridia	Clostridiales
bin.1632	k__Bacteria	(UID203)	5449	104	58	29	75	0	0	0	0	80.42	0	0	Bacteria
bin.1235	p__Bacteroidetes	(UID2605)	350	316	210	98	217	1	0	0	0	80.42	0.48	0	Bacteria		Bacteroidetes
bin.2152	k__Bacteria	(UID2329)	174	149	89	56	88	5	0	0	0	80.41	4.49	0	Bacteria
S49T100_bins.175	k__Bacteria	(UID2329)	174	149	89	35	113	0	1	0	0	80.39	2.25	0	Bacteria
bin.2542	o__Clostridiales	(UID1212)	172	263	149	62	201	0	0	0	0	80.36	0	0	Bacteria		Firmicutes	Clostridia	Clostridiales
bin.3108	k__Bacteria	(UID2495)	2993	147	91	50	97	0	0	0	0	80.35	0	0	Bacteria
S52T80_bins.283	k__Bacteria	(UID203)	5449	104	58	51	53	0	0	0	0	80.33	0	0	Bacteria
S49T60_bins.97	o__Clostridiales	(UID1120)	304	250	143	44	202	4	0	0	0	80.32	1	25	Bacteria		Firmicutes	Clostridia	Clostridiales
S47T60_bins.251	o__Clostridiales	(UID1212)	172	263	149	60	202	1	0	0	0	80.28	0.67	100	Bacteria		Firmicutes	Clostridia	Clostridiales
bin.703	o__Clostridiales	(UID1226)	155	278	158	61	205	12	0	0	0	80.27	4.47	8.33	Bacteria		Firmicutes	Clostridia	Clostridiales
bin.2781	k__Bacteria	(UID2328)	3167	126	75	57	68	1	0	0	0	80.27	1.33	0	Bacteria
bin.2903	k__Bacteria	(UID2328)	3167	126	75	42	75	9	0	0	0	80.26	8.67	11.11	Bacteria
S52T40_bins.217	k__Bacteria	(UID2495)	2993	143	89	25	100	18	0	0	0	80.24	6.91	22.22	Bacteria
S43T80_bins.87	k__Bacteria	(UID203)	5449	104	58	17	87	0	0	0	0	80.22	0	0	Bacteria
S43T100_bins.175	o__Clostridiales	(UID1212)	172	263	149	82	179	2	0	0	0	80.22	0.78	50	Bacteria		Firmicutes	Clostridia	Clostridiales
S52T60_bins.185	o__Clostridiales	(UID1212)	172	263	149	81	179	3	0	0	0	80.2	1.68	66.67	Bacteria		Firmicutes	Clostridia	Clostridiales
bin.2828	o__Clostridiales	(UID1226)	155	278	158	74	201	2	1	0	0	80.16	1.58	20	Bacteria		Firmicutes	Clostridia	Clostridiales
S46T60_bins.23	o__Clostridiales	(UID1212)	172	263	149	65	198	0	0	0	0	80.15	0	0	Bacteria		Firmicutes	Clostridia	Clostridiales
S41T80_bins.133	k__Bacteria	(UID203)	5449	104	58	47	54	3	0	0	0	80.13	4.31	66.67	Bacteria
S49T40_bins.312	k__Bacteria	(UID2329)	174	149	89	41	97	10	1	0	0	80.09	5.86	23.08	Bacteria
bin.2660	k__Bacteria	(UID2329)	174	149	89	56	85	8	0	0	0	80.04	6.34	0	Bacteria
S41T40_bins.146	k__Bacteria	(UID203)	5449	103	57	17	65	20	1	0	0	80.03	3.51	65.22	Bacteria
S41T60_bins.212	k__Bacteria	(UID2495)	2993	147	91	25	120	2	0	0	0	80.02	2.2	0	Bacteria
S46T40_bins.24	k__Bacteria	(UID2982)	88	230	148	36	186	8	0	0	0	79.73	4.42	37.5	Bacteria

## Sheet: DIAMOND
name	nprots	nhits	nfull	genus	ngenus	species	nspecies	avgpid	Superkingdom	kingdom	phylum	class	order	family	genus
S46T80_bins.173	2103	1923	1691	Clostridium	711	Clostridium sp. CAG:1024	419	58.41	Bacteria		Firmicutes	Clostridia	Clostridiales	Clostridiaceae	Clostridium
S43T60_bins.169	2217	1916	1741	Clostridium	257	Mageeibacillus indolicus (strain UPII9-5)	103	53.23	Bacteria		Firmicutes	Clostridia	Clostridiales	Clostridiaceae	Clostridium
bin.1447	1671	1535	1422	Clostridium	393	Clostridium clariflavum (strain DSM 19732 / NBRC 101661 / EBR45)	92	54.71	Bacteria		Firmicutes	Clostridia	Clostridiales	Clostridiaceae	Clostridium
bin.2558	1395	1239	1139	Holdemania	206	Holdemania filiformis DSM 12042	206	52.62	Bacteria		Firmicutes	Erysipelotrichia	Erysipelotrichales	Erysipelotrichaceae	Holdemania
S46T60_bins.164	3517	2995	2392	Candidatus	1065	Candidatus Riflebacteria bacterium GWC2_50_8	1007	53.48
bin.2983	1675	1547	1450	Clostridium	232	Clostridiales bacterium 43-6	91	53.19	Bacteria		Firmicutes	Clostridia	Clostridiales	Clostridiaceae	Clostridium
S41T60_bins.237	2237	2056	1802	Bacteroides	1127	Prevotella ruminicola	272	66.64	Bacteria		Bacteroidetes	Bacteroidia	Bacteroidales	Bacteroidaceae	Bacteroides
S47T60_bins.219	1728	1170	1068	Clostridium	831	Clostridium sp. CAG:524	374	57.9	Bacteria		Firmicutes	Clostridia	Clostridiales	Clostridiaceae	Clostridium
bin.772	1505	1432	1240	Alistipes	378	Alistipes sp. CAG:831	202	59.84	Bacteria		Bacteroidetes	Bacteroidia	Bacteroidales	Rikenellaceae	Alistipes
S43T100_bins.16	1380	1191	1143	Elusimicrobium	789	Elusimicrobium minutum (strain Pei191)	789	52.52	Bacteria		Elusimicrobia	Elusimicrobia	Elusimicrobiales	Elusimicrobiaceae	Elusimicrobium
S52T60_bins.39	2505	2276	2074	Clostridium	955	Clostridium sp. CAG:62	321	57.95	Bacteria		Firmicutes	Clostridia	Clostridiales	Clostridiaceae	Clostridium
S43T100_bins.24	2978	2683	2407	Prevotella	1939	Prevotella ruminicola	599	67.29	Bacteria		Bacteroidetes	Bacteroidia	Bacteroidales	Prevotellaceae	Prevotella
S47T80_bins.185	2178	1795	1513	bacterium	825	bacterium F083	677	55.41	Bacteria
S52T40_bins.15	2121	1893	1656	Clostridium	310	Mageeibacillus indolicus (strain UPII9-5)	133	53.91	Bacteria		Firmicutes	Clostridia	Clostridiales	Clostridiaceae	Clostridium
S41T40_bins.203	1335	1247	1160	Bacteroides	668	Bacteroides sp. CAG:1060	227	61.5	Bacteria		Bacteroidetes	Bacteroidia	Bacteroidales	Bacteroidaceae	Bacteroides
bin.1180	2123	1827	1570	Prevotella	774	Prevotella sp. CAG:279	275	55.97	Bacteria		Bacteroidetes	Bacteroidia	Bacteroidales	Prevotellaceae	Prevotella
S49T100_bins.69	1967	1813	1673	Firmicutes	860	Firmicutes bacterium CAG:170	211	59.75	Bacteria		Firmicutes
bin.940	2289	2065	1816	Prevotella	724	Prevotella ruminicola	219	60.8	Bacteria		Bacteroidetes	Bacteroidia	Bacteroidales	Prevotellaceae	Prevotella
bin.1320	1294	1104	1006	Clostridium	778	Clostridium sp. CAG:914	472	58.6	Bacteria		Firmicutes	Clostridia	Clostridiales	Clostridiaceae	Clostridium
S43T100_bins.226	2252	2051	1702	Clostridium	893	Clostridium sp. CAG:127	723	60.66	Bacteria		Firmicutes	Clostridia	Clostridiales	Clostridiaceae	Clostridium
S49T60_bins.246	2039	1844	1691	Eubacterium	402	Eubacterium sp. CAG:202	170	57.43	Bacteria		Firmicutes	Clostridia	Clostridiales	Eubacteriaceae	Eubacterium
S52T40_bins.351	1443	1337	1248	Eubacterium	342	Eubacterium sp. CAG:202	170	59.66	Bacteria		Firmicutes	Clostridia	Clostridiales	Eubacteriaceae	Eubacterium
S52T60_bins.32	2430	2148	1983	Ruminococcus	1497	Ruminococcus flavefaciens	481	57.48	Bacteria		Firmicutes	Clostridia	Clostridiales	Ruminococcaceae	Ruminococcus
bin.2674	1674	1492	1403	Acinetobacter	1198	Acinetobacter sp. CAG:196	768	67.88	Bacteria		Proteobacteria	Gammaproteobacteria	Pseudomonadales	Moraxellaceae	Acinetobacter
S47T80_bins.264	1284	1073	940	Elusimicrobium	592	Elusimicrobium minutum (strain Pei191)	592	52.16	Bacteria		Elusimicrobia	Elusimicrobia	Elusimicrobiales	Elusimicrobiaceae	Elusimicrobium
bin.839	1846	1533	1243	Lentisphaerae	446	Lentisphaerae bacterium RIFOXYA12_FULL_48_11	154	47.4	Bacteria		Lentisphaerae
S46T100_bins.26	1047	864	814	Coprobacillus	331	Coprobacillus sp. CAG:826	317	50.81	Bacteria		Firmicutes	Erysipelotrichia	Erysipelotrichales	Erysipelotrichaceae	Coprobacillus
bin.2853	960	843	784	Firmicutes	585	Firmicutes bacterium CAG:822	539	59.92	Bacteria		Firmicutes
S43T100_bins.184	2678	2326	2163	Bacteroides	1128	Bacteroides sp. 43_108	768	61.6	Bacteria		Bacteroidetes	Bacteroidia	Bacteroidales	Bacteroidaceae	Bacteroides
bin.1559	1117	640	137	Candidatus	199	Candidatus Mycoplasma girerdii	184	52.79
S46T60_bins.45	1884	1762	1617	Clostridiales	807	Clostridiales bacterium 41_21_two_genomes	666	64.04	Bacteria		Firmicutes	Clostridia	Clostridiales
S49T80_bins.154	2381	2211	1766	Firmicutes	704	Firmicutes bacterium CAG:103	200	59.36	Bacteria		Firmicutes
bin.1149	1797	1541	1444	Acinetobacter	621	Acinetobacter sp. CAG:196	394	59.24	Bacteria		Proteobacteria	Gammaproteobacteria	Pseudomonadales	Moraxellaceae	Acinetobacter
S49T40_bins.53	1424	1253	1181	Clostridium	534	Clostridium sp. CAG:307	274	52.12	Bacteria		Firmicutes	Clostridia	Clostridiales	Clostridiaceae	Clostridium
S43T80_bins.255	2011	1745	1544	Prevotella	700	Prevotella sp. CAG:279	301	58.2	Bacteria		Bacteroidetes	Bacteroidia	Bacteroidales	Prevotellaceae	Prevotella
S52T80_bins.282	1918	1752	1541	Clostridiales	752	Clostridiales bacterium 41_21_two_genomes	602	62.49	Bacteria		Firmicutes	Clostridia	Clostridiales
S43T40_bins.61	2324	2033	1768	Bacteroides	890	Prevotella ruminicola	123	57.66	Bacteria		Bacteroidetes	Bacteroidia	Bacteroidales	Bacteroidaceae	Bacteroides
S46T40_bins.29	2058	1987	1819	Alistipes	1176	Alistipes sp. CAG:435	699	67.65	Bacteria		Bacteroidetes	Bacteroidia	Bacteroidales	Rikenellaceae	Alistipes
S52T60_bins.300	2271	2038	1907	Bacteroides	1013	Bacteroides sp. 43_108	723	62.96	Bacteria		Bacteroidetes	Bacteroidia	Bacteroidales	Bacteroidaceae	Bacteroides
S52T60_bins.185	2305	2076	1741	Firmicutes	791	Firmicutes bacterium CAG:170	215	58.36	Bacteria		Firmicutes
S49T100_bins.80	1785	1608	1554	Acinetobacter	1299	Acinetobacter sp. CAG:196	850	69.13	Bacteria		Proteobacteria	Gammaproteobacteria	Pseudomonadales	Moraxellaceae	Acinetobacter
S43T100_bins.149	2245	1936	1617	Bacteroidetes	452	bacterium F083	148	53.78	Bacteria		Bacteroidetes
S52T60_bins.298	1860	1709	1535	Alistipes	431	Alistipes sp. CAG:831	204	57.03	Bacteria		Bacteroidetes	Bacteroidia	Bacteroidales	Rikenellaceae	Alistipes
S52T100_bins.105	1820	1717	1536	Clostridiales	842	Clostridiales bacterium 41_21_two_genomes	683	64.75	Bacteria		Firmicutes	Clostridia	Clostridiales
S41T60_bins.171	2503	2305	1995	Firmicutes	454	Sporobacter termitidis DSM 10068	305	56.99	Bacteria		Firmicutes
S52T60_bins.152	1799	1523	1283	Bacteroidetes	503	Lentimicrobium saccharophilum	106	52.8	Bacteria		Bacteroidetes
S47T80_bins.303	1685	1600	1466	Firmicutes	336	Sporobacter termitidis DSM 10068	281	58.36	Bacteria		Firmicutes
S52T60_bins.22	2085	1809	1539	Lentisphaerae	921	Lentisphaerae bacterium GWF2_44_16	275	50.42	Bacteria		Lentisphaerae
S46T80_bins.86	2176	1945	1805	Bacteroides	930	Prevotella ruminicola	86	57.77	Bacteria		Bacteroidetes	Bacteroidia	Bacteroidales	Bacteroidaceae	Bacteroides
S52T60_bins.312	2204	1839	1645	bacterium	1127	bacterium F083	1036	59.18	Bacteria
bin.2752	1703	1550	1388	Fusobacterium	760	Fusobacterium sp. CAG:815	726	67.43	Bacteria		Fusobacteria	Fusobacteriia	Fusobacteriales	Fusobacteriaceae	Fusobacterium
S43T40_bins.203	1197	1011	947	Mycoplasma	543	Mycoplasma sp. CAG:877	526	59.17	Bacteria		Tenericutes	Mollicutes	Mycoplasmatales	Mycoplasmataceae	Mycoplasma
bin.1341	2044	1911	1643	Firmicutes	252	uncultured Clostridium sp.	128	57.77	Bacteria		Firmicutes
S52T80_bins.107	4064	3584	3166	Faecalibacterium	763	Faecalibacterium sp. CAG:74_58_120	424	56.83	Bacteria		Firmicutes	Clostridia	Clostridiales	Ruminococcaceae	Faecalibacterium
S46T100_bins.7	1711	1496	1375	bacterium	1060	bacterium F083	974	61.39	Bacteria
S47T60_bins.251	1603	1446	1276	Clostridium	215	Clostridiales bacterium 43-6	75	55.01	Bacteria		Firmicutes	Clostridia	Clostridiales	Clostridiaceae	Clostridium
S43T80_bins.103	2224	2017	1697	Clostridium	764	Clostridium sp. CAG:1024	456	58.87	Bacteria		Firmicutes	Clostridia	Clostridiales	Clostridiaceae	Clostridium
S49T60_bins.121	3439	2855	2352	Candidatus	1047	Candidatus Riflebacteria bacterium GWC2_50_8	981	53.41
S46T60_bins.214	2202	2003	1876	Prevotella	1469	Prevotella ruminicola	304	67.84	Bacteria		Bacteroidetes	Bacteroidia	Bacteroidales	Prevotellaceae	Prevotella
S47T80_bins.249	1973	1751	1547	Bacteroides	675	Alistipes sp. CAG:435	269	58.29	Bacteria		Bacteroidetes	Bacteroidia	Bacteroidales	Bacteroidaceae	Bacteroides
S43T100_bins.90	2610	2386	2222	uncultured	389	uncultured Clostridium sp.	311	59.61
S49T40_bins.90	1627	1526	1282	Alistipes	398	Alistipes sp. CAG:831	198	57.07	Bacteria		Bacteroidetes	Bacteroidia	Bacteroidales	Rikenellaceae	Alistipes
S47T80_bins.181	1252	1164	1045	Clostridium	283	Anaerotruncus sp. CAG:390	230	57.5	Bacteria		Firmicutes	Clostridia	Clostridiales	Clostridiaceae	Clostridium
S43T80_bins.304	1961	1718	1533	Lentisphaerae	898	Lentisphaerae bacterium GWF2_44_16	280	50.59	Bacteria		Lentisphaerae
S49T80_bins.214	2102	1661	1562	Fusobacterium	721	Fusobacterium sp. CAG:815	689	64.84	Bacteria		Fusobacteria	Fusobacteriia	Fusobacteriales	Fusobacteriaceae	Fusobacterium
S43T100_bins.58	2266	1995	1602	Selenomonas	1020	Selenomonas ruminantium	772	57.49	Bacteria		Firmicutes	Negativicutes	Selenomonadales	Selenomonadaceae	Selenomonas
S49T100_bins.130	2870	2497	2212	Bacteroides	1160	Bacteroides sp. 43_108	773	62.16	Bacteria		Bacteroidetes	Bacteroidia	Bacteroidales	Bacteroidaceae	Bacteroides
S47T40_bins.181	1995	1862	1646	uncultured	355	uncultured Eubacterium sp.	223	58.1
S46T60_bins.77	1829	1696	1578	Firmicutes	751	Firmicutes bacterium CAG:170	185	59.47	Bacteria		Firmicutes
S41T80_bins.151	2286	2039	1800	Bacteroidetes	483	bacterium F083	155	52.95	Bacteria		Bacteroidetes
S47T80_bins.11	2497	2111	1781	Clostridium	285	Mageeibacillus indolicus (strain UPII9-5)	81	52.26	Bacteria		Firmicutes	Clostridia	Clostridiales	Clostridiaceae	Clostridium
S49T80_bins.161	1943	1705	1381	Bacteroidetes	430	bacterium F083	146	53.4	Bacteria		Bacteroidetes
S47T80_bins.98	2459	2262	2091	Firmicutes	272	uncultured Clostridium sp.	187	58.5	Bacteria		Firmicutes
S49T40_bins.284	1806	1601	1480	Clostridium	886	Clostridium sp. CAG:138	616	58.15	Bacteria		Firmicutes	Clostridia	Clostridiales	Clostridiaceae	Clostridium
S49T40_bins.285	1507	1375	1155	methanogenic	1127	methanogenic archaeon mixed culture ISO4-G1	1070	73.56
S43T100_bins.67	2229	1892	1585	Lentisphaerae	1006	Lentisphaerae bacterium GWF2_44_16	300	48.94	Bacteria		Lentisphaerae
S52T80_bins.24	1453	1310	1263	Clostridium	526	Brachyspira sp. CAG:484	292	68.46	Bacteria		Firmicutes	Clostridia	Clostridiales	Clostridiaceae	Clostridium
S41T80_bins.12	1544	1422	1168	bacterium	878	bacterium P201	644	60.53	Bacteria
S46T40_bins.180	1919	1699	1360	Ruminococcus	488	Ruminococcus sp. CAG:177	191	56.2	Bacteria		Firmicutes	Clostridia	Clostridiales	Ruminococcaceae	Ruminococcus
S43T40_bins.230	1970	1723	1482	Bacteroidetes	456	bacterium F083	141	53.39	Bacteria		Bacteroidetes
S43T100_bins.9	2231	1938	1719	Bacteroidetes	586	Bacteroidetes bacterium GWF2_33_38	77	52.93	Bacteria		Bacteroidetes
S47T40_bins.96	1139	765	217	Candidatus	492	Candidatus Mycoplasma girerdii	483	58.08
bin.2643	1174	1044	913	Acidiphilium	306	Acidiphilium sp. CAG:727	306	53.66	Bacteria		Proteobacteria	Alphaproteobacteria	Rhodospirillales	Acetobacteraceae	Acidiphilium
bin.1969	1313	1150	1028	Clostridium	166	Lachnospiraceae bacterium JC7	71	50.63	Bacteria		Firmicutes	Clostridia	Clostridiales	Clostridiaceae	Clostridium
S52T40_bins.221	1776	1610	1489	Clostridium	760	Clostridium sp. CAG:1024	486	57.41	Bacteria		Firmicutes	Clostridia	Clostridiales	Clostridiaceae	Clostridium
S43T100_bins.175	2407	2135	1683	Ruminococcus	493	Clostridium sp. CAG:413	198	55.09	Bacteria		Firmicutes	Clostridia	Clostridiales	Ruminococcaceae	Ruminococcus
S41T60_bins.241	2505	2088	1617	Ruminococcus	1445	Ruminococcus flavefaciens	496	58.02	Bacteria		Firmicutes	Clostridia	Clostridiales	Ruminococcaceae	Ruminococcus
S43T60_bins.284	1255	1168	974	Clostridium	188	Subdoligranulum sp. 4_3_54A2FAA	49	55.39	Bacteria		Firmicutes	Clostridia	Clostridiales	Clostridiaceae	Clostridium
S52T40_bins.318	2441	2187	1981	Prevotella	835	Prevotella ruminicola	362	62.27	Bacteria		Bacteroidetes	Bacteroidia	Bacteroidales	Prevotellaceae	Prevotella
S46T40_bins.111	2115	1728	1657	Brachyspira	769	Brachyspira sp. CAG:484	765	64.57	Bacteria		Spirochaetes	Spirochaetia	Brachyspirales	Brachyspiraceae	Brachyspira
S47T100_bins.113	2581	2402	2038	Prevotella	1603	Prevotella ruminicola	1122	70.04	Bacteria		Bacteroidetes	Bacteroidia	Bacteroidales	Prevotellaceae	Prevotella
S41T100_bins.185	2388	2134	1963	Prevotella	686	Prevotella ruminicola	210	59.48	Bacteria		Bacteroidetes	Bacteroidia	Bacteroidales	Prevotellaceae	Prevotella
S52T80_bins.278	1849	1707	1557	Clostridium	238	Subdoligranulum sp. 4_3_54A2FAA	55	54.61	Bacteria		Firmicutes	Clostridia	Clostridiales	Clostridiaceae	Clostridium
S43T100_bins.86	3585	3216	2990	uncultured	568	uncultured Clostridium sp.	471	60.97
S41T100_bins.224	2005	1701	1553	bacterium	1027	bacterium F083	933	58.26	Bacteria
S47T80_bins.101	1701	1478	1349	Clostridium	225	Lachnospiraceae bacterium JC7	75	51.41	Bacteria		Firmicutes	Clostridia	Clostridiales	Clostridiaceae	Clostridium
S49T60_bins.114	1697	1548	1362	Bacteroides	829	Bacteroides sp. CAG:1060_57_27	269	59.88	Bacteria		Bacteroidetes	Bacteroidia	Bacteroidales	Bacteroidaceae	Bacteroides
S43T60_bins.255	1336	1239	1116	Clostridium	276	Clostridium clariflavum (strain DSM 19732 / NBRC 101661 / EBR45)	60	53.38	Bacteria		Firmicutes	Clostridia	Clostridiales	Clostridiaceae	Clostridium
S43T80_bins.19	1074	921	746	Coprobacillus	298	Coprobacillus sp. CAG:826	287	50.73	Bacteria		Firmicutes	Erysipelotrichia	Erysipelotrichales	Erysipelotrichaceae	Coprobacillus
S43T100_bins.216	2706	2438	2207	Prevotella	815	Prevotella ruminicola	312	60.8	Bacteria		Bacteroidetes	Bacteroidia	Bacteroidales	Prevotellaceae	Prevotella
S49T40_bins.86	2520	2322	2086	uncultured	344	Clostridiales bacterium CHKCI001	141	56.81
S46T80_bins.63	2352	2234	1897	Prevotella	1901	Prevotella ruminicola	1633	75.87	Bacteria		Bacteroidetes	Bacteroidia	Bacteroidales	Prevotellaceae	Prevotella
bin.1377	978	761	672	Acetobacter	218	Acetobacter sp. CAG:977	177	48.73	Bacteria		Proteobacteria	Alphaproteobacteria	Rhodospirillales	Acetobacteraceae	Acetobacter
bin.477	729	560	493	Clostridium	113	Subdoligranulum sp. CAG:314	36	46.94	Bacteria		Firmicutes	Clostridia	Clostridiales	Clostridiaceae	Clostridium
S52T40_bins.236	2126	1818	1577	Bacteroidetes	593	Lentimicrobium saccharophilum	131	53.09	Bacteria		Bacteroidetes
S49T80_bins.52	1945	1821	1658	Bacteroides	806	Alistipes sp. CAG:435	213	62.3	Bacteria		Bacteroidetes	Bacteroidia	Bacteroidales	Bacteroidaceae	Bacteroides
S52T80_bins.217	1910	1631	1470	Clostridium	683	Clostridium sp. CAG:306	347	53.79	Bacteria		Firmicutes	Clostridia	Clostridiales	Clostridiaceae	Clostridium
S49T60_bins.89	2708	2405	2220	Prevotella	1819	Prevotella ruminicola	392	65.85	Bacteria		Bacteroidetes	Bacteroidia	Bacteroidales	Prevotellaceae	Prevotella
bin.2084	1737	1553	1339	Clostridium	331	Clostridium phytofermentans (strain ATCC 700394 / DSM 18823 / ISDg)	123	57.57	Bacteria		Firmicutes	Clostridia	Clostridiales	Clostridiaceae	Clostridium
bin.2903	1364	1063	821	Clostridium	508	Clostridium sp. CAG:710	131	53.32	Bacteria		Firmicutes	Clostridia	Clostridiales	Clostridiaceae	Clostridium
bin.3287	885	745	651	Coprobacillus	263	Coprobacillus sp. CAG:826	246	50.09	Bacteria		Firmicutes	Erysipelotrichia	Erysipelotrichales	Erysipelotrichaceae	Coprobacillus
S41T40_bins.111	2334	2110	1936	Firmicutes	267	uncultured Clostridium sp.	161	57.89	Bacteria		Firmicutes
S52T100_bins.117	1895	1770	1658	Clostridium	240	uncultured Clostridium sp.	111	57.66	Bacteria		Firmicutes	Clostridia	Clostridiales	Clostridiaceae	Clostridium
S52T40_bins.122	1498	1421	1337	Ruminococcus	1349	Ruminococcus flavefaciens	1106	72.96	Bacteria		Firmicutes	Clostridia	Clostridiales	Ruminococcaceae	Ruminococcus
S46T60_bins.198	1389	1308	1194	Alistipes	367	Alistipes sp. CAG:831	209	58.57	Bacteria		Bacteroidetes	Bacteroidia	Bacteroidales	Rikenellaceae	Alistipes
bin.312	992	842	749	Clostridium	442	Clostridium sp. CAG:710	159	55.84	Bacteria		Firmicutes	Clostridia	Clostridiales	Clostridiaceae	Clostridium
S47T80_bins.126	1713	1583	1442	Firmicutes	206	uncultured Clostridium sp.	87	57.34	Bacteria		Firmicutes
S52T80_bins.276	1706	1418	1301	Paludibacter	268	Paludibacter propionicigenes (strain DSM 17365 / JCM 13257 / WB4)	159	54.56	Bacteria		Bacteroidetes	Bacteroidia	Bacteroidales	Paludibacteraceae	Paludibacter
S43T100_bins.236	1087	909	789	Coprobacillus	399	Coprobacillus sp. CAG:605	395	56.05	Bacteria		Firmicutes	Erysipelotrichia	Erysipelotrichales	Erysipelotrichaceae	Coprobacillus
S49T80_bins.150	1418	1284	1074	Clostridium	250	Clostridiales bacterium 43-6	94	57.67	Bacteria		Firmicutes	Clostridia	Clostridiales	Clostridiaceae	Clostridium
bin.1492	1593	1503	1356	Clostridium	771	Clostridium sp. CAG:768	347	71.77	Bacteria		Firmicutes	Clostridia	Clostridiales	Clostridiaceae	Clostridium
S41T100_bins.15	1875	1609	1495	Bacteroidetes	490	Lentimicrobium saccharophilum	128	52.97	Bacteria		Bacteroidetes
bin.3410	2362	2200	1828	Clostridium	1126	Clostridium sp. CAG:127	890	62.2	Bacteria		Firmicutes	Clostridia	Clostridiales	Clostridiaceae	Clostridium
S41T40_bins.138	1946	1736	1427	Clostridium	365	Clostridium phytofermentans (strain ATCC 700394 / DSM 18823 / ISDg)	136	58.84	Bacteria		Firmicutes	Clostridia	Clostridiales	Clostridiaceae	Clostridium
bin.2783	1614	1366	1267	Clostridium	708	Clostridium sp. CAG:306	452	55.8	Bacteria		Firmicutes	Clostridia	Clostridiales	Clostridiaceae	Clostridium
S46T80_bins.64	2158	1973	1694	Firmicutes	804	Firmicutes bacterium CAG:170	191	58.99	Bacteria		Firmicutes
S49T60_bins.177	1549	1340	1234	Acidiphilium	410	Acidiphilium sp. CAG:727	410	52.66	Bacteria		Proteobacteria	Alphaproteobacteria	Rhodospirillales	Acetobacteraceae	Acidiphilium
S47T80_bins.182	1093	995	845	Clostridium	227	Clostridium sp. CAG:349	116	52.72	Bacteria		Firmicutes	Clostridia	Clostridiales	Clostridiaceae	Clostridium
bin.3421	950	770	629	Coprobacillus	262	Coprobacillus sp. CAG:826	243	48.67	Bacteria		Firmicutes	Erysipelotrichia	Erysipelotrichales	Erysipelotrichaceae	Coprobacillus
S46T100_bins.162	2281	1889	1713	bacterium	851	bacterium F083	719	54.99	Bacteria
S46T60_bins.215	2299	2151	2044	Prevotella	1686	Prevotella ruminicola	583	69.72	Bacteria		Bacteroidetes	Bacteroidia	Bacteroidales	Prevotellaceae	Prevotella
S41T60_bins.162	1351	1227	1023	Clostridium	248	Anaerotruncus sp. G3(2012)	63	57.12	Bacteria		Firmicutes	Clostridia	Clostridiales	Clostridiaceae	Clostridium
bin.2233	1765	1537	1425	Acinetobacter	612	Acinetobacter sp. CAG:196	400	58.73	Bacteria		Proteobacteria	Gammaproteobacteria	Pseudomonadales	Moraxellaceae	Acinetobacter
S52T60_bins.332	740	580	461	Clostridium	117	Subdoligranulum sp. CAG:314	45	49.29	Bacteria		Firmicutes	Clostridia	Clostridiales	Clostridiaceae	Clostridium
S41T60_bins.255	2401	2136	1806	Firmicutes	838	Firmicutes bacterium CAG:170	216	58.26	Bacteria		Firmicutes
S41T100_bins.138	2409	2169	1891	Solobacterium	668	Solobacterium moorei F0204	668	58.93	Bacteria		Firmicutes	Erysipelotrichia	Erysipelotrichales	Erysipelotrichaceae	Solobacterium
S52T60_bins.114	2335	2159	2010	Prevotella	1494	Prevotella ruminicola	1015	68.46	Bacteria		Bacteroidetes	Bacteroidia	Bacteroidales	Prevotellaceae	Prevotella
S49T40_bins.205	2376	2196	2014	Clostridium	281	uncultured Clostridium sp.	136	57.52	Bacteria		Firmicutes	Clostridia	Clostridiales	Clostridiaceae	Clostridium
bin.63	2471	2028	1580	Lentisphaerae	834	Lentisphaerae bacterium RIFOXYA12_FULL_48_11	265	48.81	Bacteria		Lentisphaerae
S52T80_bins.126	1664	1323	1228	Azospirillum	666	Azospirillum sp. CAG:239	270	56.2	Bacteria		Proteobacteria	Alphaproteobacteria	Rhodospirillales	Rhodospirillaceae	Azospirillum
S52T40_bins.43	2783	2486	2152	Ruminococcus	546	Clostridium sp. CAG:413	232	53.27	Bacteria		Firmicutes	Clostridia	Clostridiales	Ruminococcaceae	Ruminococcus
S41T40_bins.75	2415	2267	1934	Prevotella	998	Prevotellaceae bacterium HUN156	962	71.41	Bacteria		Bacteroidetes	Bacteroidia	Bacteroidales	Prevotellaceae	Prevotella
S43T80_bins.37	1704	1263	1144	Clostridium	787	Clostridium sp. CAG:914	465	57.3	Bacteria		Firmicutes	Clostridia	Clostridiales	Clostridiaceae	Clostridium
S41T40_bins.73	997	805	717	Acetobacter	247	Acetobacter sp. CAG:977	197	49.84	Bacteria		Proteobacteria	Alphaproteobacteria	Rhodospirillales	Acetobacteraceae	Acetobacter
S47T60_bins.141	1499	1290	1110	Clostridium	622	Clostridium sp. CAG:226	244	53.56	Bacteria		Firmicutes	Clostridia	Clostridiales	Clostridiaceae	Clostridium
S47T80_bins.177	2709	2572	2377	Ruminococcus	2283	Ruminococcus flavefaciens	2056	76.24	Bacteria		Firmicutes	Clostridia	Clostridiales	Ruminococcaceae	Ruminococcus
S52T80_bins.249	2424	2161	1976	Prevotella	933	Prevotella sp. CAG:279	289	57.25	Bacteria		Bacteroidetes	Bacteroidia	Bacteroidales	Prevotellaceae	Prevotella
S46T40_bins.122	2964	2875	2763	Butyrivibrio	2518	Butyrivibrio hungatei	2217	85.63	Bacteria		Firmicutes	Clostridia	Clostridiales	Lachnospiraceae	Butyrivibrio
S43T40_bins.13	1871	1733	1627	Bacteroidetes	413	Lentimicrobium saccharophilum	182	55.82	Bacteria		Bacteroidetes
bin.2660	1285	1074	916	Clostridium	544	Clostridium sp. CAG:710	152	53.14	Bacteria		Firmicutes	Clostridia	Clostridiales	Clostridiaceae	Clostridium
S43T60_bins.30	4192	3429	2659	Lentisphaerae	867	Lentisphaerae bacterium RIFOXYA12_FULL_48_11	369	44.99	Bacteria		Lentisphaerae
bin.1859	1382	1200	1049	Acinetobacter	483	Acinetobacter sp. CAG:196	315	61.21	Bacteria		Proteobacteria	Gammaproteobacteria	Pseudomonadales	Moraxellaceae	Acinetobacter
S46T80_bins.103	2356	1954	1703	bacterium	1234	bacterium F083	1121	59.85	Bacteria
S47T80_bins.60	1274	1096	1027	Elusimicrobium	669	Elusimicrobium minutum (strain Pei191)	669	53.08	Bacteria		Elusimicrobia	Elusimicrobia	Elusimicrobiales	Elusimicrobiaceae	Elusimicrobium
S41T40_bins.26	2915	2414	2060	Planctomycetes	660	Planctomycetes bacterium RBG_16_64_12	375	47.11	Bacteria		Planctomycetes
S41T80_bins.134	1854	1725	1568	Firmicutes	786	Firmicutes bacterium CAG:170	203	59.78	Bacteria		Firmicutes
bin.3249	2510	2341	2119	Selenomonas	1520	Selenomonas ruminantium	1278	66.96	Bacteria		Firmicutes	Negativicutes	Selenomonadales	Selenomonadaceae	Selenomonas
bin.855	1068	859	746	Acetobacter	293	Acetobacter sp. CAG:977	243	50.7	Bacteria		Proteobacteria	Alphaproteobacteria	Rhodospirillales	Acetobacteraceae	Acetobacter
S41T80_bins.148	1668	1516	1365	Bacteroides	808	Bacteroides sp. CAG:1060_57_27	267	60.22	Bacteria		Bacteroidetes	Bacteroidia	Bacteroidales	Bacteroidaceae	Bacteroides
S47T100_bins.116	2164	2026	1773	Prevotella	1589	Prevotella ruminicola	573	70.12	Bacteria		Bacteroidetes	Bacteroidia	Bacteroidales	Prevotellaceae	Prevotella
S46T100_bins.142	2844	2350	1832	Planctomycetes	675	Planctomycetes bacterium RBG_16_64_12	381	48.04	Bacteria		Planctomycetes
S47T60_bins.181	1926	1857	1717	Alistipes	1134	Alistipes sp. CAG:435	660	67.63	Bacteria		Bacteroidetes	Bacteroidia	Bacteroidales	Rikenellaceae	Alistipes
S41T40_bins.119	2911	2601	2451	Prevotella	1930	Prevotella ruminicola	374	66.69	Bacteria		Bacteroidetes	Bacteroidia	Bacteroidales	Prevotellaceae	Prevotella
S47T80_bins.162	2393	2045	1778	Bacteroides	454	Paludibacter jiangxiensis	80	55.16	Bacteria		Bacteroidetes	Bacteroidia	Bacteroidales	Bacteroidaceae	Bacteroides
S46T100_bins.3	1954	1875	1710	bacterium	1552	bacterium P201	1150	78.73	Bacteria
S46T80_bins.171	1510	1361	1192	Alistipes	391	Alistipes sp. CAG:831	227	57.99	Bacteria		Bacteroidetes	Bacteroidia	Bacteroidales	Rikenellaceae	Alistipes
bin.2791	1177	996	852	Clostridium	308	Mycoplasma sp. CAG:776	173	54.9	Bacteria		Firmicutes	Clostridia	Clostridiales	Clostridiaceae	Clostridium
bin.2828	2114	1966	1620	Clostridiales	249	Clostridiales bacterium CHKCI001	139	56.99	Bacteria		Firmicutes	Clostridia	Clostridiales
S46T40_bins.106	1076	948	875	Firmicutes	301	Firmicutes bacterium CAG:313	243	51.55	Bacteria		Firmicutes
S52T100_bins.258	1460	1367	1150	Eubacterium	699	Eubacterium sp. CAG:180	655	62.23	Bacteria		Firmicutes	Clostridia	Clostridiales	Eubacteriaceae	Eubacterium
S43T100_bins.88	841	575	507	Azospirillum	55	Proteobacteria bacterium CAG:495	21	45.22	Bacteria		Proteobacteria	Alphaproteobacteria	Rhodospirillales	Rhodospirillaceae	Azospirillum
S41T100_bins.232	1291	1113	945	Lentisphaerae	390	Lentisphaerae bacterium RIFOXYA12_FULL_48_11	155	48.44	Bacteria		Lentisphaerae
S43T100_bins.244	1369	1178	971	Clostridium	523	Clostridium sp. CAG:307	266	53.83	Bacteria		Firmicutes	Clostridia	Clostridiales	Clostridiaceae	Clostridium
bin.1069	2066	1949	1572	Bacteroidetes	798	Bacteroidetes bacterium oral taxon 272 str. F0290	786	69.97	Bacteria		Bacteroidetes
bin.2431	1244	1058	961	Clostridium	748	Clostridium sp. CAG:914	456	58.3	Bacteria		Firmicutes	Clostridia	Clostridiales	Clostridiaceae	Clostridium
S46T60_bins.187	2130	1942	1577	uncultured	346	Faecalibacterium sp. CAG:74_58_120	137	56.69
S41T40_bins.71	2212	2003	1857	Prevotella	671	Prevotella ruminicola	247	62	Bacteria		Bacteroidetes	Bacteroidia	Bacteroidales	Prevotellaceae	Prevotella
S49T60_bins.164	749	588	520	Candidatus	351	Candidatus Saccharibacteria oral taxon TM7x	58	50.57
S43T40_bins.84	1932	1676	1545	bacterium	1045	bacterium F083	966	58.49	Bacteria
S49T60_bins.211	1618	1464	1324	Clostridium	327	Clostridium sp. CAG:448	55	52.12	Bacteria		Firmicutes	Clostridia	Clostridiales	Clostridiaceae	Clostridium
S41T40_bins.107	1461	1343	1195	Eubacterium	494	Eubacterium sp. 68-3-10	350	59.79	Bacteria		Firmicutes	Clostridia	Clostridiales	Eubacteriaceae	Eubacterium
S52T60_bins.308	2127	2033	1893	Prevotella	1871	Prevotella ruminicola	1674	85.08	Bacteria		Bacteroidetes	Bacteroidia	Bacteroidales	Prevotellaceae	Prevotella
S41T100_bins.93	1545	1417	1311	Clostridium	197	Catabacter hongkongensis	110	54.24	Bacteria		Firmicutes	Clostridia	Clostridiales	Clostridiaceae	Clostridium
S49T60_bins.29	1611	1502	1255	Alistipes	373	Alistipes sp. CAG:831	215	59.96	Bacteria		Bacteroidetes	Bacteroidia	Bacteroidales	Rikenellaceae	Alistipes
S47T40_bins.135	2267	2094	1875	Clostridium	283	uncultured Clostridium sp.	80	55.72	Bacteria		Firmicutes	Clostridia	Clostridiales	Clostridiaceae	Clostridium
S41T40_bins.131	1201	989	924	Clostridium	703	Clostridium sp. CAG:914	449	58.15	Bacteria		Firmicutes	Clostridia	Clostridiales	Clostridiaceae	Clostridium
S43T60_bins.58	1665	1529	1336	uncultured	282	uncultured Eubacterium sp.	163	56.17
S43T60_bins.303	2855	2595	2388	uncultured	417	Faecalibacterium sp. CAG:74_58_120	163	54.86
S41T40_bins.144	1785	1625	1428	Bacteroides	612	Alistipes sp. CAG:435	242	59.81	Bacteria		Bacteroidetes	Bacteroidia	Bacteroidales	Bacteroidaceae	Bacteroides
S49T40_bins.302	2627	2235	1996	Bacteroidetes	810	Bacteroidetes bacterium RIFOXYA12_FULL_38_20	132	52.86	Bacteria		Bacteroidetes
bin.2908	1128	874	746	Acetobacter	285	Acetobacter sp. CAG:977	237	49.47	Bacteria		Proteobacteria	Alphaproteobacteria	Rhodospirillales	Acetobacteraceae	Acetobacter
S52T80_bins.243	1964	1776	1610	Selenomonas	944	Selenomonas ruminantium	721	59.28	Bacteria		Firmicutes	Negativicutes	Selenomonadales	Selenomonadaceae	Selenomonas
S43T60_bins.43	2041	1787	1550	Sphaerochaeta	568	Sphaerochaeta pleomorpha (strain ATCC BAA-1885 / DSM 22778 / Grapes)	300	55.06	Bacteria		Spirochaetes	Spirochaetia	Spirochaetales	Spirochaetaceae	Sphaerochaeta
S46T80_bins.53	1131	913	825	Coprobacillus	274	Coprobacillus sp. CAG:826	261	47.95	Bacteria		Firmicutes	Erysipelotrichia	Erysipelotrichales	Erysipelotrichaceae	Coprobacillus
S43T100_bins.137	1436	1314	1151	Bacteroides	729	Bacteroides sp. CAG:1060	254	60.73	Bacteria		Bacteroidetes	Bacteroidia	Bacteroidales	Bacteroidaceae	Bacteroides
bin.1170	1478	1348	1146	Ruminococcus	343	Eubacterium sp. CAG:841	257	53.98	Bacteria		Firmicutes	Clostridia	Clostridiales	Ruminococcaceae	Ruminococcus
S52T40_bins.253	1738	1587	1325	Bacteroides	634	Alistipes sp. CAG:435	262	59.34	Bacteria		Bacteroidetes	Bacteroidia	Bacteroidales	Bacteroidaceae	Bacteroides
S47T40_bins.122	2052	1856	1631	Firmicutes	893	Firmicutes bacterium CAG:555	289	60.23	Bacteria		Firmicutes
S46T40_bins.136	787	652	597	Clostridium	140	Firmicutes bacterium CAG:552_39_19	42	48.21	Bacteria		Firmicutes	Clostridia	Clostridiales	Clostridiaceae	Clostridium
bin.1763	2300	2158	1825	uncultured	451	uncultured Clostridium sp.	236	60.51
S41T60_bins.212	1626	1339	993	Fibrobacter	649	Fibrobacter sp. UWOS	127	50.9	Bacteria		Fibrobacteres	Fibrobacteria	Fibrobacterales	Fibrobacteraceae	Fibrobacter
S47T60_bins.234	1094	965	887	Mycoplasma	564	Mycoplasma sp. CAG:472	509	59.25	Bacteria		Tenericutes	Mollicutes	Mycoplasmatales	Mycoplasmataceae	Mycoplasma
S41T100_bins.118	1992	1810	1583	Firmicutes	853	Firmicutes bacterium CAG:170	205	60.13	Bacteria		Firmicutes
S47T80_bins.49	2894	2338	1911	Lentisphaerae	819	Lentisphaerae bacterium RIFOXYA12_FULL_48_11	257	47.33	Bacteria		Lentisphaerae
S43T60_bins.113	1482	1380	1209	Bacteroides	704	Alistipes sp. CAG:435	207	61.71	Bacteria		Bacteroidetes	Bacteroidia	Bacteroidales	Bacteroidaceae	Bacteroides
S49T80_bins.64	1920	1622	1435	Bacteroides	264	Paludibacter propionicigenes (strain DSM 17365 / JCM 13257 / WB4)	139	53.66	Bacteria		Bacteroidetes	Bacteroidia	Bacteroidales	Bacteroidaceae	Bacteroides
S41T100_bins.206	1784	1606	1481	Eubacterium	483	Eubacterium sp. CAG:202	335	60.51	Bacteria		Firmicutes	Clostridia	Clostridiales	Eubacteriaceae	Eubacterium
S41T40_bins.241	1787	1564	1418	Acidiphilium	469	Acidiphilium sp. CAG:727	469	51.13	Bacteria		Proteobacteria	Alphaproteobacteria	Rhodospirillales	Acetobacteraceae	Acidiphilium
S46T40_bins.116	1146	1003	875	Acidiphilium	369	Acidiphilium sp. CAG:727	369	54.28	Bacteria		Proteobacteria	Alphaproteobacteria	Rhodospirillales	Acetobacteraceae	Acidiphilium
bin.2699	1298	1105	951	Acidiphilium	413	Acidiphilium sp. CAG:727	413	53.39	Bacteria		Proteobacteria	Alphaproteobacteria	Rhodospirillales	Acetobacteraceae	Acidiphilium
S49T40_bins.138	2385	2097	1911	Prevotella	843	Prevotella sp. CAG:279	301	56.71	Bacteria		Bacteroidetes	Bacteroidia	Bacteroidales	Prevotellaceae	Prevotella
S43T40_bins.291	834	700	652	Coprobacillus	269	Coprobacillus sp. CAG:826	256	51	Bacteria		Firmicutes	Erysipelotrichia	Erysipelotrichales	Erysipelotrichaceae	Coprobacillus
S43T100_bins.268	1996	1866	1711	Bacteroides	451	Alistipes sp. CAG:831	224	58.22	Bacteria		Bacteroidetes	Bacteroidia	Bacteroidales	Bacteroidaceae	Bacteroides
S46T40_bins.246	2225	1963	1758	Bacteroidetes	587	Bacteroidetes bacterium GWF2_33_38	84	52.97	Bacteria		Bacteroidetes
S41T100_bins.174	1750	1630	1437	Bacteroides	605	Alistipes sp. CAG:435	258	60.43	Bacteria		Bacteroidetes	Bacteroidia	Bacteroidales	Bacteroidaceae	Bacteroides
S43T80_bins.231	2603	2206	1756	Bacteroidetes	559	Bacteroidetes bacterium GWF2_33_38	83	53.44	Bacteria		Bacteroidetes
S46T40_bins.247	2198	1990	1847	Ruminococcus	689	Clostridium sp. CAG:413	298	56.53	Bacteria		Firmicutes	Clostridia	Clostridiales	Ruminococcaceae	Ruminococcus
bin.2409	1041	845	738	Coprobacillus	268	Coprobacillus sp. CAG:826	253	48.26	Bacteria		Firmicutes	Erysipelotrichia	Erysipelotrichales	Erysipelotrichaceae	Coprobacillus
S46T60_bins.89	2199	1970	1851	Prevotella	1527	Prevotella ruminicola	240	65.51	Bacteria		Bacteroidetes	Bacteroidia	Bacteroidales	Prevotellaceae	Prevotella
S43T80_bins.179	827	537	443	Azospirillum	57	Acetobacter sp. CAG:977	18	44.31	Bacteria		Proteobacteria	Alphaproteobacteria	Rhodospirillales	Rhodospirillaceae	Azospirillum
S41T80_bins.71	1963	1826	1666	Clostridium	234	Clostridiales bacterium CHKCI001	106	55.35	Bacteria		Firmicutes	Clostridia	Clostridiales	Clostridiaceae	Clostridium
S52T80_bins.38	2887	2779	2658	Pseudobutyrivibrio	1808	Pseudobutyrivibrio xylanivorans DSM 14809	1632	82.05	Bacteria		Firmicutes	Clostridia	Clostridiales	Lachnospiraceae	Pseudobutyrivibrio
S46T100_bins.208	1996	1859	1558	Firmicutes	676	Firmicutes bacterium CAG:103	187	59.68	Bacteria		Firmicutes
S49T40_bins.173	2477	2012	1814	bacterium	1205	bacterium F083	1085	58.78	Bacteria
S52T40_bins.300	1286	994	791	Coprobacillus	250	Coprobacillus sp. CAG:826	242	48.8	Bacteria		Firmicutes	Erysipelotrichia	Erysipelotrichales	Erysipelotrichaceae	Coprobacillus
S49T100_bins.13	2381	2181	2020	Alistipes	475	Alistipes sp. CAG:831	242	57.37	Bacteria		Bacteroidetes	Bacteroidia	Bacteroidales	Rikenellaceae	Alistipes
S47T60_bins.192	1799	1505	1370	Clostridium	731	Clostridium sp. CAG:306	480	55.05	Bacteria		Firmicutes	Clostridia	Clostridiales	Clostridiaceae	Clostridium
S49T40_bins.153	2585	2432	2283	Clostridium	343	uncultured Clostridium sp.	102	57.18	Bacteria		Firmicutes	Clostridia	Clostridiales	Clostridiaceae	Clostridium
S52T80_bins.261	938	825	760	Mycoplasma	408	Mycoplasma sp. CAG:611	330	55.63	Bacteria		Tenericutes	Mollicutes	Mycoplasmatales	Mycoplasmataceae	Mycoplasma
S43T100_bins.189	1636	1490	1226	Ruminococcus	625	Ruminococcus sp. CAG:108	245	64.95	Bacteria		Firmicutes	Clostridia	Clostridiales	Ruminococcaceae	Ruminococcus
S52T60_bins.256	2702	2321	2102	Bacteroidetes	782	Bacteroidetes bacterium GWF2_35_48	123	53.07	Bacteria		Bacteroidetes
bin.1957	1854	1660	1561	Prevotella	794	gut metagenome	208	61	Bacteria		Bacteroidetes	Bacteroidia	Bacteroidales	Prevotellaceae	Prevotella
S43T100_bins.60	4399	3718	3191	Butyrivibrio	2569	Butyrivibrio proteoclasticus (strain ATCC 51982 / DSM 14932 / B316)	1297	70.09	Bacteria		Firmicutes	Clostridia	Clostridiales	Lachnospiraceae	Butyrivibrio
bin.1580	1048	866	733	Mycoplasma	449	Mycoplasma sp. CAG:877	424	55.69	Bacteria		Tenericutes	Mollicutes	Mycoplasmatales	Mycoplasmataceae	Mycoplasma
S43T80_bins.310	1536	1265	1074	Lentisphaerae	417	Lentisphaerae bacterium RIFOXYA12_FULL_48_11	149	48.69	Bacteria		Lentisphaerae
S49T40_bins.312	1148	913	752	Coprobacillus	250	Coprobacillus sp. CAG:826	233	47.97	Bacteria		Firmicutes	Erysipelotrichia	Erysipelotrichales	Erysipelotrichaceae	Coprobacillus
S43T100_bins.44	2736	2385	2180	Prevotella	1596	Prevotella ruminicola	1024	66.51	Bacteria		Bacteroidetes	Bacteroidia	Bacteroidales	Prevotellaceae	Prevotella
S43T40_bins.147	3067	2691	2509	Prevotella	1973	Prevotella ruminicola	490	64.6	Bacteria		Bacteroidetes	Bacteroidia	Bacteroidales	Prevotellaceae	Prevotella
S49T40_bins.326	4207	3695	2755	Butyrivibrio	1909	Butyrivibrio hungatei	464	62.69	Bacteria		Firmicutes	Clostridia	Clostridiales	Lachnospiraceae	Butyrivibrio
S43T80_bins.215	2357	2089	1869	Prevotella	1632	Prevotella ruminicola	347	67.7	Bacteria		Bacteroidetes	Bacteroidia	Bacteroidales	Prevotellaceae	Prevotella
bin.33	1882	1654	1362	Firmicutes	225	Firmicutes bacterium CAG:272	122	52.79	Bacteria		Firmicutes
bin.2830	1021	835	730	Sphaerochaeta	245	Sphaerochaeta pleomorpha (strain ATCC BAA-1885 / DSM 22778 / Grapes)	109	49.8	Bacteria		Spirochaetes	Spirochaetia	Spirochaetales	Spirochaetaceae	Sphaerochaeta
S46T40_bins.182	1820	1732	1524	Bacteroides	1035	Prevotella ruminicola	210	68.45	Bacteria		Bacteroidetes	Bacteroidia	Bacteroidales	Bacteroidaceae	Bacteroides
S52T60_bins.305	1742	1638	1468	Firmicutes	917	Firmicutes bacterium CAG:555	314	61.77	Bacteria		Firmicutes
S46T100_bins.78	1448	1226	1098	Clostridium	911	Clostridium sp. CAG:433	648	59.69	Bacteria		Firmicutes	Clostridia	Clostridiales	Clostridiaceae	Clostridium
S47T40_bins.34	2047	1866	1661	bacterium	1061	bacterium P201	755	59.74	Bacteria
S49T80_bins.140	936	789	656	Coprobacillus	301	Coprobacillus sp. CAG:826	282	51	Bacteria		Firmicutes	Erysipelotrichia	Erysipelotrichales	Erysipelotrichaceae	Coprobacillus
S49T60_bins.87	1965	1708	1455	Bacteroidetes	407	bacterium F083	187	54.5	Bacteria		Bacteroidetes
S49T80_bins.189	2162	1894	1706	Bacteroidetes	587	Bacteroidetes bacterium GWF2_33_38	87	53.39	Bacteria		Bacteroidetes
bin.195	1210	1133	1014	Firmicutes	337	Firmicutes bacterium CAG:41	285	58.03	Bacteria		Firmicutes
bin.1178	1926	1648	1565	Acinetobacter	1277	Acinetobacter sp. CAG:196	812	68.33	Bacteria		Proteobacteria	Gammaproteobacteria	Pseudomonadales	Moraxellaceae	Acinetobacter
bin.2980	1374	1102	971	Mycoplasma	521	Mycoplasma sp. CAG:877	500	56.14	Bacteria		Tenericutes	Mollicutes	Mycoplasmatales	Mycoplasmataceae	Mycoplasma
S47T40_bins.160	2841	2480	2224	Bacteroides	1020	Prevotella ruminicola	188	61.48	Bacteria		Bacteroidetes	Bacteroidia	Bacteroidales	Bacteroidaceae	Bacteroides
S49T40_bins.246	1856	1729	1485	Firmicutes	888	Firmicutes bacterium CAG:555	300	61.71	Bacteria		Firmicutes
S47T80_bins.56	2607	2339	2180	Bacteroidetes	1097	Bacteroidetes bacterium GWF2_40_13	916	57.26	Bacteria		Bacteroidetes
S43T40_bins.240	1975	1837	1474	Eubacteriaceae	450	Eubacteriaceae bacterium CHKCI004	447	65.42	Bacteria		Firmicutes	Clostridia	Clostridiales	Eubacteriaceae
bin.502	1405	1281	1062	Clostridium	279	uncultured Clostridium sp.	92	55.16	Bacteria		Firmicutes	Clostridia	Clostridiales	Clostridiaceae	Clostridium
S43T40_bins.247	2380	2148	1889	uncultured	371	Faecalibacterium sp. CAG:74_58_120	147	57.12
S43T40_bins.47	2036	1689	1530	Fusobacterium	753	Fusobacterium sp. CAG:815	719	66.03	Bacteria		Fusobacteria	Fusobacteriia	Fusobacteriales	Fusobacteriaceae	Fusobacterium
S47T80_bins.35	1583	1358	1185	Clostridium	232	Clostridium sp. CAG:448	129	53.98	Bacteria		Firmicutes	Clostridia	Clostridiales	Clostridiaceae	Clostridium
S52T40_bins.68	852	581	504	Azospirillum	56	Proteobacteria bacterium CAG:495	22	44.25	Bacteria		Proteobacteria	Alphaproteobacteria	Rhodospirillales	Rhodospirillaceae	Azospirillum
S46T40_bins.52	2267	2183	2065	Ruminococcus	2077	Ruminococcus flavefaciens	1604	78.13	Bacteria		Firmicutes	Clostridia	Clostridiales	Ruminococcaceae	Ruminococcus
bin.2003	3174	2944	2681	uncultured	570	uncultured Clostridium sp.	503	62.09
bin.2824	1013	879	700	Coprobacillus	279	Coprobacillus sp. CAG:826	260	50.14	Bacteria		Firmicutes	Erysipelotrichia	Erysipelotrichales	Erysipelotrichaceae	Coprobacillus
S52T100_bins.292	1820	1645	1465	Bacteroidetes	432	bacterium F083	125	54.12	Bacteria		Bacteroidetes
bin.1865	2015	1475	1238	Candidatus	162	marine sediment metagenome	18	44.76
S41T80_bins.250	2446	2010	1775	Lentisphaerae	885	Lentisphaerae bacterium GWF2_57_35	763	50.89	Bacteria		Lentisphaerae
S43T60_bins.144	1941	1645	1493	Clostridium	688	Clostridium sp. CAG:226	262	52.98	Bacteria		Firmicutes	Clostridia	Clostridiales	Clostridiaceae	Clostridium
S43T80_bins.140	1948	1497	1232	Ignavibacteria	752	Ignavibacteria bacterium RIFOXYC2_FULL_35_21	538	50.11	Bacteria		Ignavibacteriae	Ignavibacteria
S52T100_bins.262	1760	1624	1362	Alistipes	413	Alistipes sp. CAG:831	199	56.75	Bacteria		Bacteroidetes	Bacteroidia	Bacteroidales	Rikenellaceae	Alistipes
S43T40_bins.309	2399	2206	1759	Bacteroides	1147	Prevotella ruminicola	312	66.52	Bacteria		Bacteroidetes	Bacteroidia	Bacteroidales	Bacteroidaceae	Bacteroides
bin.3077	1982	1903	1627	uncultured	783	uncultured Ruminococcus sp.	349	65.73
S49T60_bins.193	916	599	479	Azospirillum	54	Azospirillum sp. 51_20	19	45.61	Bacteria		Proteobacteria	Alphaproteobacteria	Rhodospirillales	Rhodospirillaceae	Azospirillum
S47T80_bins.64	1798	1580	1451	bacterium	1040	bacterium F083	956	58.86	Bacteria
bin.538	1859	1556	1348	Clostridium	778	Clostridium sp. CAG:306	531	54.69	Bacteria		Firmicutes	Clostridia	Clostridiales	Clostridiaceae	Clostridium
S52T100_bins.94	1438	1366	1268	Eubacterium	464	uncultured Eubacterium sp.	244	60.28	Bacteria		Firmicutes	Clostridia	Clostridiales	Eubacteriaceae	Eubacterium
S47T60_bins.125	1091	890	799	Coprobacillus	286	Coprobacillus sp. CAG:826	275	48.98	Bacteria		Firmicutes	Erysipelotrichia	Erysipelotrichales	Erysipelotrichaceae	Coprobacillus
S46T40_bins.230	3758	2897	2152	Lentisphaerae	802	Lentisphaerae bacterium RIFOXYA12_FULL_48_11	291	45.46	Bacteria		Lentisphaerae
S47T40_bins.115	2089	1843	1662	Bacteroidetes	483	bacterium F083	148	53.66	Bacteria		Bacteroidetes
S47T80_bins.194	1835	1541	1404	Bacteroides	266	Paludibacter propionicigenes (strain DSM 17365 / JCM 13257 / WB4)	147	53.5	Bacteria		Bacteroidetes	Bacteroidia	Bacteroidales	Bacteroidaceae	Bacteroides
S47T40_bins.287	1860	1631	1412	Planctomycetes	524	Planctomycetes bacterium RBG_16_64_12	310	50.11	Bacteria		Planctomycetes
S46T60_bins.44	1571	1337	1217	Paludibacter	279	Paludibacter propionicigenes (strain DSM 17365 / JCM 13257 / WB4)	166	54.84	Bacteria		Bacteroidetes	Bacteroidia	Bacteroidales	Paludibacteraceae	Paludibacter
S41T100_bins.130	2790	2514	2324	Prevotella	1855	Prevotella ruminicola	484	64.91	Bacteria		Bacteroidetes	Bacteroidia	Bacteroidales	Prevotellaceae	Prevotella
bin.2869	1880	1758	1426	Firmicutes	623	Firmicutes bacterium CAG:103	163	58.93	Bacteria		Firmicutes
S43T60_bins.301	1655	1537	1406	Eubacterium	394	Eubacterium sp. CAG:202	184	59.37	Bacteria		Firmicutes	Clostridia	Clostridiales	Eubacteriaceae	Eubacterium
S49T100_bins.77	2900	2654	2408	Prevotella	1914	Prevotella ruminicola	607	67.24	Bacteria		Bacteroidetes	Bacteroidia	Bacteroidales	Prevotellaceae	Prevotella
S41T40_bins.224	2268	2122	2012	Alistipes	1202	Alistipes sp. CAG:435	690	65.8	Bacteria		Bacteroidetes	Bacteroidia	Bacteroidales	Rikenellaceae	Alistipes
S41T80_bins.356	1902	1728	1585	Methanobrevibacter	1593	Methanobrevibacter sp. AbM4	1096	68.15	Archaea		Euryarchaeota	Methanobacteria	Methanobacteriales	Methanobacteriaceae	Methanobrevibacter
S52T60_bins.183	1728	1542	1432	Bacteroides	814	Bacteroides sp. CAG:1060	283	60.52	Bacteria		Bacteroidetes	Bacteroidia	Bacteroidales	Bacteroidaceae	Bacteroides
bin.3613	1595	1404	1216	bacterium	1017	bacterium F083	934	60.35	Bacteria
S52T40_bins.58	2022	1736	1427	Lentisphaerae	896	Lentisphaerae bacterium GWF2_44_16	269	50.6	Bacteria		Lentisphaerae
S43T60_bins.150	1655	1514	1392	Eubacterium	355	Eubacterium sp. CAG:202	169	58.71	Bacteria		Firmicutes	Clostridia	Clostridiales	Eubacteriaceae	Eubacterium
bin.2276	1334	1169	1034	Acidiphilium	405	Acidiphilium sp. CAG:727	405	53.02	Bacteria		Proteobacteria	Alphaproteobacteria	Rhodospirillales	Acetobacteraceae	Acidiphilium
S49T60_bins.30	1640	1500	1375	methanogenic	1227	methanogenic archaeon mixed culture ISO4-G1	1149	72.4
S43T60_bins.27	2717	2472	2094	Faecalibacterium	673	Faecalibacterium sp. CAG:74_58_120	366	56.82	Bacteria		Firmicutes	Clostridia	Clostridiales	Ruminococcaceae	Faecalibacterium
bin.1338	1018	836	663	Alphaproteobacteria	219	Alphaproteobacteria bacterium RIFCSPLOWO2_01_FULL_40_26	198	45.39	Bacteria		Proteobacteria	Alphaproteobacteria
S47T80_bins.90	2872	2641	2437	Prevotella	1957	Prevotella ruminicola	1596	71.8	Bacteria		Bacteroidetes	Bacteroidia	Bacteroidales	Prevotellaceae	Prevotella
S52T40_bins.137	1210	1089	925	Clostridium	199	Clostridiales bacterium 43-6	78	58.01	Bacteria		Firmicutes	Clostridia	Clostridiales	Clostridiaceae	Clostridium
S43T40_bins.117	802	562	497	Azospirillum	66	Azospirillum sp. 51_20	22	45.48	Bacteria		Proteobacteria	Alphaproteobacteria	Rhodospirillales	Rhodospirillaceae	Azospirillum
S46T80_bins.24	1859	1653	1508	Holdemania	179	Holdemania filiformis DSM 12042	179	52.5	Bacteria		Firmicutes	Erysipelotrichia	Erysipelotrichales	Erysipelotrichaceae	Holdemania
S41T40_bins.146	1103	869	715	Coprobacillus	248	Coprobacillus sp. CAG:826	239	48.61	Bacteria		Firmicutes	Erysipelotrichia	Erysipelotrichales	Erysipelotrichaceae	Coprobacillus
S46T80_bins.115	1944	1828	1693	Clostridiales	813	Clostridiales bacterium 41_21_two_genomes	656	63.79	Bacteria		Firmicutes	Clostridia	Clostridiales
S46T40_bins.15	1294	1143	1068	Acidiphilium	353	Acidiphilium sp. CAG:727	353	54.05	Bacteria		Proteobacteria	Alphaproteobacteria	Rhodospirillales	Acetobacteraceae	Acidiphilium
S43T40_bins.173	2158	1849	1686	Bacteroidetes	508	bacterium F083	130	52.97	Bacteria		Bacteroidetes
S47T40_bins.48	1702	1586	1472	Clostridium	271	Clostridiales bacterium 43-6	84	55.55	Bacteria		Firmicutes	Clostridia	Clostridiales	Clostridiaceae	Clostridium
S49T80_bins.12	1721	1517	1357	uncultured	193	Mageeibacillus indolicus (strain UPII9-5)	73	53.57
bin.1058	2326	2093	1751	Clostridium	361	uncultured Clostridium sp.	134	54.17	Bacteria		Firmicutes	Clostridia	Clostridiales	Clostridiaceae	Clostridium
S41T100_bins.116	1608	1455	1355	Bacteroidetes	388	Alistipes sp. CAG:831	137	56.08	Bacteria		Bacteroidetes
S43T40_bins.30	1724	1491	1348	Paludibacter	254	Paludibacter propionicigenes (strain DSM 17365 / JCM 13257 / WB4)	135	54.35	Bacteria		Bacteroidetes	Bacteroidia	Bacteroidales	Paludibacteraceae	Paludibacter
S46T100_bins.74	1839	1788	1671	Methanobrevibacter	1730	Methanobrevibacter olleyae	947	81.34	Archaea		Euryarchaeota	Methanobacteria	Methanobacteriales	Methanobacteriaceae	Methanobrevibacter
bin.151	1734	1620	1447	Eubacterium	502	Eubacterium sp. 68-3-10	357	59.3	Bacteria		Firmicutes	Clostridia	Clostridiales	Eubacteriaceae	Eubacterium
bin.234	2042	1730	1615	Prevotella	517	Parabacteroides sp. YL27	274	57.78	Bacteria		Bacteroidetes	Bacteroidia	Bacteroidales	Prevotellaceae	Prevotella
S43T100_bins.112	2490	2295	2072	Eubacterium	941	Eubacterium ruminantium	897	59.1	Bacteria		Firmicutes	Clostridia	Clostridiales	Eubacteriaceae	Eubacterium
bin.3202	903	735	642	Acetobacter	222	Acetobacter sp. CAG:977	186	49.42	Bacteria		Proteobacteria	Alphaproteobacteria	Rhodospirillales	Acetobacteraceae	Acetobacter
bin.3344	1293	1210	1080	Clostridium	218	Clostridiales bacterium 43-6	94	57.18	Bacteria		Firmicutes	Clostridia	Clostridiales	Clostridiaceae	Clostridium
bin.864	1098	960	769	Acidiphilium	270	Acidiphilium sp. CAG:727	270	53.45	Bacteria		Proteobacteria	Alphaproteobacteria	Rhodospirillales	Acetobacteraceae	Acidiphilium
S47T60_bins.1	3137	2799	2284	Prevotella	2018	Prevotella ruminicola	500	65.51	Bacteria		Bacteroidetes	Bacteroidia	Bacteroidales	Prevotellaceae	Prevotella
S52T60_bins.261	2449	2136	2015	Lentisphaerae	1185	Lentisphaerae bacterium GWF2_44_16	367	47.33	Bacteria		Lentisphaerae
S47T40_bins.76	2685	2306	1849	Lentisphaerae	1336	Lentisphaerae bacterium GWF2_44_16	462	48.8	Bacteria		Lentisphaerae
bin.444	1264	1150	1065	Firmicutes	227	Firmicutes bacterium CAG:272	136	56.33	Bacteria		Firmicutes
S49T60_bins.140	1913	1703	1468	Bacteroides	867	Bacteroides sp. CAG:1060	300	60.22	Bacteria		Bacteroidetes	Bacteroidia	Bacteroidales	Bacteroidaceae	Bacteroides
bin.2429	1797	1727	1544	Alistipes	1051	Alistipes sp. CAG:435	545	64.84	Bacteria		Bacteroidetes	Bacteroidia	Bacteroidales	Rikenellaceae	Alistipes
S49T40_bins.298	747	574	522	Candidatus	362	Candidatus Saccharibacteria bacterium RIFCSPHIGHO2_12_FULL_44_22	41	51.23
S41T60_bins.102	1036	902	820	Elusimicrobium	603	Elusimicrobium minutum (strain Pei191)	603	53.13	Bacteria		Elusimicrobia	Elusimicrobia	Elusimicrobiales	Elusimicrobiaceae	Elusimicrobium
S41T40_bins.248	1709	1551	1335	Bacteroides	749	Prevotella ruminicola	88	59.49	Bacteria		Bacteroidetes	Bacteroidia	Bacteroidales	Bacteroidaceae	Bacteroides
S49T80_bins.94	1153	996	918	Mycoplasma	561	Mycoplasma sp. CAG:877	540	59.54	Bacteria		Tenericutes	Mollicutes	Mycoplasmatales	Mycoplasmataceae	Mycoplasma
S41T40_bins.187	897	736	636	Coprobacillus	285	Coprobacillus sp. CAG:826	265	50.78	Bacteria		Firmicutes	Erysipelotrichia	Erysipelotrichales	Erysipelotrichaceae	Coprobacillus
bin.1716	1549	1307	1225	Clostridium	696	Clostridium sp. CAG:306	412	55.44	Bacteria		Firmicutes	Clostridia	Clostridiales	Clostridiaceae	Clostridium
S52T100_bins.163	2022	1902	1784	Prevotella	1347	Prevotella ruminicola	1007	71.33	Bacteria		Bacteroidetes	Bacteroidia	Bacteroidales	Prevotellaceae	Prevotella
S49T40_bins.122	2871	2618	2375	uncultured	381	Clostridiales bacterium CHKCI001	152	56.8
S47T60_bins.100	1993	1673	1453	Bacteroides	283	Paludibacter propionicigenes (strain DSM 17365 / JCM 13257 / WB4)	135	53.88	Bacteria		Bacteroidetes	Bacteroidia	Bacteroidales	Bacteroidaceae	Bacteroides
S46T80_bins.87	2207	2017	1902	Prevotella	661	Paraprevotella clara CAG:116	189	60.96	Bacteria		Bacteroidetes	Bacteroidia	Bacteroidales	Prevotellaceae	Prevotella
S41T40_bins.57	2928	2401	1826	Lentisphaerae	732	Lentisphaerae bacterium RIFOXYA12_FULL_48_11	287	45.6	Bacteria		Lentisphaerae
S49T80_bins.109	1322	1111	941	Lentisphaerae	382	Lentisphaerae bacterium RIFOXYA12_FULL_48_11	145	49.42	Bacteria		Lentisphaerae
bin.1633	2009	1798	1580	Desulfovibrio	1402	Desulfovibrio sp. 6_1_46AFAA	500	61.1	Bacteria		Proteobacteria	Deltaproteobacteria	Desulfovibrionales	Desulfovibrionaceae	Desulfovibrio
S43T60_bins.6	2719	2222	1790	Lentisphaerae	736	Lentisphaerae bacterium RIFOXYA12_FULL_48_11	265	46	Bacteria		Lentisphaerae
S52T100_bins.80	2023	1835	1528	Firmicutes	236	uncultured Clostridium sp.	63	54.67	Bacteria		Firmicutes
S52T60_bins.313	1795	1682	1416	Clostridiales	802	Clostridiales bacterium 41_21_two_genomes	655	65.17	Bacteria		Firmicutes	Clostridia	Clostridiales
S43T60_bins.209	1647	1476	1385	Ruminococcus	272	Eubacterium sp. CAG:180	81	54.68	Bacteria		Firmicutes	Clostridia	Clostridiales	Ruminococcaceae	Ruminococcus
S46T80_bins.13	2413	2063	1842	uncultured	253	Mageeibacillus indolicus (strain UPII9-5)	102	53.51
S46T80_bins.169	2777	2344	2017	Planctomycetes	670	Planctomycetes bacterium RBG_16_64_12	381	48.12	Bacteria		Planctomycetes
bin.3300	1268	1064	916	Coprobacillus	271	Coprobacillus sp. CAG:826	252	49.05	Bacteria		Firmicutes	Erysipelotrichia	Erysipelotrichales	Erysipelotrichaceae	Coprobacillus
S52T40_bins.180	1873	1729	1597	Bacteroidetes	415	Lentimicrobium saccharophilum	184	55.84	Bacteria		Bacteroidetes
S43T100_bins.201	1048	851	738	Coprobacillus	275	Coprobacillus sp. CAG:826	267	48.8	Bacteria		Firmicutes	Erysipelotrichia	Erysipelotrichales	Erysipelotrichaceae	Coprobacillus
S52T80_bins.51	2188	1980	1771	Firmicutes	268	uncultured Clostridium sp.	146	57.62	Bacteria		Firmicutes
S52T80_bins.131	1640	1394	1258	Coraliomargarita	586	Coraliomargarita sp. CAG:312	576	56.17	Bacteria		Verrucomicrobia	Opitutae	Puniceicoccales	Puniceicoccaceae	Coraliomargarita
S46T100_bins.231	1779	1514	1377	Paludibacter	286	Paludibacter propionicigenes (strain DSM 17365 / JCM 13257 / WB4)	160	55.45	Bacteria		Bacteroidetes	Bacteroidia	Bacteroidales	Paludibacteraceae	Paludibacter
S46T100_bins.107	1026	896	836	Mycoplasma	362	Mycoplasma sp. CAG:877	337	59.34	Bacteria		Tenericutes	Mollicutes	Mycoplasmatales	Mycoplasmataceae	Mycoplasma
S52T80_bins.252	3076	2487	1975	Lentisphaerae	660	Lentisphaerae bacterium RIFOXYA12_FULL_48_11	253	45.78	Bacteria		Lentisphaerae
S52T80_bins.170	1342	1179	986	Acidiphilium	376	Acidiphilium sp. CAG:727	376	52.09	Bacteria		Proteobacteria	Alphaproteobacteria	Rhodospirillales	Acetobacteraceae	Acidiphilium
S52T100_bins.172	1269	1005	899	Coprobacillus	280	Coprobacillus sp. CAG:826	265	47.67	Bacteria		Firmicutes	Erysipelotrichia	Erysipelotrichales	Erysipelotrichaceae	Coprobacillus
S52T80_bins.98	2293	2021	1768	Bacteroides	861	Alistipes sp. CAG:435	229	60.35	Bacteria		Bacteroidetes	Bacteroidia	Bacteroidales	Bacteroidaceae	Bacteroides
S47T100_bins.144	1206	973	772	Coprobacillus	275	Coprobacillus sp. CAG:826	258	49.63	Bacteria		Firmicutes	Erysipelotrichia	Erysipelotrichales	Erysipelotrichaceae	Coprobacillus
S46T100_bins.76	3014	2442	2064	Lentisphaerae	792	Lentisphaerae bacterium RIFOXYA12_FULL_48_11	296	46.47	Bacteria		Lentisphaerae
S52T40_bins.162	1013	828	752	Acetobacter	216	Acetobacter sp. CAG:977	189	49.21	Bacteria		Proteobacteria	Alphaproteobacteria	Rhodospirillales	Acetobacteraceae	Acetobacter
bin.1987	1378	1173	979	Clostridium	243	Faecalibacterium sp. CAG:1138	138	50.7	Bacteria		Firmicutes	Clostridia	Clostridiales	Clostridiaceae	Clostridium
S41T100_bins.54	1440	1286	1111	Endomicrobium	507	Endomicrobium proavitum	507	54.92	Bacteria		Elusimicrobia	Endomicrobia	Endomicrobiales	Endomicrobiaceae	Endomicrobium
S41T40_bins.265	1584	1469	1305	Eubacterium	380	Eubacterium sp. CAG:202	179	59.43	Bacteria		Firmicutes	Clostridia	Clostridiales	Eubacteriaceae	Eubacterium
S46T40_bins.30	1470	1254	1126	Clostridium	178	Lachnospiraceae bacterium JC7	64	51.67	Bacteria		Firmicutes	Clostridia	Clostridiales	Clostridiaceae	Clostridium
S47T80_bins.160	2273	2028	1824	Prevotella	683	Prevotella ruminicola	185	60.08	Bacteria		Bacteroidetes	Bacteroidia	Bacteroidales	Prevotellaceae	Prevotella
bin.2781	1181	1034	949	Clostridium	736	Clostridium sp. CAG:914	467	57.92	Bacteria		Firmicutes	Clostridia	Clostridiales	Clostridiaceae	Clostridium
S49T40_bins.135	2811	2478	2140	Solobacterium	523	Solobacterium moorei F0204	523	55.99	Bacteria		Firmicutes	Erysipelotrichia	Erysipelotrichales	Erysipelotrichaceae	Solobacterium
S46T100_bins.216	999	878	786	Clostridium	651	Clostridium sp. CAG:914	459	59.06	Bacteria		Firmicutes	Clostridia	Clostridiales	Clostridiaceae	Clostridium
S52T60_bins.109	1503	1328	1117	Clostridium	395	Clostridium sp. CAG:448	328	56.91	Bacteria		Firmicutes	Clostridia	Clostridiales	Clostridiaceae	Clostridium
S47T60_bins.132	1279	1096	1031	Elusimicrobium	666	Elusimicrobium minutum (strain Pei191)	666	52.98	Bacteria		Elusimicrobia	Elusimicrobia	Elusimicrobiales	Elusimicrobiaceae	Elusimicrobium
S43T80_bins.242	1455	1300	1084	Alistipes	348	Alistipes sp. CAG:831	190	57.52	Bacteria		Bacteroidetes	Bacteroidia	Bacteroidales	Rikenellaceae	Alistipes
S47T60_bins.101	2141	1802	1631	Bacteroidetes	404	bacterium F083	198	54.08	Bacteria		Bacteroidetes
S43T100_bins.229	844	569	472	Azospirillum	51	Proteobacteria bacterium CAG:495	20	45.13	Bacteria		Proteobacteria	Alphaproteobacteria	Rhodospirillales	Rhodospirillaceae	Azospirillum
S52T60_bins.3	1465	1342	1233	Eubacterium	359	Eubacterium sp. CAG:581	164	58.31	Bacteria		Firmicutes	Clostridia	Clostridiales	Eubacteriaceae	Eubacterium
S52T40_bins.50	1628	1444	1310	bacterium	1054	bacterium F083	978	60.79	Bacteria
S52T60_bins.33	2567	2358	2119	Prevotella	1578	Prevotella ruminicola	1006	67.22	Bacteria		Bacteroidetes	Bacteroidia	Bacteroidales	Prevotellaceae	Prevotella
S49T100_bins.158	2157	1944	1765	Ruminococcus	547	Ruminococcus sp. CAG:177	198	55.93	Bacteria		Firmicutes	Clostridia	Clostridiales	Ruminococcaceae	Ruminococcus
S47T100_bins.134	2421	2251	2083	Prevotella	1734	Prevotella ruminicola	473	66.75	Bacteria		Bacteroidetes	Bacteroidia	Bacteroidales	Prevotellaceae	Prevotella
S41T40_bins.165	970	792	743	Clostridium	236	Coprobacillus sp. CAG:605	125	54.67	Bacteria		Firmicutes	Clostridia	Clostridiales	Clostridiaceae	Clostridium
S49T60_bins.252	1983	1866	1655	uncultured	346	uncultured Eubacterium sp.	217	57.28
S41T60_bins.179	2452	2279	1908	Butyrivibrio	412	uncultured Clostridium sp.	199	59.91	Bacteria		Firmicutes	Clostridia	Clostridiales	Lachnospiraceae	Butyrivibrio
S52T60_bins.6	1772	1590	1294	Clostridium	308	Clostridium phytofermentans (strain ATCC 700394 / DSM 18823 / ISDg)	112	58.28	Bacteria		Firmicutes	Clostridia	Clostridiales	Clostridiaceae	Clostridium
S46T100_bins.79	1826	1648	1468	Firmicutes	256	Anaerotruncus sp. CAG:390	137	55.21	Bacteria		Firmicutes
S52T80_bins.130	2226	1998	1830	Prevotella	648	Prevotella ruminicola	198	60.35	Bacteria		Bacteroidetes	Bacteroidia	Bacteroidales	Prevotellaceae	Prevotella
S43T40_bins.32	1520	1069	958	Clostridium	512	Clostridium sp. CAG:710	143	51.84	Bacteria		Firmicutes	Clostridia	Clostridiales	Clostridiaceae	Clostridium
S49T80_bins.16	1804	1650	1441	Bacteroides	802	Prevotella ruminicola	78	59.16	Bacteria		Bacteroidetes	Bacteroidia	Bacteroidales	Bacteroidaceae	Bacteroides
S52T40_bins.95	1080	989	931	Firmicutes	318	Firmicutes bacterium CAG:313	259	52.51	Bacteria		Firmicutes
bin.1212	2103	1860	1442	Treponema	1510	Treponema succinifaciens (strain ATCC 33096 / DSM 2489 / 6091)	820	60.9	Bacteria		Spirochaetes	Spirochaetia	Spirochaetales	Spirochaetaceae	Treponema
S52T80_bins.69	1734	1607	1441	Firmicutes	807	Firmicutes bacterium CAG:170	216	60.27	Bacteria		Firmicutes
S43T100_bins.287	1822	1605	1419	Prevotella	743	Prevotella sp. CAG:755	133	58.51	Bacteria		Bacteroidetes	Bacteroidia	Bacteroidales	Prevotellaceae	Prevotella
S41T100_bins.125	860	593	517	Azospirillum	60	Acetobacter sp. CAG:977	21	44.45	Bacteria		Proteobacteria	Alphaproteobacteria	Rhodospirillales	Rhodospirillaceae	Azospirillum
S46T40_bins.187	1684	1580	1315	Firmicutes	335	Sporobacter termitidis DSM 10068	276	57.95	Bacteria		Firmicutes
S47T40_bins.29	1674	1364	1184	Coprobacillus	618	Coprobacillus sp. CAG:698	509	54.02	Bacteria		Firmicutes	Erysipelotrichia	Erysipelotrichales	Erysipelotrichaceae	Coprobacillus
bin.2774	924	822	723	Clostridium	283	Firmicutes bacterium CAG:460	203	56.81	Bacteria		Firmicutes	Clostridia	Clostridiales	Clostridiaceae	Clostridium
S41T100_bins.29	2814	2465	2273	Prevotella	886	Prevotella ruminicola	319	60.83	Bacteria		Bacteroidetes	Bacteroidia	Bacteroidales	Prevotellaceae	Prevotella
S47T80_bins.85	2272	1960	1664	Clostridium	326	Mageeibacillus indolicus (strain UPII9-5)	111	53.38	Bacteria		Firmicutes	Clostridia	Clostridiales	Clostridiaceae	Clostridium
S52T60_bins.218	1858	1486	1209	Fibrobacter	755	Fibrobacter sp. UWOS	134	50.25	Bacteria		Fibrobacteres	Fibrobacteria	Fibrobacterales	Fibrobacteraceae	Fibrobacter
S46T100_bins.56	2262	1886	1692	Bacteroidetes	512	Lentimicrobium saccharophilum	130	54.48	Bacteria		Bacteroidetes
S43T40_bins.15	1658	1276	1191	Mycoplasma	603	Mycoplasma sp. CAG:877	579	56.32	Bacteria		Tenericutes	Mollicutes	Mycoplasmatales	Mycoplasmataceae	Mycoplasma
S46T60_bins.144	1594	1490	1376	Bacteroides	813	Bacteroides sp. CAG:1060_57_27	270	60.62	Bacteria		Bacteroidetes	Bacteroidia	Bacteroidales	Bacteroidaceae	Bacteroides
S43T40_bins.29	2339	2179	2006	Prevotella	1511	Prevotella ruminicola	1076	69.24	Bacteria		Bacteroidetes	Bacteroidia	Bacteroidales	Prevotellaceae	Prevotella
S46T40_bins.118	2222	2075	1834	Firmicutes	666	Firmicutes bacterium CAG:103	190	59.09	Bacteria		Firmicutes
S43T60_bins.201	1954	1673	1545	Bacteroides	278	Paludibacter propionicigenes (strain DSM 17365 / JCM 13257 / WB4)	167	53.26	Bacteria		Bacteroidetes	Bacteroidia	Bacteroidales	Bacteroidaceae	Bacteroides
S46T100_bins.175	2376	2144	1878	Clostridium	802	Clostridium sp. CAG:1024	465	58.05	Bacteria		Firmicutes	Clostridia	Clostridiales	Clostridiaceae	Clostridium
S43T40_bins.12	2670	2439	2040	uncultured	298	Clostridiales bacterium CHKCI001	135	56.99
S46T60_bins.97	2306	2066	1910	Ruminococcus	651	Clostridium sp. CAG:413	293	55.54	Bacteria		Firmicutes	Clostridia	Clostridiales	Ruminococcaceae	Ruminococcus
S52T40_bins.107	2091	1920	1782	Prevotella	672	Prevotella ruminicola	264	62.82	Bacteria		Bacteroidetes	Bacteroidia	Bacteroidales	Prevotellaceae	Prevotella
S46T60_bins.175	1704	1557	1389	Phascolarctobacterium	848	Phascolarctobacterium sp. CAG:207	403	62.13	Bacteria		Firmicutes	Negativicutes	Acidaminococcales	Acidaminococcaceae	Phascolarctobacterium
S43T40_bins.154	1609	1509	1227	Clostridium	395	Clostridium sp. MSTE9	126	59.03	Bacteria		Firmicutes	Clostridia	Clostridiales	Clostridiaceae	Clostridium
S47T40_bins.78	1698	1524	1211	Eubacterium	519	Eubacterium sp. CAG:180	458	59.2	Bacteria		Firmicutes	Clostridia	Clostridiales	Eubacteriaceae	Eubacterium
S41T40_bins.226	1709	1528	1382	bacterium	1079	bacterium F083	1002	61.55	Bacteria
S43T100_bins.254	2306	1999	1769	uncultured	255	Mageeibacillus indolicus (strain UPII9-5)	96	53.71
S52T80_bins.18	1640	1317	1184	Clostridium	364	Clostridium sp. CAG:307	151	48.74	Bacteria		Firmicutes	Clostridia	Clostridiales	Clostridiaceae	Clostridium
S52T60_bins.99	2698	2373	1885	Prevotella	860	Prevotella ruminicola	317	61.3	Bacteria		Bacteroidetes	Bacteroidia	Bacteroidales	Prevotellaceae	Prevotella
S46T60_bins.263	1975	1686	1244	Bacteroidetes	497	Bacteroidetes bacterium GWF2_33_38	70	53.66	Bacteria		Bacteroidetes
S43T100_bins.46	2563	2351	2176	Prevotella	1775	Prevotella ruminicola	684	69.5	Bacteria		Bacteroidetes	Bacteroidia	Bacteroidales	Prevotellaceae	Prevotella
S43T80_bins.160	1958	1750	1594	Bacteroidetes	557	Bacteroidetes bacterium GWF2_33_38	91	53.38	Bacteria		Bacteroidetes
S47T40_bins.12	1981	1718	1439	Clostridium	249	Mageeibacillus indolicus (strain UPII9-5)	98	53.52	Bacteria		Firmicutes	Clostridia	Clostridiales	Clostridiaceae	Clostridium
bin.1282	834	644	550	Clostridium	142	Subdoligranulum sp. CAG:314	37	46.3	Bacteria		Firmicutes	Clostridia	Clostridiales	Clostridiaceae	Clostridium
S46T80_bins.89	2064	1920	1683	Bacteroides	782	Alistipes sp. CAG:435	271	62.47	Bacteria		Bacteroidetes	Bacteroidia	Bacteroidales	Bacteroidaceae	Bacteroides
S47T60_bins.57	1458	1355	1197	Eubacterium	340	Eubacterium sp. CAG:202	157	60.22	Bacteria		Firmicutes	Clostridia	Clostridiales	Eubacteriaceae	Eubacterium
bin.1682	1107	965	853	Mycoplasma	537	Mycoplasma sp. CAG:877	516	58.15	Bacteria		Tenericutes	Mollicutes	Mycoplasmatales	Mycoplasmataceae	Mycoplasma
S52T100_bins.58	1421	1170	1074	Firmicutes	758	Firmicutes bacterium CAG:822	703	59.9	Bacteria		Firmicutes
S47T60_bins.107	1664	1544	1437	Clostridium	251	Clostridiales bacterium 43-6	87	54.75	Bacteria		Firmicutes	Clostridia	Clostridiales	Clostridiaceae	Clostridium
S43T80_bins.270	2545	2367	2189	Prevotella	2009	Prevotella ruminicola	1754	75.26	Bacteria		Bacteroidetes	Bacteroidia	Bacteroidales	Prevotellaceae	Prevotella
bin.1260	1963	1662	1524	Acinetobacter	1285	Acinetobacter sp. CAG:196	829	67.47	Bacteria		Proteobacteria	Gammaproteobacteria	Pseudomonadales	Moraxellaceae	Acinetobacter
S43T40_bins.272	2280	1852	1528	bacterium	841	bacterium F083	710	55.46	Bacteria
bin.3568	1992	1713	1507	Prevotella	702	Prevotella sp. CAG:279	280	57.14	Bacteria		Bacteroidetes	Bacteroidia	Bacteroidales	Prevotellaceae	Prevotella
S52T100_bins.31	1805	1581	1341	Clostridium	846	Clostridium sp. CAG:138	603	56.91	Bacteria		Firmicutes	Clostridia	Clostridiales	Clostridiaceae	Clostridium
bin.383	855	557	470	Azospirillum	49	Proteobacteria bacterium CAG:495	19	45.04	Bacteria		Proteobacteria	Alphaproteobacteria	Rhodospirillales	Rhodospirillaceae	Azospirillum
S41T40_bins.232	2268	2113	1934	Prevotella	1471	Prevotella ruminicola	978	68.36	Bacteria		Bacteroidetes	Bacteroidia	Bacteroidales	Prevotellaceae	Prevotella
S46T100_bins.234	3365	3078	2749	Prevotella	2322	Prevotella ruminicola	1887	71.34	Bacteria		Bacteroidetes	Bacteroidia	Bacteroidales	Prevotellaceae	Prevotella
S41T80_bins.80	1989	1696	1435	Lentisphaerae	897	Lentisphaerae bacterium GWF2_44_16	279	50.61	Bacteria		Lentisphaerae
S49T60_bins.229	1239	1046	872	Elusimicrobium	596	Elusimicrobium minutum (strain Pei191)	596	51.85	Bacteria		Elusimicrobia	Elusimicrobia	Elusimicrobiales	Elusimicrobiaceae	Elusimicrobium
S52T60_bins.157	2244	1857	1649	Clostridium	809	Clostridium sp. CAG:306	510	54.42	Bacteria		Firmicutes	Clostridia	Clostridiales	Clostridiaceae	Clostridium
bin.369	2100	1862	1585	Holdemania	209	Holdemania filiformis DSM 12042	209	52.53	Bacteria		Firmicutes	Erysipelotrichia	Erysipelotrichales	Erysipelotrichaceae	Holdemania
S49T100_bins.175	1245	985	883	Coprobacillus	250	Coprobacillus sp. CAG:826	230	47.57	Bacteria		Firmicutes	Erysipelotrichia	Erysipelotrichales	Erysipelotrichaceae	Coprobacillus
S52T60_bins.253	2146	1842	1668	Bacteroidetes	586	Bacteroidetes bacterium GWF2_33_38	83	53.13	Bacteria		Bacteroidetes
bin.3323	1297	1187	1025	bacterium	909	bacterium F083	846	61.45	Bacteria
bin.196	1272	1124	1042	Acidiphilium	401	Acidiphilium sp. CAG:727	401	53.94	Bacteria		Proteobacteria	Alphaproteobacteria	Rhodospirillales	Acetobacteraceae	Acidiphilium
S52T60_bins.192	2243	1869	1698	bacterium	847	bacterium F083	706	55.17	Bacteria
S49T80_bins.81	2106	2020	1922	Ruminococcus	1905	Ruminococcus flavefaciens	1411	77.28	Bacteria		Firmicutes	Clostridia	Clostridiales	Ruminococcaceae	Ruminococcus
S43T80_bins.87	630	521	471	Candidatus	326	Candidatus Saccharibacteria bacterium 49-20	45	51.51
S41T40_bins.68	857	590	524	Azospirillum	48	Proteobacteria bacterium CAG:495	21	45.67	Bacteria		Proteobacteria	Alphaproteobacteria	Rhodospirillales	Rhodospirillaceae	Azospirillum
bin.1961	1098	955	843	Mycoplasma	545	Mycoplasma sp. CAG:472	501	59.12	Bacteria		Tenericutes	Mollicutes	Mycoplasmatales	Mycoplasmataceae	Mycoplasma
bin.3355	2033	1822	1593	Clostridium	349	Clostridium phytofermentans (strain ATCC 700394 / DSM 18823 / ISDg)	129	57.55	Bacteria		Firmicutes	Clostridia	Clostridiales	Clostridiaceae	Clostridium
S52T80_bins.266	759	592	549	Clostridium	130	Subdoligranulum sp. CAG:314	32	47.14	Bacteria		Firmicutes	Clostridia	Clostridiales	Clostridiaceae	Clostridium
S41T60_bins.103	2220	1967	1696	Clostridium	249	uncultured Clostridium sp.	119	59.46	Bacteria		Firmicutes	Clostridia	Clostridiales	Clostridiaceae	Clostridium
S47T80_bins.32	1212	981	811	Coprobacillus	291	Coprobacillus sp. CAG:826	273	48.77	Bacteria		Firmicutes	Erysipelotrichia	Erysipelotrichales	Erysipelotrichaceae	Coprobacillus
S43T40_bins.111	2194	1969	1833	Prevotella	699	Prevotella ruminicola	243	61.68	Bacteria		Bacteroidetes	Bacteroidia	Bacteroidales	Prevotellaceae	Prevotella
S46T40_bins.56	1534	1464	1249	Bacteroides	720	Bacteroides sp. CAG:1060	217	62.73	Bacteria		Bacteroidetes	Bacteroidia	Bacteroidales	Bacteroidaceae	Bacteroides
bin.519	2064	1716	1455	Lentisphaerae	772	Lentisphaerae bacterium GWF2_57_35	660	50.85	Bacteria		Lentisphaerae
bin.703	2050	1919	1557	uncultured	236	uncultured Clostridium sp.	87	59.34
S47T40_bins.203	1903	1740	1429	Eggerthella	285	Coriobacteriaceae bacterium 68-1-3	172	61.05	Bacteria		Actinobacteria	Coriobacteriia	Eggerthellales	Eggerthellaceae	Eggerthella
bin.3238	1575	1448	1341	Clostridium	213	Christensenella minuta	132	53.73	Bacteria		Firmicutes	Clostridia	Clostridiales	Clostridiaceae	Clostridium
S52T40_bins.134	1350	1257	1186	Clostridium	268	Eubacteriaceae bacterium CHKCI005	132	57.55	Bacteria		Firmicutes	Clostridia	Clostridiales	Clostridiaceae	Clostridium
S52T100_bins.22	1768	1665	1556	Clostridium	849	Clostridium sp. CAG:413	741	60.33	Bacteria		Firmicutes	Clostridia	Clostridiales	Clostridiaceae	Clostridium
bin.1258	943	813	718	Clostridium	420	Clostridium sp. CAG:710	134	53.88	Bacteria		Firmicutes	Clostridia	Clostridiales	Clostridiaceae	Clostridium
bin.3293	1685	1516	1366	Clostridium	258	uncultured Clostridium sp.	89	53.57	Bacteria		Firmicutes	Clostridia	Clostridiales	Clostridiaceae	Clostridium
S46T80_bins.67	2110	1900	1766	Prevotella	1451	Prevotella ruminicola	184	65.2	Bacteria		Bacteroidetes	Bacteroidia	Bacteroidales	Prevotellaceae	Prevotella
S43T40_bins.244	1384	1296	1207	Eubacterium	422	Eubacterium sp. CAG:202	292	61.46	Bacteria		Firmicutes	Clostridia	Clostridiales	Eubacteriaceae	Eubacterium
S41T40_bins.126	1938	1829	1640	Firmicutes	642	Firmicutes bacterium CAG:103	181	59.39	Bacteria		Firmicutes
S52T60_bins.220	1903	1821	1505	Alistipes	1170	Alistipes sp. CAG:435	630	67.98	Bacteria		Bacteroidetes	Bacteroidia	Bacteroidales	Rikenellaceae	Alistipes
bin.1235	1765	1612	1347	Bacteroides	628	Alistipes sp. CAG:435	249	60.1	Bacteria		Bacteroidetes	Bacteroidia	Bacteroidales	Bacteroidaceae	Bacteroides
S41T40_bins.254	2166	1830	1662	Bacteroidetes	418	bacterium F083	199	54.19	Bacteria		Bacteroidetes
S52T80_bins.37	1591	1425	1151	Bacteroidetes	369	Bacteroidales bacterium CF	128	56.78	Bacteria		Bacteroidetes
S52T60_bins.260	2213	1913	1685	Prevotella	748	Prevotella sp. CAG:279	292	56.84	Bacteria		Bacteroidetes	Bacteroidia	Bacteroidales	Prevotellaceae	Prevotella
S43T100_bins.126	1356	1246	1082	Clostridium	261	Eubacteriaceae bacterium CHKCI005	119	57.63	Bacteria		Firmicutes	Clostridia	Clostridiales	Clostridiaceae	Clostridium
S52T100_bins.145	2856	2520	2131	Prevotella	856	Prevotella ruminicola	340	61.07	Bacteria		Bacteroidetes	Bacteroidia	Bacteroidales	Prevotellaceae	Prevotella
bin.966	1729	1540	1436	Acinetobacter	1253	Acinetobacter sp. CAG:196	808	70.17	Bacteria		Proteobacteria	Gammaproteobacteria	Pseudomonadales	Moraxellaceae	Acinetobacter
S52T40_bins.34	1328	1122	1032	Clostridium	219	Faecalibacterium sp. CAG:1138	136	51.14	Bacteria		Firmicutes	Clostridia	Clostridiales	Clostridiaceae	Clostridium
S52T100_bins.153	2295	2057	1837	Ruminococcus	547	Ruminococcus sp. CAG:177	194	54.57	Bacteria		Firmicutes	Clostridia	Clostridiales	Ruminococcaceae	Ruminococcus
S46T40_bins.24	3835	3201	2614	Lentisphaerae	1243	Lentisphaerae bacterium RIFOXYB12_FULL_65_16	715	48.88	Bacteria		Lentisphaerae
S49T80_bins.202	2141	1820	1697	Acinetobacter	1383	Acinetobacter sp. CAG:196	874	66.88	Bacteria		Proteobacteria	Gammaproteobacteria	Pseudomonadales	Moraxellaceae	Acinetobacter
S46T40_bins.138	3581	3126	2865	Prevotella	2260	Prevotella ruminicola	606	64.75	Bacteria		Bacteroidetes	Bacteroidia	Bacteroidales	Prevotellaceae	Prevotella
bin.107	2135	1819	1641	Acinetobacter	1340	Acinetobacter sp. CAG:196	868	67.65	Bacteria		Proteobacteria	Gammaproteobacteria	Pseudomonadales	Moraxellaceae	Acinetobacter
S52T60_bins.36	2058	1683	1600	Brachyspira	768	Brachyspira sp. CAG:484	766	64.31	Bacteria		Spirochaetes	Spirochaetia	Brachyspirales	Brachyspiraceae	Brachyspira
S47T80_bins.192	2259	1946	1728	Bacteroidetes	585	Bacteroidetes bacterium GWF2_33_38	84	53.01	Bacteria		Bacteroidetes
S52T80_bins.159	2002	1824	1644	Firmicutes	843	Firmicutes bacterium CAG:170	202	59.53	Bacteria		Firmicutes
S49T100_bins.159	1769	1552	1348	Bacteroidetes	447	Lentimicrobium saccharophilum	115	53.06	Bacteria		Bacteroidetes
bin.1207	1516	1117	921	Acetobacter	292	Acetobacter sp. CAG:977	256	49.08	Bacteria		Proteobacteria	Alphaproteobacteria	Rhodospirillales	Acetobacteraceae	Acetobacter
S46T100_bins.114	1781	1567	1402	Clostridium	339	Clostridium clariflavum (strain DSM 19732 / NBRC 101661 / EBR45)	55	52.54	Bacteria		Firmicutes	Clostridia	Clostridiales	Clostridiaceae	Clostridium
S43T80_bins.281	2337	2122	1982	Prevotella	1443	Prevotella ruminicola	853	65.7	Bacteria		Bacteroidetes	Bacteroidia	Bacteroidales	Prevotellaceae	Prevotella
bin.2779	1559	1470	1381	Clostridiales	788	Clostridiales bacterium 41_21_two_genomes	674	66.11	Bacteria		Firmicutes	Clostridia	Clostridiales
S47T40_bins.16	1855	1672	1468	Eubacterium	391	Eubacterium sp. CAG:581	167	56.39	Bacteria		Firmicutes	Clostridia	Clostridiales	Eubacteriaceae	Eubacterium
S46T60_bins.174	1221	1151	1066	Clostridium	224	Clostridiales bacterium 43-6	80	57.02	Bacteria		Firmicutes	Clostridia	Clostridiales	Clostridiaceae	Clostridium
S43T80_bins.237	2345	2011	1833	Prevotella	797	Prevotella sp. CAG:279	312	57.54	Bacteria		Bacteroidetes	Bacteroidia	Bacteroidales	Prevotellaceae	Prevotella
bin.1121	831	562	485	Azospirillum	64	Azospirillum sp. CAG:239	22	44.09	Bacteria		Proteobacteria	Alphaproteobacteria	Rhodospirillales	Rhodospirillaceae	Azospirillum
S43T100_bins.118	2176	2028	1844	Firmicutes	262	uncultured Clostridium sp.	179	59.14	Bacteria		Firmicutes
bin.2260	2377	2256	2016	uncultured	550	uncultured Clostridium sp.	308	61.73
bin.213	1207	1044	867	Lentisphaerae	382	Lentisphaerae bacterium RIFOXYA12_FULL_48_11	155	48.37	Bacteria		Lentisphaerae
S52T60_bins.296	2533	2265	2069	Firmicutes	269	uncultured Clostridium sp.	157	55.88	Bacteria		Firmicutes
S47T100_bins.29	2060	1865	1712	Alistipes	436	Alistipes sp. CAG:831	232	58.09	Bacteria		Bacteroidetes	Bacteroidia	Bacteroidales	Rikenellaceae	Alistipes
S52T60_bins.40	1828	1546	1368	Candidatus	96	Vulgatibacter incomptus	13	47.42
S41T100_bins.217	1198	987	888	Coprobacillus	285	Coprobacillus sp. CAG:826	274	48.64	Bacteria		Firmicutes	Erysipelotrichia	Erysipelotrichales	Erysipelotrichaceae	Coprobacillus
bin.450	741	500	429	Azospirillum	44	Acetobacter sp. CAG:977	20	44.72	Bacteria		Proteobacteria	Alphaproteobacteria	Rhodospirillales	Rhodospirillaceae	Azospirillum
S49T100_bins.72	2089	1996	1816	bacterium	1563	bacterium P201	1132	77.36	Bacteria
S43T40_bins.136	1492	1268	1129	Paludibacter	252	Paludibacter propionicigenes (strain DSM 17365 / JCM 13257 / WB4)	149	54.56	Bacteria		Bacteroidetes	Bacteroidia	Bacteroidales	Paludibacteraceae	Paludibacter
bin.2912	1763	1383	1176	Sphaerochaeta	269	Sphaerochaeta pleomorpha (strain ATCC BAA-1885 / DSM 22778 / Grapes)	117	50.05	Bacteria		Spirochaetes	Spirochaetia	Spirochaetales	Spirochaetaceae	Sphaerochaeta
S46T40_bins.61	2116	1801	1395	Clostridium	246	Mageeibacillus indolicus (strain UPII9-5)	91	54.21	Bacteria		Firmicutes	Clostridia	Clostridiales	Clostridiaceae	Clostridium
S43T100_bins.150	1678	1478	1327	bacterium	1077	bacterium F083	993	62.38	Bacteria
bin.1027	1799	1617	1477	Bacteroides	806	Bacteroides sp. CAG:1060_57_27	262	59.47	Bacteria		Bacteroidetes	Bacteroidia	Bacteroidales	Bacteroidaceae	Bacteroides
S47T60_bins.143	1730	1635	1546	Prevotellaceae	793	Prevotellaceae bacterium HUN156	793	74.97	Bacteria		Bacteroidetes	Bacteroidia	Bacteroidales	Prevotellaceae
S52T80_bins.143	2503	2232	2009	Ruminococcus	532	Clostridium sp. CAG:413	206	52.81	Bacteria		Firmicutes	Clostridia	Clostridiales	Ruminococcaceae	Ruminococcus
S52T80_bins.293	2535	2037	1596	Lentisphaerae	611	Lentisphaerae bacterium RIFOXYA12_FULL_48_11	244	46.68	Bacteria		Lentisphaerae
S43T100_bins.7	2742	2263	1969	Bacteroidetes	749	Bacteroidetes bacterium GWF2_35_48	112	52.77	Bacteria		Bacteroidetes
bin.1821	1565	1419	1177	uncultured	275	uncultured Eubacterium sp.	183	57.46
S49T40_bins.207	1363	1213	971	Eggerthella	223	Denitrobacterium detoxificans	73	56.84	Bacteria		Actinobacteria	Coriobacteriia	Eggerthellales	Eggerthellaceae	Eggerthella
S47T40_bins.293	2316	2096	1966	Prevotella	1650	Prevotella ruminicola	311	67.43	Bacteria		Bacteroidetes	Bacteroidia	Bacteroidales	Prevotellaceae	Prevotella
S41T60_bins.182	2244	1889	1624	Candidatus	127	Treponema bryantii	21	48.07
S52T40_bins.121	1615	1421	1305	Clostridium	669	Clostridium sp. CAG:226	256	53.79	Bacteria		Firmicutes	Clostridia	Clostridiales	Clostridiaceae	Clostridium
S46T100_bins.137	2923	2605	2306	Prevotella	939	Prevotella ruminicola	397	61.73	Bacteria		Bacteroidetes	Bacteroidia	Bacteroidales	Prevotellaceae	Prevotella
S52T80_bins.180	2737	2397	2132	Ruminococcus	766	Ruminococcus sp. CAG:177	303	55.64	Bacteria		Firmicutes	Clostridia	Clostridiales	Ruminococcaceae	Ruminococcus
bin.1163	1477	1194	1038	Mycoplasma	595	Mycoplasma sp. CAG:877	568	56.45	Bacteria		Tenericutes	Mollicutes	Mycoplasmatales	Mycoplasmataceae	Mycoplasma
S46T80_bins.19	2179	1990	1792	Alistipes	464	Alistipes sp. CAG:831	243	58.06	Bacteria		Bacteroidetes	Bacteroidia	Bacteroidales	Rikenellaceae	Alistipes
S47T40_bins.139	2059	1815	1573	Clostridium	391	Clostridium sp. CAG:448	79	52.27	Bacteria		Firmicutes	Clostridia	Clostridiales	Clostridiaceae	Clostridium
S47T40_bins.182	2532	2109	1928	Lentisphaerae	1220	Lentisphaerae bacterium GWF2_44_16	424	48.65	Bacteria		Lentisphaerae
S41T80_bins.41	1538	1436	1213	Eubacterium	542	Eubacterium sp. CAG:180	486	59.98	Bacteria		Firmicutes	Clostridia	Clostridiales	Eubacteriaceae	Eubacterium
S52T40_bins.233	2141	1936	1646	Bacteroides	945	Bacteroides sp. CAG:1060_57_27	315	60.64	Bacteria		Bacteroidetes	Bacteroidia	Bacteroidales	Bacteroidaceae	Bacteroides
S52T60_bins.46	1902	1620	1291	Planctomycetes	521	Planctomycetes bacterium RBG_16_64_12	296	50.57	Bacteria		Planctomycetes
S46T40_bins.132	1168	1009	912	Elusimicrobium	582	Elusimicrobium minutum (strain Pei191)	582	51.59	Bacteria		Elusimicrobia	Elusimicrobia	Elusimicrobiales	Elusimicrobiaceae	Elusimicrobium
bin.1632	673	548	510	Candidatus	324	Candidatus Saccharibacteria oral taxon TM7x	48	49.81
S49T40_bins.262	2121	1956	1722	Firmicutes	994	Firmicutes bacterium CAG:114	894	65.53	Bacteria		Firmicutes
S46T80_bins.141	2374	2124	1820	Ruminococcus	566	Clostridium sp. CAG:413	200	55.4	Bacteria		Firmicutes	Clostridia	Clostridiales	Ruminococcaceae	Ruminococcus
S46T60_bins.17	2326	1954	1639	Lentisphaerae	1026	Lentisphaerae bacterium GWF2_44_16	310	49.15	Bacteria		Lentisphaerae
S43T80_bins.57	2283	2099	1935	Prevotella	693	Prevotella ruminicola	200	61.67	Bacteria		Bacteroidetes	Bacteroidia	Bacteroidales	Prevotellaceae	Prevotella
S49T80_bins.203	1939	1731	1605	Bacteroides	671	Alistipes sp. CAG:435	274	58.36	Bacteria		Bacteroidetes	Bacteroidia	Bacteroidales	Bacteroidaceae	Bacteroides
S52T60_bins.213	712	496	414	Azospirillum	45	Azospirillum sp. 51_20	16	45.22	Bacteria		Proteobacteria	Alphaproteobacteria	Rhodospirillales	Rhodospirillaceae	Azospirillum
bin.1311	1488	1235	1080	Candidatus	426	groundwater metagenome	215	53.18
S41T40_bins.215	1470	1139	1024	Clostridium	615	Clostridium sp. CAG:710	299	52.35	Bacteria		Firmicutes	Clostridia	Clostridiales	Clostridiaceae	Clostridium
S46T40_bins.220	1882	1772	1667	Clostridium	689	Clostridium sp. CAG:1024	409	58.1	Bacteria		Firmicutes	Clostridia	Clostridiales	Clostridiaceae	Clostridium
S41T100_bins.22	2022	1881	1644	Firmicutes	342	uncultured Eubacterium sp.	181	57.15	Bacteria		Firmicutes
bin.2542	1474	1341	1188	Clostridium	222	Clostridiales bacterium 43-6	81	54.52	Bacteria		Firmicutes	Clostridia	Clostridiales	Clostridiaceae	Clostridium
S43T80_bins.41	1977	1790	1668	Alistipes	402	Alistipes sp. CAG:831	186	56.99	Bacteria		Bacteroidetes	Bacteroidia	Bacteroidales	Rikenellaceae	Alistipes
S43T80_bins.8	2255	2000	1800	Bacteroides	977	Bacteroides sp. CAG:1060	317	58.92	Bacteria		Bacteroidetes	Bacteroidia	Bacteroidales	Bacteroidaceae	Bacteroides
S52T80_bins.121	1932	1767	1629	Alistipes	413	Alistipes sp. CAG:831	228	58.12	Bacteria		Bacteroidetes	Bacteroidia	Bacteroidales	Rikenellaceae	Alistipes
S52T80_bins.1	1512	1435	1325	Prevotella	1154	Prevotella ruminicola	269	69.62	Bacteria		Bacteroidetes	Bacteroidia	Bacteroidales	Prevotellaceae	Prevotella
bin.2606	1594	1477	1327	Paraprevotella	470	Paraprevotella xylaniphila YIT 11841	187	63.56	Bacteria		Bacteroidetes	Bacteroidia	Bacteroidales	Prevotellaceae	Paraprevotella
bin.1140	2313	2041	1737	Bacteroides	988	Prevotella ruminicola	97	60.03	Bacteria		Bacteroidetes	Bacteroidia	Bacteroidales	Bacteroidaceae	Bacteroides
S41T40_bins.277	2071	1732	1431	Holdemania	191	Holdemania filiformis DSM 12042	191	52.97	Bacteria		Firmicutes	Erysipelotrichia	Erysipelotrichales	Erysipelotrichaceae	Holdemania
S52T100_bins.276	1517	1392	1314	Ruminococcus	287	Eubacterium sp. CAG:180	83	56.31	Bacteria		Firmicutes	Clostridia	Clostridiales	Ruminococcaceae	Ruminococcus
bin.1880	2428	2126	1666	Faecalibacterium	579	Faecalibacterium sp. CAG:74_58_120	358	60.47	Bacteria		Firmicutes	Clostridia	Clostridiales	Ruminococcaceae	Faecalibacterium
S47T40_bins.24	1311	1034	868	Coprobacillus	289	Coprobacillus sp. CAG:826	270	48.44	Bacteria		Firmicutes	Erysipelotrichia	Erysipelotrichales	Erysipelotrichaceae	Coprobacillus
S41T80_bins.150	2761	2498	2299	Prevotella	851	Prevotella ruminicola	332	60.98	Bacteria		Bacteroidetes	Bacteroidia	Bacteroidales	Prevotellaceae	Prevotella
S43T60_bins.162	1648	1471	1370	Ruminococcus	615	Ruminococcus sp. CAG:382	514	56.29	Bacteria		Firmicutes	Clostridia	Clostridiales	Ruminococcaceae	Ruminococcus
S52T40_bins.175	2404	2129	1840	Prevotella	911	Prevotella sp. CAG:279	292	58.08	Bacteria		Bacteroidetes	Bacteroidia	Bacteroidales	Prevotellaceae	Prevotella
S47T60_bins.110	1742	1555	1403	Bacteroides	756	Bacteroides sp. CAG:1060	222	59.87	Bacteria		Bacteroidetes	Bacteroidia	Bacteroidales	Bacteroidaceae	Bacteroides
S43T100_bins.23	2311	2130	1950	Prevotella	1492	Prevotella ruminicola	1067	68.28	Bacteria		Bacteroidetes	Bacteroidia	Bacteroidales	Prevotellaceae	Prevotella
S49T60_bins.204	3039	2672	2388	Prevotella	939	Prevotella ruminicola	330	61.06	Bacteria		Bacteroidetes	Bacteroidia	Bacteroidales	Prevotellaceae	Prevotella
bin.3108	761	528	451	Azospirillum	43	Proteobacteria bacterium CAG:495	23	44.66	Bacteria		Proteobacteria	Alphaproteobacteria	Rhodospirillales	Rhodospirillaceae	Azospirillum
bin.2145	1999	1845	1599	bacterium	1396	bacterium P201	1009	67.2	Bacteria
S52T60_bins.306	2228	1895	1732	Clostridium	308	Firmicutes bacterium CAG:272	163	52.38	Bacteria		Firmicutes	Clostridia	Clostridiales	Clostridiaceae	Clostridium
bin.807	1146	946	828	Clostridium	316	Mycoplasma sp. CAG:776	198	55.16	Bacteria		Firmicutes	Clostridia	Clostridiales	Clostridiaceae	Clostridium
S49T40_bins.143	1231	1056	951	Mycoplasma	501	Mycoplasma sp. CAG:877	448	54.66	Bacteria		Tenericutes	Mollicutes	Mycoplasmatales	Mycoplasmataceae	Mycoplasma
S52T100_bins.72	2049	1782	1629	Bacteroidetes	485	bacterium F083	130	53.25	Bacteria		Bacteroidetes
bin.2974	1249	1158	1058	Firmicutes	373	Firmicutes bacterium CAG:41	324	59.11	Bacteria		Firmicutes
S46T100_bins.16	1859	1656	1543	bacterium	1176	bacterium F083	1074	62.08	Bacteria
S46T60_bins.67	2556	2296	1807	Ruminococcus	1389	Ruminococcus flavefaciens	479	59.8	Bacteria		Firmicutes	Clostridia	Clostridiales	Ruminococcaceae	Ruminococcus
S46T100_bins.161	2395	2119	1764	Ruminococcus	553	Clostridium sp. CAG:413	210	56.01	Bacteria		Firmicutes	Clostridia	Clostridiales	Ruminococcaceae	Ruminococcus
S52T80_bins.254	1687	1585	1465	Clostridiales	755	Clostridiales bacterium 41_21_two_genomes	611	64.72	Bacteria		Firmicutes	Clostridia	Clostridiales
S43T80_bins.39	1569	1447	1360	uncultured	275	uncultured Eubacterium sp.	163	56.3
S47T60_bins.29	1706	1483	1362	Clostridium	271	Clostridium sp. CAG:448	129	53.77	Bacteria		Firmicutes	Clostridia	Clostridiales	Clostridiaceae	Clostridium
S43T40_bins.80	1613	1482	1385	Clostridium	218	Christensenella minuta	122	53.85	Bacteria		Firmicutes	Clostridia	Clostridiales	Clostridiaceae	Clostridium
S49T40_bins.108	2051	1761	1401	Clostridium	239	Mageeibacillus indolicus (strain UPII9-5)	96	53.64	Bacteria		Firmicutes	Clostridia	Clostridiales	Clostridiaceae	Clostridium
S43T60_bins.42	1421	1158	1012	Clostridium	359	Acholeplasma sp. CAG:878	219	55.24	Bacteria		Firmicutes	Clostridia	Clostridiales	Clostridiaceae	Clostridium
S52T40_bins.181	1120	998	904	Acidiphilium	369	Acidiphilium sp. CAG:727	369	54.71	Bacteria		Proteobacteria	Alphaproteobacteria	Rhodospirillales	Acetobacteraceae	Acidiphilium
S52T60_bins.38	1284	1051	942	Coprobacillus	289	Coprobacillus sp. CAG:826	278	48.47	Bacteria		Firmicutes	Erysipelotrichia	Erysipelotrichales	Erysipelotrichaceae	Coprobacillus
S47T40_bins.296	1314	1045	970	Coprobacillus	276	Coprobacillus sp. CAG:826	260	48.05	Bacteria		Firmicutes	Erysipelotrichia	Erysipelotrichales	Erysipelotrichaceae	Coprobacillus
S46T40_bins.83	1573	1425	1263	Eubacterium	330	Eubacterium sp. CAG:202	143	58.39	Bacteria		Firmicutes	Clostridia	Clostridiales	Eubacteriaceae	Eubacterium
S46T40_bins.184	1682	1476	1375	Clostridium	304	Faecalibacterium sp. CAG:1138	137	50.12	Bacteria		Firmicutes	Clostridia	Clostridiales	Clostridiaceae	Clostridium
S47T80_bins.295	1902	1594	1302	Lentisphaerae	542	Lentisphaerae bacterium RIFOXYC12_FULL_60_16	188	48.43	Bacteria		Lentisphaerae
S47T40_bins.158	1799	1683	1528	Clostridium	209	Clostridiales bacterium CHKCI001	102	55.62	Bacteria		Firmicutes	Clostridia	Clostridiales	Clostridiaceae	Clostridium
S43T80_bins.146	1854	1793	1693	Alistipes	1077	Alistipes sp. CAG:435	645	67.55	Bacteria		Bacteroidetes	Bacteroidia	Bacteroidales	Rikenellaceae	Alistipes
S49T40_bins.264	1695	1547	1459	Holdemania	178	Holdemania filiformis DSM 12042	178	53.08	Bacteria		Firmicutes	Erysipelotrichia	Erysipelotrichales	Erysipelotrichaceae	Holdemania
S49T80_bins.62	1890	1726	1562	Eubacterium	420	Eubacterium sp. CAG:581	183	57.79	Bacteria		Firmicutes	Clostridia	Clostridiales	Eubacteriaceae	Eubacterium
S46T80_bins.44	2500	2340	2202	Firmicutes	276	uncultured Clostridium sp.	185	59.2	Bacteria		Firmicutes
S43T80_bins.211	1318	1210	1038	Clostridium	220	Clostridiales bacterium 43-6	90	58.21	Bacteria		Firmicutes	Clostridia	Clostridiales	Clostridiaceae	Clostridium
S52T100_bins.170	1602	1518	1453	Eubacterium	579	Eubacterium sp. CAG:180	522	59.32	Bacteria		Firmicutes	Clostridia	Clostridiales	Eubacteriaceae	Eubacterium
S52T60_bins.51	1498	1367	1171	Eubacterium	438	Eubacterium sp. CAG:202	320	61.74	Bacteria		Firmicutes	Clostridia	Clostridiales	Eubacteriaceae	Eubacterium
S47T40_bins.299	1711	1648	1452	Methanobrevibacter	1616	Methanobrevibacter sp. YE315	970	79.53	Archaea		Euryarchaeota	Methanobacteria	Methanobacteriales	Methanobacteriaceae	Methanobrevibacter
S43T40_bins.14	1216	1037	883	Lentisphaerae	345	Lentisphaerae bacterium RIFOXYA12_FULL_48_11	131	48.57	Bacteria		Lentisphaerae
S47T80_bins.15	2367	2097	1881	Prevotella	880	Prevotella sp. CAG:279	319	57.71	Bacteria		Bacteroidetes	Bacteroidia	Bacteroidales	Prevotellaceae	Prevotella
S43T80_bins.217	2412	1983	1605	Lentisphaerae	592	Lentisphaerae bacterium RIFOXYA12_FULL_48_11	241	46.5	Bacteria		Lentisphaerae
S52T80_bins.245	1514	1314	1200	Acidiphilium	433	Acidiphilium sp. CAG:727	433	52.48	Bacteria		Proteobacteria	Alphaproteobacteria	Rhodospirillales	Acetobacteraceae	Acidiphilium
S47T80_bins.278	2547	2294	1980	Prevotella	761	Prevotella ruminicola	283	61.83	Bacteria		Bacteroidetes	Bacteroidia	Bacteroidales	Prevotellaceae	Prevotella
S52T40_bins.37	2178	1975	1667	Ruminococcus	682	Ruminococcus sp. CAG:177	311	57.72	Bacteria		Firmicutes	Clostridia	Clostridiales	Ruminococcaceae	Ruminococcus
bin.1659	2041	1699	1430	Clostridium	809	Clostridium sp. CAG:306	565	54.5	Bacteria		Firmicutes	Clostridia	Clostridiales	Clostridiaceae	Clostridium
S49T100_bins.170	2944	2549	2301	Prevotella	1757	Prevotella ruminicola	455	63.85	Bacteria		Bacteroidetes	Bacteroidia	Bacteroidales	Prevotellaceae	Prevotella
S52T40_bins.311	1563	1460	1320	Eubacterium	351	Eubacterium sp. CAG:202	160	59.47	Bacteria		Firmicutes	Clostridia	Clostridiales	Eubacteriaceae	Eubacterium
S46T60_bins.119	2326	2053	1857	Bacteroidetes	498	bacterium F083	166	54.37	Bacteria		Bacteroidetes
S43T80_bins.272	2536	2248	2039	Prevotella	1744	Prevotella ruminicola	366	65.72	Bacteria		Bacteroidetes	Bacteroidia	Bacteroidales	Prevotellaceae	Prevotella
S46T100_bins.201	1554	1449	1360	Clostridiales	710	Clostridiales bacterium 41_21_two_genomes	664	65.54	Bacteria		Firmicutes	Clostridia	Clostridiales
S52T80_bins.83	1273	1106	912	Lentisphaerae	372	Lentisphaerae bacterium RIFOXYA12_FULL_48_11	146	49.08	Bacteria		Lentisphaerae
S52T40_bins.309	754	529	461	Azospirillum	51	Azospirillum sp. CAG:239	22	45.66	Bacteria		Proteobacteria	Alphaproteobacteria	Rhodospirillales	Rhodospirillaceae	Azospirillum
S43T100_bins.247	2551	2354	1980	Bacteroides	1239	Prevotella ruminicola	356	66.98	Bacteria		Bacteroidetes	Bacteroidia	Bacteroidales	Bacteroidaceae	Bacteroides
bin.3491	1394	1300	1219	Firmicutes	396	Firmicutes bacterium CAG:41	322	58.66	Bacteria		Firmicutes
bin.981	1014	914	852	Acidiphilium	288	Acidiphilium sp. CAG:727	288	53.9	Bacteria		Proteobacteria	Alphaproteobacteria	Rhodospirillales	Acetobacteraceae	Acidiphilium
S49T40_bins.320	2086	1912	1636	Firmicutes	696	Firmicutes bacterium CAG:103	172	59.99	Bacteria		Firmicutes
bin.323	1379	1119	975	Clostridium	596	Clostridium sp. CAG:710	268	53.7	Bacteria		Firmicutes	Clostridia	Clostridiales	Clostridiaceae	Clostridium
S47T80_bins.154	2385	1985	1682	Clostridium	256	Mageeibacillus indolicus (strain UPII9-5)	81	53.97	Bacteria		Firmicutes	Clostridia	Clostridiales	Clostridiaceae	Clostridium
bin.2160	1919	1769	1504	Clostridium	269	uncultured Clostridium sp.	68	55.02	Bacteria		Firmicutes	Clostridia	Clostridiales	Clostridiaceae	Clostridium
S41T100_bins.33	1867	1695	1395	Clostridium	708	Clostridium sp. CAG:413	600	59.29	Bacteria		Firmicutes	Clostridia	Clostridiales	Clostridiaceae	Clostridium
S46T80_bins.97	2429	2048	1710	Clostridium	299	Mageeibacillus indolicus (strain UPII9-5)	96	53.41	Bacteria		Firmicutes	Clostridia	Clostridiales	Clostridiaceae	Clostridium
S43T40_bins.257	4299	3995	3762	Butyrivibrio	3455	Butyrivibrio fibrisolvens DSM 3071	2677	87.34	Bacteria		Firmicutes	Clostridia	Clostridiales	Lachnospiraceae	Butyrivibrio
S46T100_bins.83	2309	1889	1670	Lentisphaerae	791	Lentisphaerae bacterium GWF2_57_35	656	49.34	Bacteria		Lentisphaerae
S46T60_bins.251	1849	1691	1502	Alistipes	410	Alistipes sp. CAG:831	199	57.01	Bacteria		Bacteroidetes	Bacteroidia	Bacteroidales	Rikenellaceae	Alistipes
S52T60_bins.188	2035	1702	1573	bacterium	1092	bacterium F083	1001	59.78	Bacteria
S52T40_bins.342	1888	1647	1523	Prevotella	763	Prevotella sp. CAG:755	133	58.33	Bacteria		Bacteroidetes	Bacteroidia	Bacteroidales	Prevotellaceae	Prevotella
S52T60_bins.232	842	572	477	Azospirillum	60	Azospirillum sp. 51_20	23	43.94	Bacteria		Proteobacteria	Alphaproteobacteria	Rhodospirillales	Rhodospirillaceae	Azospirillum
S46T100_bins.80	2218	1696	1491	Clostridium	223	Lachnospiraceae bacterium JC7	80	49.67	Bacteria		Firmicutes	Clostridia	Clostridiales	Clostridiaceae	Clostridium
S47T80_bins.114	2305	2001	1810	Ruminococcus	1387	Ruminococcus flavefaciens	422	57.73	Bacteria		Firmicutes	Clostridia	Clostridiales	Ruminococcaceae	Ruminococcus
S47T60_bins.23	1361	1250	1181	Clostridium	416	Clostridium sp. CAG:448	329	57.05	Bacteria		Firmicutes	Clostridia	Clostridiales	Clostridiaceae	Clostridium
S52T100_bins.252	2609	2376	2154	bacterium	1659	bacterium P201	1229	73	Bacteria
S49T40_bins.16	1499	1294	1156	Paludibacter	258	Paludibacter propionicigenes (strain DSM 17365 / JCM 13257 / WB4)	156	53.94	Bacteria		Bacteroidetes	Bacteroidia	Bacteroidales	Paludibacteraceae	Paludibacter
S49T80_bins.107	1976	1652	1400	Deltaproteobacteria	95	Ruminococcus flavefaciens	15	48.06	Bacteria		Proteobacteria	Deltaproteobacteria
S47T80_bins.206	1291	1022	844	Coprobacillus	249	Coprobacillus sp. CAG:826	225	48.31	Bacteria		Firmicutes	Erysipelotrichia	Erysipelotrichales	Erysipelotrichaceae	Coprobacillus
S52T40_bins.160	1355	1258	1164	Firmicutes	373	Firmicutes bacterium CAG:41	302	57.81	Bacteria		Firmicutes
bin.1487	1822	1663	1290	Bacteroides	845	Bacteroides sp. CAG:1060	230	59.04	Bacteria		Bacteroidetes	Bacteroidia	Bacteroidales	Bacteroidaceae	Bacteroides
S47T40_bins.295	2995	2683	2455	Prevotella	1775	Prevotella ruminicola	1092	65.49	Bacteria		Bacteroidetes	Bacteroidia	Bacteroidales	Prevotellaceae	Prevotella
bin.2474	1705	1280	1057	Clostridium	722	Clostridium sp. CAG:710	354	53.71	Bacteria		Firmicutes	Clostridia	Clostridiales	Clostridiaceae	Clostridium
S43T80_bins.202	2297	2136	1948	Prevotella	998	Prevotellaceae bacterium HUN156	899	72.07	Bacteria		Bacteroidetes	Bacteroidia	Bacteroidales	Prevotellaceae	Prevotella
S43T80_bins.135	1546	1323	1142	Acidiphilium	401	Acidiphilium sp. CAG:727	401	52.67	Bacteria		Proteobacteria	Alphaproteobacteria	Rhodospirillales	Acetobacteraceae	Acidiphilium
S46T40_bins.248	1364	1168	1054	Clostridium	213	Faecalibacterium sp. CAG:1138	132	50.46	Bacteria		Firmicutes	Clostridia	Clostridiales	Clostridiaceae	Clostridium
S41T60_bins.53	2891	2626	2365	Prevotella	1785	Prevotella ruminicola	1256	67.6	Bacteria		Bacteroidetes	Bacteroidia	Bacteroidales	Prevotellaceae	Prevotella
S52T80_bins.89	1508	1385	1270	Eubacterium	350	Eubacterium sp. CAG:202	169	59.12	Bacteria		Firmicutes	Clostridia	Clostridiales	Eubacteriaceae	Eubacterium
S47T100_bins.138	1744	1605	1273	Firmicutes	775	Firmicutes bacterium CAG:170	191	60.69	Bacteria		Firmicutes
S46T40_bins.23	1595	1448	1171	Bacteroidetes	416	bacterium F083	122	53.56	Bacteria		Bacteroidetes
S49T40_bins.176	2046	1832	1666	Ruminococcus	474	Clostridium sp. CAG:413	161	54.8	Bacteria		Firmicutes	Clostridia	Clostridiales	Ruminococcaceae	Ruminococcus
S47T60_bins.41	2895	2400	2069	Lentisphaerae	780	Lentisphaerae bacterium RIFOXYA12_FULL_48_11	286	46.29	Bacteria		Lentisphaerae
S49T40_bins.283	1199	1008	897	Coprobacillus	313	Coprobacillus sp. CAG:826	293	49.35	Bacteria		Firmicutes	Erysipelotrichia	Erysipelotrichales	Erysipelotrichaceae	Coprobacillus
bin.2636	725	641	510	Coprobacillus	233	Coprobacillus sp. CAG:826	222	52.38	Bacteria		Firmicutes	Erysipelotrichia	Erysipelotrichales	Erysipelotrichaceae	Coprobacillus
S47T80_bins.201	2790	2473	2312	Bacteroides	714	Prevotella ruminicola	258	56.49	Bacteria		Bacteroidetes	Bacteroidia	Bacteroidales	Bacteroidaceae	Bacteroides
bin.2627	1218	1042	977	Elusimicrobium	622	Elusimicrobium minutum (strain Pei191)	622	52.85	Bacteria		Elusimicrobia	Elusimicrobia	Elusimicrobiales	Elusimicrobiaceae	Elusimicrobium
S46T60_bins.24	2430	2129	1968	Prevotella	690	Prevotella ruminicola	239	62.08	Bacteria		Bacteroidetes	Bacteroidia	Bacteroidales	Prevotellaceae	Prevotella
S46T60_bins.178	2070	1918	1723	Firmicutes	394	Sporobacter termitidis DSM 10068	275	56.75	Bacteria		Firmicutes
S52T80_bins.171	1154	1018	963	Elusimicrobium	636	Elusimicrobium minutum (strain Pei191)	636	52.5	Bacteria		Elusimicrobia	Elusimicrobia	Elusimicrobiales	Elusimicrobiaceae	Elusimicrobium
S43T80_bins.155	1677	1468	1388	Prevotella	1179	Prevotella ruminicola	116	62.28	Bacteria		Bacteroidetes	Bacteroidia	Bacteroidales	Prevotellaceae	Prevotella
S52T60_bins.177	1827	1663	1448	Bacteroides	833	Bacteroides sp. CAG:1060	243	60.25	Bacteria		Bacteroidetes	Bacteroidia	Bacteroidales	Bacteroidaceae	Bacteroides
S46T80_bins.75	1752	1625	1524	Clostridiales	796	Clostridiales bacterium 41_21_two_genomes	652	64.32	Bacteria		Firmicutes	Clostridia	Clostridiales
S52T100_bins.201	2106	1986	1686	Firmicutes	675	Firmicutes bacterium CAG:103	173	59.33	Bacteria		Firmicutes
S49T100_bins.104	1815	1523	1242	Lentisphaerae	862	Lentisphaerae bacterium GWF2_44_16	248	51.05	Bacteria		Lentisphaerae
S52T100_bins.293	2266	1858	1624	bacterium	1220	bacterium F083	1099	59.64	Bacteria
S47T100_bins.77	1835	1583	1468	bacterium	1085	bacterium F083	998	60.43	Bacteria
S52T60_bins.165	1734	1555	1426	Bacteroides	609	Alistipes sp. CAG:435	237	59.26	Bacteria		Bacteroidetes	Bacteroidia	Bacteroidales	Bacteroidaceae	Bacteroides
S41T40_bins.70	1663	1515	1296	Eubacterium	377	Eubacterium sp. CAG:581	165	58.25	Bacteria		Firmicutes	Clostridia	Clostridiales	Eubacteriaceae	Eubacterium
S43T40_bins.171	2058	1909	1651	bacterium	1415	bacterium P201	1053	72.6	Bacteria
S52T40_bins.312	1218	925	836	Mycoplasma	298	Mycoplasma sp. CAG:776	193	54.97	Bacteria		Tenericutes	Mollicutes	Mycoplasmatales	Mycoplasmataceae	Mycoplasma
S47T60_bins.49	1005	837	768	Coprobacillus	285	Coprobacillus sp. CAG:826	272	49.68	Bacteria		Firmicutes	Erysipelotrichia	Erysipelotrichales	Erysipelotrichaceae	Coprobacillus
S41T100_bins.77	2566	2365	2134	Prevotella	1064	Prevotellaceae bacterium HUN156	957	70.44	Bacteria		Bacteroidetes	Bacteroidia	Bacteroidales	Prevotellaceae	Prevotella
S47T60_bins.122	2900	2623	2411	Prevotella	1708	Prevotella ruminicola	1037	65.06	Bacteria		Bacteroidetes	Bacteroidia	Bacteroidales	Prevotellaceae	Prevotella
S46T80_bins.126	2519	1960	1602	Lentisphaerae	627	Lentisphaerae bacterium RIFOXYC12_FULL_60_16	198	47.74	Bacteria		Lentisphaerae
S49T80_bins.74	1756	1653	1582	Clostridiales	819	Clostridiales bacterium 41_21_two_genomes	671	66.15	Bacteria		Firmicutes	Clostridia	Clostridiales
S49T80_bins.173	3725	3173	2682	Lentisphaerae	1241	Lentisphaerae bacterium RIFOXYB12_FULL_65_16	721	48.36	Bacteria		Lentisphaerae
S41T60_bins.29	2731	2443	2055	Ruminococcus	533	Clostridium sp. CAG:413	213	53.55	Bacteria		Firmicutes	Clostridia	Clostridiales	Ruminococcaceae	Ruminococcus
bin.1905	1789	1554	1298	Firmicutes	294	Firmicutes bacterium CAG:272	168	52.9	Bacteria		Firmicutes
S46T80_bins.14	2356	2187	1964	Prevotella	1746	Prevotella ruminicola	1374	72.55	Bacteria		Bacteroidetes	Bacteroidia	Bacteroidales	Prevotellaceae	Prevotella
S41T40_bins.109	1230	1051	964	Clostridium	803	Clostridium sp. CAG:433	610	61.3	Bacteria		Firmicutes	Clostridia	Clostridiales	Clostridiaceae	Clostridium
S46T60_bins.185	2477	2124	1962	Bacteroides	1027	Bacteroides sp. 43_108	685	61.43	Bacteria		Bacteroidetes	Bacteroidia	Bacteroidales	Bacteroidaceae	Bacteroides
S41T60_bins.279	2006	1760	1368	Prevotella	684	Prevotella sp. CAG:279	269	58.39	Bacteria		Bacteroidetes	Bacteroidia	Bacteroidales	Prevotellaceae	Prevotella
S49T100_bins.94	1977	1762	1514	Clostridium	361	Clostridium phytofermentans (strain ATCC 700394 / DSM 18823 / ISDg)	131	58.09	Bacteria		Firmicutes	Clostridia	Clostridiales	Clostridiaceae	Clostridium
S41T80_bins.103	1409	1290	1061	Eubacterium	352	Eubacterium sp. CAG:202	173	59.66	Bacteria		Firmicutes	Clostridia	Clostridiales	Eubacteriaceae	Eubacterium
S52T40_bins.138	1661	1501	1306	Eubacterium	375	Eubacterium sp. CAG:581	164	58.41	Bacteria		Firmicutes	Clostridia	Clostridiales	Eubacteriaceae	Eubacterium
S41T100_bins.199	2367	2059	1895	Bacteroidetes	786	Bacteroidetes bacterium RIFOXYA12_FULL_38_20	128	52.78	Bacteria		Bacteroidetes
S46T100_bins.96	2397	2143	1972	Prevotella	707	Prevotella ruminicola	198	60.3	Bacteria		Bacteroidetes	Bacteroidia	Bacteroidales	Prevotellaceae	Prevotella
S52T40_bins.88	1155	1019	923	Acidiphilium	352	Acidiphilium sp. CAG:727	352	55.43	Bacteria		Proteobacteria	Alphaproteobacteria	Rhodospirillales	Acetobacteraceae	Acidiphilium
S41T80_bins.133	1884	1736	1568	Bacteroides	638	Alistipes sp. CAG:435	280	60.82	Bacteria		Bacteroidetes	Bacteroidia	Bacteroidales	Bacteroidaceae	Bacteroides
S41T40_bins.97	1566	1381	1238	bacterium	999	bacterium F083	933	61.15	Bacteria
S41T80_bins.50	2957	2686	2378	Prevotella	1279	Prevotellaceae bacterium HUN156	971	70.93	Bacteria		Bacteroidetes	Bacteroidia	Bacteroidales	Prevotellaceae	Prevotella
S47T40_bins.40	3441	2908	2668	Prevotella	1904	Prevotella ruminicola	458	62.75	Bacteria		Bacteroidetes	Bacteroidia	Bacteroidales	Prevotellaceae	Prevotella
S52T80_bins.156	1375	1191	1129	Elusimicrobium	736	Elusimicrobium minutum (strain Pei191)	736	52.73	Bacteria		Elusimicrobia	Elusimicrobia	Elusimicrobiales	Elusimicrobiaceae	Elusimicrobium
S52T80_bins.283	1924	1734	1582	Bacteroides	632	Alistipes sp. CAG:435	271	58.97	Bacteria		Bacteroidetes	Bacteroidia	Bacteroidales	Bacteroidaceae	Bacteroides
S47T40_bins.149	1932	1706	1575	Prevotella	1343	Prevotella ruminicola	180	67.38	Bacteria		Bacteroidetes	Bacteroidia	Bacteroidales	Prevotellaceae	Prevotella
S47T80_bins.16	2303	2122	1817	Eubacterium	949	Eubacterium ruminantium	889	59.69	Bacteria		Firmicutes	Clostridia	Clostridiales	Eubacteriaceae	Eubacterium
S49T60_bins.119	1602	1412	1254	Paludibacter	258	Paludibacter propionicigenes (strain DSM 17365 / JCM 13257 / WB4)	151	55.28	Bacteria		Bacteroidetes	Bacteroidia	Bacteroidales	Paludibacteraceae	Paludibacter
S47T80_bins.275	2630	2350	2153	Prevotella	763	Prevotella ruminicola	261	61.05	Bacteria		Bacteroidetes	Bacteroidia	Bacteroidales	Prevotellaceae	Prevotella
S41T40_bins.272	946	636	138	Candidatus	464	Candidatus Mycoplasma girerdii	459	57.98
S41T80_bins.229	2338	2045	1907	Bacteroides	981	Bacteroides sp. 43_108	700	61.93	Bacteria		Bacteroidetes	Bacteroidia	Bacteroidales	Bacteroidaceae	Bacteroides
S47T80_bins.277	2228	1988	1619	Prevotella	871	Prevotella sp. CAG:279	288	58.26	Bacteria		Bacteroidetes	Bacteroidia	Bacteroidales	Prevotellaceae	Prevotella
S43T80_bins.128	2037	1843	1672	Anaerotruncus	669	Anaerotruncus sp. CAG:390	664	54.61	Bacteria		Firmicutes	Clostridia	Clostridiales	Ruminococcaceae	Anaerotruncus
S46T40_bins.41	2294	2079	1863	Prevotella	1432	Prevotella ruminicola	434	64.04	Bacteria		Bacteroidetes	Bacteroidia	Bacteroidales	Prevotellaceae	Prevotella
bin.1026	2006	1825	1566	Mogibacterium	454	Mogibacterium timidum ATCC 33093	259	59.41	Bacteria		Firmicutes	Clostridia	Clostridiales	Clostridiales Family XIII. Incertae Sedis	Mogibacterium
S46T80_bins.121	1987	1645	1320	Lentisphaerae	490	Lentisphaerae bacterium RIFOXYA12_FULL_48_11	191	48.16	Bacteria		Lentisphaerae
bin.1262	1853	1583	1415	bacterium	1060	bacterium F083	952	58.5	Bacteria
bin.16	2205	1989	1650	Solobacterium	615	Solobacterium moorei F0204	615	58.86	Bacteria		Firmicutes	Erysipelotrichia	Erysipelotrichales	Erysipelotrichaceae	Solobacterium
S47T40_bins.105	1743	1565	1384	Bacteroides	836	Bacteroides sp. CAG:1060_57_27	288	60.07	Bacteria		Bacteroidetes	Bacteroidia	Bacteroidales	Bacteroidaceae	Bacteroides
S52T40_bins.314	2140	2028	1751	Firmicutes	664	Firmicutes bacterium CAG:103	179	59.19	Bacteria		Firmicutes
S52T40_bins.208	1794	1584	1415	Bacteroidetes	538	Lentimicrobium saccharophilum	154	53.42	Bacteria		Bacteroidetes
S43T60_bins.104	1628	1497	1391	Bacteroides	607	Alistipes sp. CAG:435	227	58.79	Bacteria		Bacteroidetes	Bacteroidia	Bacteroidales	Bacteroidaceae	Bacteroides
S43T80_bins.263	1859	1596	1422	Firmicutes	278	Firmicutes bacterium CAG:272	150	52.82	Bacteria		Firmicutes
S41T80_bins.258	1523	1361	1075	Firmicutes	410	Firmicutes bacterium CAG:41	322	57.55	Bacteria		Firmicutes
S46T40_bins.127	2530	2241	2055	Prevotella	753	Prevotella ruminicola	224	59.88	Bacteria		Bacteroidetes	Bacteroidia	Bacteroidales	Prevotellaceae	Prevotella
bin.2954	2239	2070	1769	Prevotella	1357	Prevotella ruminicola	913	68.59	Bacteria		Bacteroidetes	Bacteroidia	Bacteroidales	Prevotellaceae	Prevotella
S49T60_bins.97	1625	1404	1036	Clostridium	1206	Clostridium sp. CAG:452	774	65.83	Bacteria		Firmicutes	Clostridia	Clostridiales	Clostridiaceae	Clostridium
bin.2496	1362	1187	1060	Acidiphilium	340	Acidiphilium sp. CAG:727	340	52.69	Bacteria		Proteobacteria	Alphaproteobacteria	Rhodospirillales	Acetobacteraceae	Acidiphilium
S46T40_bins.69	1631	1495	1452	Fusobacterium	723	Fusobacterium sp. CAG:815	701	67.23	Bacteria		Fusobacteria	Fusobacteriia	Fusobacteriales	Fusobacteriaceae	Fusobacterium
S49T40_bins.83	1929	1740	1594	Bacteroides	638	Alistipes sp. CAG:435	279	59.1	Bacteria		Bacteroidetes	Bacteroidia	Bacteroidales	Bacteroidaceae	Bacteroides
S43T80_bins.200	2142	1846	1535	Bacteroides	955	Bacteroides sp. CAG:1060_57_27	301	58.85	Bacteria		Bacteroidetes	Bacteroidia	Bacteroidales	Bacteroidaceae	Bacteroides
S52T100_bins.183	2139	2006	1871	bacterium	1444	bacterium P201	1059	72.78	Bacteria
S47T100_bins.70	1653	1523	1291	Alistipes	391	Alistipes sp. CAG:831	188	57.85	Bacteria		Bacteroidetes	Bacteroidia	Bacteroidales	Rikenellaceae	Alistipes
bin.389	1641	1481	1268	Firmicutes	348	Firmicutes bacterium CAG:272	238	55.32	Bacteria		Firmicutes
S43T40_bins.109	2110	1855	1545	Prevotella	797	Prevotella sp. CAG:279	273	57.33	Bacteria		Bacteroidetes	Bacteroidia	Bacteroidales	Prevotellaceae	Prevotella
S52T40_bins.152	1927	1689	1536	Bacteroidetes	485	Lentimicrobium saccharophilum	130	52.9	Bacteria		Bacteroidetes
S52T60_bins.254	2272	1949	1807	Prevotella	821	Prevotella sp. CAG:279	290	56.74	Bacteria		Bacteroidetes	Bacteroidia	Bacteroidales	Prevotellaceae	Prevotella
S41T60_bins.128	1908	1726	1565	Clostridium	218	uncultured Clostridium sp.	88	56.27	Bacteria		Firmicutes	Clostridia	Clostridiales	Clostridiaceae	Clostridium
S47T40_bins.325	1334	1258	1116	Eubacterium	428	Eubacterium sulci ATCC 35585	213	60.55	Bacteria		Firmicutes	Clostridia	Clostridiales	Eubacteriaceae	Eubacterium
S46T80_bins.54	1801	1516	1257	Clostridium	1172	Clostridium sp. CAG:571	102	56.06	Bacteria		Firmicutes	Clostridia	Clostridiales	Clostridiaceae	Clostridium
S43T60_bins.257	1724	1590	1409	Clostridium	222	uncultured Clostridium sp.	78	57.48	Bacteria		Firmicutes	Clostridia	Clostridiales	Clostridiaceae	Clostridium
S43T80_bins.40	1994	1850	1636	Bacteroides	415	Alistipes sp. CAG:831	226	58.14	Bacteria		Bacteroidetes	Bacteroidia	Bacteroidales	Bacteroidaceae	Bacteroides
bin.70	1499	1257	1096	Lentisphaerae	422	Lentisphaerae bacterium RIFOXYA12_FULL_48_11	149	47.99	Bacteria		Lentisphaerae
S52T60_bins.278	3730	3115	2788	Candidatus	1090	Candidatus Riflebacteria bacterium GWC2_50_8	1024	53.67
S41T40_bins.142	2127	1936	1780	Ruminococcus	534	Ruminococcus sp. CAG:177	213	55.98	Bacteria		Firmicutes	Clostridia	Clostridiales	Ruminococcaceae	Ruminococcus
S47T40_bins.265	1991	1789	1553	Firmicutes	793	Firmicutes bacterium CAG:170	208	59.55	Bacteria		Firmicutes
S52T80_bins.22	1944	1576	1370	Bacteroides	283	Paludibacter propionicigenes (strain DSM 17365 / JCM 13257 / WB4)	143	52.72	Bacteria		Bacteroidetes	Bacteroidia	Bacteroidales	Bacteroidaceae	Bacteroides
S52T40_bins.245	2100	1883	1689	Bacteroides	888	Prevotella ruminicola	95	58.04	Bacteria		Bacteroidetes	Bacteroidia	Bacteroidales	Bacteroidaceae	Bacteroides
S46T40_bins.249	1323	1145	971	Lentisphaerae	375	Lentisphaerae bacterium RIFOXYA12_FULL_48_11	147	48.85	Bacteria		Lentisphaerae
S49T80_bins.97	1961	1732	1584	Clostridium	911	Clostridium sp. CAG:138	629	57.08	Bacteria		Firmicutes	Clostridia	Clostridiales	Clostridiaceae	Clostridium
S46T100_bins.102	2069	1860	1630	Firmicutes	873	Firmicutes bacterium CAG:555	266	60.04	Bacteria		Firmicutes
S47T100_bins.117	1818	1701	1602	Prevotella	1220	Prevotella ruminicola	918	71.24	Bacteria		Bacteroidetes	Bacteroidia	Bacteroidales	Prevotellaceae	Prevotella
S49T100_bins.146	898	823	782	Clostridium	623	Clostridium sp. CAG:533	498	59.76	Bacteria		Firmicutes	Clostridia	Clostridiales	Clostridiaceae	Clostridium
S52T40_bins.241	2561	2376	2167	Prevotella	1654	Prevotella ruminicola	1195	70.23	Bacteria		Bacteroidetes	Bacteroidia	Bacteroidales	Prevotellaceae	Prevotella
S46T40_bins.59	1325	1162	999	Azospirillum	964	Azospirillum sp. 51_20	807	64.25	Bacteria		Proteobacteria	Alphaproteobacteria	Rhodospirillales	Rhodospirillaceae	Azospirillum
S52T60_bins.95	1823	1611	1487	Bacteroides	838	Bacteroides sp. CAG:1060	283	58.91	Bacteria		Bacteroidetes	Bacteroidia	Bacteroidales	Bacteroidaceae	Bacteroides
S52T40_bins.340	1103	970	854	Acidiphilium	316	Acidiphilium sp. CAG:727	316	53.49	Bacteria		Proteobacteria	Alphaproteobacteria	Rhodospirillales	Acetobacteraceae	Acidiphilium
S43T100_bins.230	2238	1978	1670	Firmicutes	251	uncultured Clostridium sp.	148	58.06	Bacteria		Firmicutes
bin.1881	1208	992	820	Azospirillum	581	Azospirillum sp. CAG:239	267	58.01	Bacteria		Proteobacteria	Alphaproteobacteria	Rhodospirillales	Rhodospirillaceae	Azospirillum
S47T100_bins.21	2444	1658	1273	Clostridium	1079	Clostridium sp. CAG:452	110	55.02	Bacteria		Firmicutes	Clostridia	Clostridiales	Clostridiaceae	Clostridium
S49T80_bins.66	2370	1875	1623	Lentisphaerae	791	Lentisphaerae bacterium GWF2_57_35	654	49.66	Bacteria		Lentisphaerae
S41T40_bins.196	3577	3058	2643	Lentisphaerae	1208	Lentisphaerae bacterium RIFOXYB12_FULL_65_16	716	48.47	Bacteria		Lentisphaerae
S52T100_bins.86	834	532	459	Azospirillum	57	Acetobacter sp. 46_36	19	44.89	Bacteria		Proteobacteria	Alphaproteobacteria	Rhodospirillales	Rhodospirillaceae	Azospirillum
bin.1577	1538	1328	1100	Lentisphaerae	800	Lentisphaerae bacterium GWF2_44_16	272	51.19	Bacteria		Lentisphaerae
S43T60_bins.181	1297	1220	1156	Alistipes	356	Alistipes sp. CAG:831	214	58.67	Bacteria		Bacteroidetes	Bacteroidia	Bacteroidales	Rikenellaceae	Alistipes
S43T100_bins.26	1787	1634	1371	Ruminococcus	325	Eubacterium sp. CAG:180	117	57.22	Bacteria		Firmicutes	Clostridia	Clostridiales	Ruminococcaceae	Ruminococcus
S49T80_bins.132	2092	1788	1463	Clostridium	250	Mageeibacillus indolicus (strain UPII9-5)	97	53.5	Bacteria		Firmicutes	Clostridia	Clostridiales	Clostridiaceae	Clostridium
S46T60_bins.207	1690	1400	1274	Clostridium	213	Lachnospiraceae bacterium JC7	77	50.83	Bacteria		Firmicutes	Clostridia	Clostridiales	Clostridiaceae	Clostridium
S52T100_bins.61	1976	1773	1622	Clostridium	380	Clostridium sp. CAG:448	69	51.97	Bacteria		Firmicutes	Clostridia	Clostridiales	Clostridiaceae	Clostridium
S52T60_bins.37	2824	2573	2336	Prevotella	1716	Prevotella ruminicola	1209	68.14	Bacteria		Bacteroidetes	Bacteroidia	Bacteroidales	Prevotellaceae	Prevotella
S46T80_bins.168	1834	1639	1485	Bacteroidetes	473	bacterium F083	144	53.87	Bacteria		Bacteroidetes
S46T60_bins.179	2252	2059	1758	Prevotella	1524	Prevotella ruminicola	363	65.4	Bacteria		Bacteroidetes	Bacteroidia	Bacteroidales	Prevotellaceae	Prevotella
S43T80_bins.195	1323	1212	1005	Clostridium	241	Eubacteriaceae bacterium CHKCI005	131	57.24	Bacteria		Firmicutes	Clostridia	Clostridiales	Clostridiaceae	Clostridium
S49T80_bins.194	2439	2233	1912	bacterium	1721	bacterium P201	1243	76.52	Bacteria
S47T40_bins.286	3553	2911	2656	Prevotella	1819	Prevotella ruminicola	466	61.26	Bacteria		Bacteroidetes	Bacteroidia	Bacteroidales	Prevotellaceae	Prevotella
S46T40_bins.97	1691	1503	1159	Firmicutes	412	Firmicutes bacterium CAG:41	339	56.63	Bacteria		Firmicutes
S43T100_bins.25	2342	1955	1693	Candidatus	123	Treponema bryantii	29	48.2
S43T60_bins.212	3068	2513	1957	Lentisphaerae	936	Lentisphaerae bacterium RIFOXYA12_FULL_48_11	296	46.51	Bacteria		Lentisphaerae
S41T60_bins.301	2098	1822	1571	Bacteroidetes	482	bacterium F083	139	53.23	Bacteria		Bacteroidetes
S43T40_bins.314	3022	2371	1868	Bacteroides	529	Paludibacter propionicigenes (strain DSM 17365 / JCM 13257 / WB4)	92	56.3	Bacteria		Bacteroidetes	Bacteroidia	Bacteroidales	Bacteroidaceae	Bacteroides
S49T40_bins.105	1551	1201	1046	Clostridium	254	Clostridium sp. CAG:307	93	51.36	Bacteria		Firmicutes	Clostridia	Clostridiales	Clostridiaceae	Clostridium
bin.1720	1645	1533	1326	Firmicutes	714	Firmicutes bacterium CAG:555	214	60.24	Bacteria		Firmicutes
S41T80_bins.169	1814	1580	1447	Holdemania	172	Holdemania filiformis DSM 12042	172	52.32	Bacteria		Firmicutes	Erysipelotrichia	Erysipelotrichales	Erysipelotrichaceae	Holdemania
S49T80_bins.36	1157	1022	963	Elusimicrobium	667	Elusimicrobium minutum (strain Pei191)	667	52.54	Bacteria		Elusimicrobia	Elusimicrobia	Elusimicrobiales	Elusimicrobiaceae	Elusimicrobium
S52T40_bins.307	2200	1947	1832	Bacteroides	963	Bacteroides sp. 43_108	702	62.52	Bacteria		Bacteroidetes	Bacteroidia	Bacteroidales	Bacteroidaceae	Bacteroides
S52T100_bins.129	2048	1781	1495	Bacteroidetes	445	bacterium F083	147	53.66	Bacteria		Bacteroidetes
S46T40_bins.245	655	529	469	Candidatus	318	Candidatus Saccharibacteria oral taxon TM7x	41	51.55
S41T40_bins.285	1472	1357	1262	Eubacterium	330	Eubacterium sp. CAG:202	153	58.85	Bacteria		Firmicutes	Clostridia	Clostridiales	Eubacteriaceae	Eubacterium
S49T60_bins.91	2371	2106	1840	Prevotella	703	Prevotella ruminicola	202	60.02	Bacteria		Bacteroidetes	Bacteroidia	Bacteroidales	Prevotellaceae	Prevotella
bin.2706	1389	1117	1063	Azospirillum	679	Azospirillum sp. CAG:239	345	58.79	Bacteria		Proteobacteria	Alphaproteobacteria	Rhodospirillales	Rhodospirillaceae	Azospirillum
bin.3372	1781	1488	1242	Lentisphaerae	476	Lentisphaerae bacterium RIFOXYA12_FULL_48_11	172	47.58	Bacteria		Lentisphaerae
S43T100_bins.212	1982	1750	1522	Prevotella	692	Prevotella sp. CAG:279	300	57.46	Bacteria		Bacteroidetes	Bacteroidia	Bacteroidales	Prevotellaceae	Prevotella
S49T40_bins.216	1877	1711	1569	Alistipes	386	Alistipes sp. CAG:831	171	57.12	Bacteria		Bacteroidetes	Bacteroidia	Bacteroidales	Rikenellaceae	Alistipes
S46T100_bins.91	2922	2600	2457	Prevotella	1950	Prevotella ruminicola	392	66.43	Bacteria		Bacteroidetes	Bacteroidia	Bacteroidales	Prevotellaceae	Prevotella
S47T40_bins.162	2944	2387	2030	Lentisphaerae	810	Lentisphaerae bacterium RIFOXYA12_FULL_48_11	310	46.74	Bacteria		Lentisphaerae
S47T60_bins.150	3390	2648	2050	Lentisphaerae	684	Lentisphaerae bacterium RIFOXYA12_FULL_48_11	264	45.44	Bacteria		Lentisphaerae
S52T60_bins.178	1235	1050	975	Clostridium	717	Clostridium sp. CAG:914	447	58.1	Bacteria		Firmicutes	Clostridia	Clostridiales	Clostridiaceae	Clostridium
S49T80_bins.17	788	562	495	Azospirillum	59	Acetobacter sp. CAG:977	24	46.09	Bacteria		Proteobacteria	Alphaproteobacteria	Rhodospirillales	Rhodospirillaceae	Azospirillum
S43T100_bins.156	2241	2135	1979	Selenomonas	1477	Selenomonas ruminantium	1244	68.13	Bacteria		Firmicutes	Negativicutes	Selenomonadales	Selenomonadaceae	Selenomonas
S41T80_bins.210	929	642	532	Azospirillum	54	Acetobacter sp. CAG:977	24	44.95	Bacteria		Proteobacteria	Alphaproteobacteria	Rhodospirillales	Rhodospirillaceae	Azospirillum
bin.3085	2066	1849	1679	Prevotella	576	Paraprevotella clara CAG:116	207	61.29	Bacteria		Bacteroidetes	Bacteroidia	Bacteroidales	Prevotellaceae	Prevotella
S43T40_bins.307	2295	2070	1790	Bacteroidetes	1060	Bacteroidetes bacterium GWF2_40_13	870	58.03	Bacteria		Bacteroidetes
S41T40_bins.84	1227	942	761	Acetobacter	285	Acetobacter sp. CAG:977	232	50.51	Bacteria		Proteobacteria	Alphaproteobacteria	Rhodospirillales	Acetobacteraceae	Acetobacter
S49T80_bins.105	2746	2258	1787	Clostridium	327	Mageeibacillus indolicus (strain UPII9-5)	108	53.76	Bacteria		Firmicutes	Clostridia	Clostridiales	Clostridiaceae	Clostridium
S43T60_bins.128	2223	1877	1712	bacterium	1088	bacterium F083	982	57.47	Bacteria
S43T100_bins.231	3124	2799	2210	uncultured	467	uncultured Blautia sp.	179	64.53
bin.1798	2011	1684	1268	Lentisphaerae	585	Lentisphaerae bacterium RIFOXYA12_FULL_48_11	253	47.46	Bacteria		Lentisphaerae
S46T40_bins.128	2132	1893	1761	Clostridium	291	Firmicutes bacterium CAG:272	160	52.69	Bacteria		Firmicutes	Clostridia	Clostridiales	Clostridiaceae	Clostridium
bin.2420	1810	1706	1403	uncultured	215	uncultured Clostridium sp.	101	59.06
bin.572	1325	1271	1175	Eubacterium	455	uncultured Eubacterium sp.	222	60.87	Bacteria		Firmicutes	Clostridia	Clostridiales	Eubacteriaceae	Eubacterium
S46T40_bins.233	1134	1007	943	Clostridium	716	Clostridium sp. CAG:914	460	58.68	Bacteria		Firmicutes	Clostridia	Clostridiales	Clostridiaceae	Clostridium
bin.1216	1499	1446	1145	Synergistes	1224	Synergistes jonesii	1168	78.16	Bacteria		Synergistetes	Synergistia	Synergistales	Synergistaceae	Synergistes
S49T40_bins.155	2256	2050	1962	Clostridium	1087	Clostridium sp. CAG:413	980	60.95	Bacteria		Firmicutes	Clostridia	Clostridiales	Clostridiaceae	Clostridium
S52T60_bins.242	1805	1542	1317	Bacteroidetes	380	bacterium F083	173	53.8	Bacteria		Bacteroidetes
S41T80_bins.327	2000	1884	1666	Firmicutes	925	Firmicutes bacterium CAG:129_59_24	399	63.9	Bacteria		Firmicutes
bin.2152	1143	930	739	Firmicutes	583	Firmicutes bacterium CAG:822	548	60.1	Bacteria		Firmicutes
S47T40_bins.285	2654	2208	2027	Clostridium	304	Mageeibacillus indolicus (strain UPII9-5)	106	53.99	Bacteria		Firmicutes	Clostridia	Clostridiales	Clostridiaceae	Clostridium
S49T40_bins.280	1553	1426	1333	Clostridium	211	Catabacter hongkongensis	129	53.81	Bacteria		Firmicutes	Clostridia	Clostridiales	Clostridiaceae	Clostridium
S41T80_bins.172	1810	1667	1589	Alistipes	383	Alistipes sp. CAG:831	212	58.41	Bacteria		Bacteroidetes	Bacteroidia	Bacteroidales	Rikenellaceae	Alistipes
bin.1137	2119	1886	1614	Ruminococcus	647	Ruminococcus sp. CAG:177	288	56.61	Bacteria		Firmicutes	Clostridia	Clostridiales	Ruminococcaceae	Ruminococcus
S46T60_bins.23	1643	1509	1401	Eubacterium	373	Eubacterium sp. CAG:202	176	58.21	Bacteria		Firmicutes	Clostridia	Clostridiales	Eubacteriaceae	Eubacterium
S43T80_bins.122	881	654	554	Clostridium	146	Subdoligranulum sp. CAG:314	35	46.19	Bacteria		Firmicutes	Clostridia	Clostridiales	Clostridiaceae	Clostridium
S49T100_bins.64	2410	2123	1912	Prevotella	912	Prevotella sp. CAG:279	315	57.16	Bacteria		Bacteroidetes	Bacteroidia	Bacteroidales	Prevotellaceae	Prevotella
bin.3165	1053	1004	930	Clostridium	136	uncultured Clostridium sp.	62	55.7	Bacteria		Firmicutes	Clostridia	Clostridiales	Clostridiaceae	Clostridium
bin.2919	1316	1095	977	Azospirillum	600	Azospirillum sp. CAG:239	261	56.38	Bacteria		Proteobacteria	Alphaproteobacteria	Rhodospirillales	Rhodospirillaceae	Azospirillum
S46T80_bins.96	2149	2027	1900	Prevotella	1772	Prevotella ruminicola	1531	77.14	Bacteria		Bacteroidetes	Bacteroidia	Bacteroidales	Prevotellaceae	Prevotella
S49T60_bins.245	2165	1946	1824	Prevotella	625	Prevotella ruminicola	179	60.15	Bacteria		Bacteroidetes	Bacteroidia	Bacteroidales	Prevotellaceae	Prevotella
S47T60_bins.68	2032	1884	1741	Prevotella	1340	Prevotella ruminicola	328	63.74	Bacteria		Bacteroidetes	Bacteroidia	Bacteroidales	Prevotellaceae	Prevotella
S47T60_bins.79	2504	2265	2089	Prevotella	712	Prevotella ruminicola	283	61.14	Bacteria		Bacteroidetes	Bacteroidia	Bacteroidales	Prevotellaceae	Prevotella
S52T40_bins.116	1407	1313	1237	Firmicutes	388	Firmicutes bacterium CAG:41	317	58.31	Bacteria		Firmicutes
S47T100_bins.65	2038	1772	1560	Bacteroidetes	465	bacterium F083	137	53.55	Bacteria		Bacteroidetes
S52T100_bins.8	2243	2062	1799	Firmicutes	855	Firmicutes bacterium CAG:555	281	60.82	Bacteria		Firmicutes
S49T100_bins.36	2378	2153	1997	Prevotella	1241	Prevotella ruminicola	809	68.51	Bacteria		Bacteroidetes	Bacteroidia	Bacteroidales	Prevotellaceae	Prevotella
S52T40_bins.82	1180	951	870	Clostridium	296	Acholeplasma sp. CAG:878	162	55.39	Bacteria		Firmicutes	Clostridia	Clostridiales	Clostridiaceae	Clostridium
S47T40_bins.90	1740	1678	1557	Methanobrevibacter	1595	Methanobrevibacter sp. AbM4	1102	68.96	Archaea		Euryarchaeota	Methanobacteria	Methanobacteriales	Methanobacteriaceae	Methanobrevibacter
S47T40_bins.91	1557	1341	1059	Clostridium	183	Mageeibacillus indolicus (strain UPII9-5)	80	54.31	Bacteria		Firmicutes	Clostridia	Clostridiales	Clostridiaceae	Clostridium
S43T80_bins.148	3120	2739	2551	Prevotella	1981	Prevotella ruminicola	659	66.47	Bacteria		Bacteroidetes	Bacteroidia	Bacteroidales	Prevotellaceae	Prevotella
S46T60_bins.221	934	642	529	Azospirillum	66	Acetobacter sp. CAG:977	24	45.15	Bacteria		Proteobacteria	Alphaproteobacteria	Rhodospirillales	Rhodospirillaceae	Azospirillum
bin.1061	1252	1152	1067	Clostridium	236	Clostridiales bacterium 43-6	87	55.88	Bacteria		Firmicutes	Clostridia	Clostridiales	Clostridiaceae	Clostridium
S46T60_bins.108	2409	2178	2000	Prevotella	1277	Prevotella ruminicola	818	68.77	Bacteria		Bacteroidetes	Bacteroidia	Bacteroidales	Prevotellaceae	Prevotella
S46T100_bins.6	890	572	473	Azospirillum	50	Proteobacteria bacterium CAG:495	21	44.78	Bacteria		Proteobacteria	Alphaproteobacteria	Rhodospirillales	Rhodospirillaceae	Azospirillum
S46T100_bins.232	1464	1389	1314	Clostridium	439	Anaerotruncus sp. CAG:528	392	67.7	Bacteria		Firmicutes	Clostridia	Clostridiales	Clostridiaceae	Clostridium
bin.225	969	822	717	Coprobacillus	242	Coprobacillus sp. CAG:826	226	49.37	Bacteria		Firmicutes	Erysipelotrichia	Erysipelotrichales	Erysipelotrichaceae	Coprobacillus
S47T80_bins.299	1691	1492	1306	bacterium	1066	bacterium F083	979	61.56	Bacteria
S43T60_bins.218	2320	2069	1956	Prevotella	736	Prevotella ruminicola	252	61.37	Bacteria		Bacteroidetes	Bacteroidia	Bacteroidales	Prevotellaceae	Prevotella
S43T100_bins.130	2131	1382	1105	Firmicutes	727	Firmicutes bacterium CAG:822	670	58.23	Bacteria		Firmicutes
S47T40_bins.155	1483	1169	1045	Clostridium	372	Firmicutes bacterium CAG:822	199	56.33	Bacteria		Firmicutes	Clostridia	Clostridiales	Clostridiaceae	Clostridium
bin.1695	2123	1916	1582	Prevotella	640	Prevotella ruminicola	206	62.25	Bacteria		Bacteroidetes	Bacteroidia	Bacteroidales	Prevotellaceae	Prevotella
S52T80_bins.114	2294	1897	1720	Lentisphaerae	767	Lentisphaerae bacterium GWF2_57_35	639	49.24	Bacteria		Lentisphaerae
S49T100_bins.27	2070	1867	1496	Prevotella	598	Prevotella ruminicola	172	60.21	Bacteria		Bacteroidetes	Bacteroidia	Bacteroidales	Prevotellaceae	Prevotella
bin.2845	1195	966	872	Coprobacillus	276	Coprobacillus sp. CAG:826	258	47.67	Bacteria		Firmicutes	Erysipelotrichia	Erysipelotrichales	Erysipelotrichaceae	Coprobacillus
S41T80_bins.331	1554	1420	1320	Clostridium	287	uncultured Clostridium sp.	83	55.55	Bacteria		Firmicutes	Clostridia	Clostridiales	Clostridiaceae	Clostridium
S52T40_bins.297	1634	1521	1380	Bacteroides	776	Bacteroides sp. CAG:709	234	63.26	Bacteria		Bacteroidetes	Bacteroidia	Bacteroidales	Bacteroidaceae	Bacteroides
bin.2154	1608	1235	1035	Coprobacillus	273	Coprobacillus sp. CAG:826	248	47.31	Bacteria		Firmicutes	Erysipelotrichia	Erysipelotrichales	Erysipelotrichaceae	Coprobacillus
S52T40_bins.286	1784	1593	1485	Firmicutes	234	Firmicutes bacterium CAG:272	116	52.89	Bacteria		Firmicutes
S47T100_bins.78	856	575	472	Azospirillum	69	Azospirillum sp. 51_20	24	44.92	Bacteria		Proteobacteria	Alphaproteobacteria	Rhodospirillales	Rhodospirillaceae	Azospirillum
S49T40_bins.50	1489	1343	1071	Firmicutes	230	Firmicutes bacterium CAG:272	140	53.34	Bacteria		Firmicutes
S52T40_bins.217	1787	1541	1226	Endomicrobium	545	Endomicrobium proavitum	545	54.59	Bacteria		Elusimicrobia	Endomicrobia	Endomicrobiales	Endomicrobiaceae	Endomicrobium
S41T80_bins.352	2476	2285	1987	Butyrivibrio	280	uncultured Clostridium sp.	141	59.4	Bacteria		Firmicutes	Clostridia	Clostridiales	Lachnospiraceae	Butyrivibrio
S47T80_bins.145	2094	1835	1618	Bacteroidetes	485	Lentimicrobium saccharophilum	131	54.38	Bacteria		Bacteroidetes
S43T40_bins.266	914	621	525	Azospirillum	61	Proteobacteria bacterium CAG:495	20	44.16	Bacteria		Proteobacteria	Alphaproteobacteria	Rhodospirillales	Rhodospirillaceae	Azospirillum
S41T40_bins.32	2109	1887	1726	Ruminococcus	530	Ruminococcus sp. CAG:177	196	56.25	Bacteria		Firmicutes	Clostridia	Clostridiales	Ruminococcaceae	Ruminococcus
S43T100_bins.272	3634	3205	2845	Prevotella	2197	Prevotella ruminicola	577	63.84	Bacteria		Bacteroidetes	Bacteroidia	Bacteroidales	Prevotellaceae	Prevotella
S46T40_bins.181	1696	1561	1373	Alistipes	377	Alistipes sp. CAG:831	177	56.98	Bacteria		Bacteroidetes	Bacteroidia	Bacteroidales	Rikenellaceae	Alistipes
S52T100_bins.114	2500	2271	2044	bacterium	1684	bacterium P201	1224	75.25	Bacteria
S49T80_bins.21	1478	1376	1247	bacterium	875	bacterium P201	644	61.26	Bacteria
S49T60_bins.251	2474	2232	2048	Prevotella	738	Prevotella ruminicola	289	60.57	Bacteria		Bacteroidetes	Bacteroidia	Bacteroidales	Prevotellaceae	Prevotella
S41T40_bins.49	2422	2150	1998	Prevotella	914	Prevotella sp. CAG:279	317	57.26	Bacteria		Bacteroidetes	Bacteroidia	Bacteroidales	Prevotellaceae	Prevotella
bin.1729	1807	1635	1362	Faecalibacterium	582	Faecalibacterium sp. CAG:74_58_120	344	56.66	Bacteria		Firmicutes	Clostridia	Clostridiales	Ruminococcaceae	Faecalibacterium
S46T60_bins.104	922	700	644	Clostridium	127	Subdoligranulum sp. CAG:314	46	45.95	Bacteria		Firmicutes	Clostridia	Clostridiales	Clostridiaceae	Clostridium
bin.109	2567	2326	1890	Butyrivibrio	440	uncultured Clostridium sp.	168	59.4	Bacteria		Firmicutes	Clostridia	Clostridiales	Lachnospiraceae	Butyrivibrio
S47T100_bins.85	2795	2265	1893	Lentisphaerae	632	Lentisphaerae bacterium RIFOXYA12_FULL_48_11	267	45.9	Bacteria		Lentisphaerae
bin.2211	1560	1447	1388	Clostridium	705	Clostridium sp. CAG:768	333	73.41	Bacteria		Firmicutes	Clostridia	Clostridiales	Clostridiaceae	Clostridium
bin.2096	2294	1908	1600	Lentisphaerae	724	Lentisphaerae bacterium RIFOXYA12_FULL_48_11	232	48.43	Bacteria		Lentisphaerae
S46T60_bins.245	2203	1922	1750	Bacteroides	987	Bacteroides sp. 43_108	695	62.44	Bacteria		Bacteroidetes	Bacteroidia	Bacteroidales	Bacteroidaceae	Bacteroides
S52T60_bins.122	1762	1641	1463	Clostridiales	764	Clostridiales bacterium 41_21_two_genomes	615	63.46	Bacteria		Firmicutes	Clostridia	Clostridiales
S49T80_bins.117	2786	2547	2400	Prevotella	1856	Prevotella ruminicola	576	67.46	Bacteria		Bacteroidetes	Bacteroidia	Bacteroidales	Prevotellaceae	Prevotella
S41T60_bins.156	1847	1725	1644	Clostridiales	796	Clostridiales bacterium 41_21_two_genomes	650	64.44	Bacteria		Firmicutes	Clostridia	Clostridiales
S46T60_bins.87	1426	1319	1263	Bacteroides	677	Alistipes sp. CAG:435	198	61.97	Bacteria		Bacteroidetes	Bacteroidia	Bacteroidales	Bacteroidaceae	Bacteroides
bin.2709	2095	1939	1701	Firmicutes	243	uncultured Clostridium sp.	165	58.38	Bacteria		Firmicutes
S49T60_bins.4	1449	1319	1192	Clostridium	199	[Clostridium] cellulosi	65	53.68	Bacteria		Firmicutes	Clostridia	Clostridiales	Clostridiaceae	Clostridium
S43T60_bins.210	1534	1443	1365	Eubacterium	392	Eubacterium sp. CAG:202	181	59.96	Bacteria		Firmicutes	Clostridia	Clostridiales	Eubacteriaceae	Eubacterium
S41T40_bins.116	3324	2566	1981	Lentisphaerae	653	Lentisphaerae bacterium RIFOXYA12_FULL_48_11	266	45.12	Bacteria		Lentisphaerae
S46T100_bins.182	1819	1679	1358	Ruminococcus	1118	uncultured Ruminococcus sp.	375	68.17	Bacteria		Firmicutes	Clostridia	Clostridiales	Ruminococcaceae	Ruminococcus
bin.730	1772	1441	1174	Clostridium	572	Clostridium sp. CAG:307	270	52.96	Bacteria		Firmicutes	Clostridia	Clostridiales	Clostridiaceae	Clostridium
S43T60_bins.36	2475	2108	1929	Ruminococcus	313	Firmicutes bacterium CAG:272	171	52.28	Bacteria		Firmicutes	Clostridia	Clostridiales	Ruminococcaceae	Ruminococcus
S47T100_bins.120	2612	2376	2177	Bacteroides	1274	Prevotella ruminicola	293	65.3	Bacteria		Bacteroidetes	Bacteroidia	Bacteroidales	Bacteroidaceae	Bacteroides
S46T100_bins.197	1963	1455	1286	Clostridium	689	Clostridium sp. CAG:710	174	50.99	Bacteria		Firmicutes	Clostridia	Clostridiales	Clostridiaceae	Clostridium
S49T100_bins.154	2838	2524	2319	Prevotella	1796	Prevotella ruminicola	357	63.07	Bacteria		Bacteroidetes	Bacteroidia	Bacteroidales	Prevotellaceae	Prevotella

## Sheet: PhyloPhlAn
bin.1559	d__Bacteria	p__Tenericutes	c__Mollicutes	o__Mycoplasmatales	f__Mycoplasmataceae	g__Mycoplasma	s__?	t__?
S41T80_bins.80	d__Bacteria	p__Lentisphaerae	c__Lentisphaerae	o__?	f__?	g__?	s__?	t__?
bin.109	d__Bacteria	p__Firmicutes	c__Clostridia	o__Clostridiales	f__Lachnospiraceae	g__Butyrivibrio	s__?	t__?
S43T40_bins.257	d__Bacteria	p__Firmicutes	c__Clostridia	o__Clostridiales	f__Lachnospiraceae	g__Butyrivibrio	s__?	t__?
S52T80_bins.131	d__Bacteria	p__Verrucomicrobia	c__?	o__?	f__?	g__?	s__?	t__?
S47T80_bins.60	d__Bacteria	p__Elusimicrobia	c__?	o__?	f__?	g__?	s__?	t__?
S41T60_bins.103	d__Bacteria	p__Firmicutes	c__Clostridia	o__Clostridiales	f__Lachnospiraceae	g__Butyrivibrio	s__?	t__?
bin.3410	d__Bacteria	p__Firmicutes	c__Clostridia	o__Clostridiales	f__Lachnospiraceae	g__Butyrivibrio	s__?	t__?
S46T100_bins.76	d__Bacteria	p__Lentisphaerae	c__Lentisphaerae	o__?	f__?	g__?	s__?	t__?
S46T100_bins.74	d__Archaea	p__Euryarchaeota	c__Methanobacteria	o__Methanobacteriales	f__Methanobacteriaceae	g__Methanobrevibacter	s__?	t__?
S41T100_bins.138	d__Bacteria	p__Firmicutes	c__Erysipelotrichi	o__Erysipelotrichales	f__Erysipelotrichaceae	g__?	s__?	t__?
S41T40_bins.138	d__Bacteria	p__Firmicutes	c__Clostridia	o__Clostridiales	f__Lachnospiraceae	g__Butyrivibrio	s__?	t__?
bin.1341	d__Bacteria	p__Firmicutes	c__Clostridia	o__Clostridiales	f__Lachnospiraceae	g__Butyrivibrio	s__?	t__?
bin.2084	d__Bacteria	p__Firmicutes	c__Clostridia	o__Clostridiales	f__Lachnospiraceae	g__Butyrivibrio	s__?	t__?
S46T40_bins.122	d__Bacteria	p__Firmicutes	c__Clostridia	o__Clostridiales	f__Lachnospiraceae	g__Butyrivibrio	s__?	t__?
S52T60_bins.6	d__Bacteria	p__Firmicutes	c__Clostridia	o__Clostridiales	f__Lachnospiraceae	g__Butyrivibrio	s__?	t__?
S43T100_bins.16	d__Bacteria	p__Elusimicrobia	c__?	o__?	f__?	g__?	s__?	t__?
S41T60_bins.212	d__Bacteria	p__Fibrobacteres	c__Fibrobacteres	o__Fibrobacterales	f__Fibrobacteraceae	g__Fibrobacter	s__succinogenes	t__?
S43T40_bins.240	d__Bacteria	p__Firmicutes	c__Clostridia	o__Clostridiales	f__?	g__?	s__?	t__?
S41T100_bins.232	d__Bacteria	p__Lentisphaerae	c__Lentisphaerae	o__?	f__?	g__?	s__?	t__?
S46T80_bins.44	d__Bacteria	p__Firmicutes	c__Clostridia	o__Clostridiales	f__Lachnospiraceae	g__Butyrivibrio	s__?	t__?
S52T60_bins.46	d__Bacteria	p__Planctomycetes	c__Planctomycetacia	o__Pirellulales	f__Pirellulaceae	g__?	s__?	t__?
S52T60_bins.40	d__Bacteria	p__Elusimicrobia	c__?	o__?	f__?	g__?	s__?	t__?
S52T40_bins.58	d__Bacteria	p__Lentisphaerae	c__Lentisphaerae	o__?	f__?	g__?	s__?	t__?
S49T80_bins.109	d__Bacteria	p__Lentisphaerae	c__Lentisphaerae	o__?	f__?	g__?	s__?	t__?
S49T80_bins.107	d__Bacteria	p__Elusimicrobia	c__?	o__?	f__?	g__?	s__?	t__?
S49T40_bins.326	d__Bacteria	p__Firmicutes	c__Clostridia	o__Clostridiales	f__Lachnospiraceae	g__Butyrivibrio	s__?	t__?
S43T100_bins.25	d__Bacteria	p__Elusimicrobia	c__?	o__?	f__?	g__?	s__?	t__?
S43T100_bins.112	d__Bacteria	p__Firmicutes	c__Clostridia	o__Clostridiales	f__Lachnospiraceae	g__Butyrivibrio	s__?	t__?
S47T40_bins.90	d__Archaea	p__Euryarchaeota	c__Methanobacteria	o__Methanobacteriales	f__Methanobacteriaceae	g__Methanobrevibacter	s__?	t__?
S46T60_bins.175	d__Bacteria	p__Firmicutes	c__Negativicutes	o__Selenomonadales	f__Acidaminococcaceae	g__?	s__?	t__?
bin.2096	d__Bacteria	p__Lentisphaerae	c__Lentisphaerae	o__?	f__?	g__?	s__?	t__?
S49T100_bins.94	d__Bacteria	p__Firmicutes	c__Clostridia	o__Clostridiales	f__Lachnospiraceae	g__Butyrivibrio	s__?	t__?
S52T80_bins.156	d__Bacteria	p__Elusimicrobia	c__?	o__?	f__?	g__?	s__?	t__?
bin.1216	d__Bacteria	p__Synergistetes	c__Synergistia	o__Synergistales	f__Synergistaceae	g__?	s__?	t__?
S47T60_bins.150	d__Bacteria	p__Lentisphaerae	c__Lentisphaerae	o__?	f__?	g__?	s__?	t__?
S52T60_bins.39	d__Bacteria	p__Firmicutes	c__Clostridia	o__Clostridiales	f__Lachnospiraceae	g__Butyrivibrio	s__?	t__?
S52T60_bins.32	d__Bacteria	p__Firmicutes	c__Clostridia	o__Clostridiales	f__Ruminococcaceae	g__Ruminococcus	s__?	t__?
S43T100_bins.156	d__Bacteria	p__Firmicutes	c__Negativicutes	o__Selenomonadales	f__Veillonellaceae	g__?	s__?	t__?
S41T100_bins.54	d__Bacteria	p__Elusimicrobia	c__?	o__?	f__?	g__?	s__?	t__?
bin.3249	d__Bacteria	p__Firmicutes	c__Negativicutes	o__Selenomonadales	f__Veillonellaceae	g__?	s__?	t__?
bin.1577	d__Bacteria	p__Lentisphaerae	c__Lentisphaerae	o__?	f__?	g__?	s__?	t__?
bin.3372	d__Bacteria	p__Lentisphaerae	c__Lentisphaerae	o__?	f__?	g__?	s__?	t__?
S41T60_bins.179	d__Bacteria	p__Firmicutes	c__Clostridia	o__Clostridiales	f__Lachnospiraceae	g__Butyrivibrio	s__?	t__?
S52T60_bins.296	d__Bacteria	p__Firmicutes	c__Clostridia	o__Clostridiales	f__Lachnospiraceae	g__Butyrivibrio	s__?	t__?
S43T100_bins.226	d__Bacteria	p__Firmicutes	c__Clostridia	o__Clostridiales	f__Lachnospiraceae	g__Butyrivibrio	s__?	t__?
S49T60_bins.121	d__Bacteria	p__Elusimicrobia	c__?	o__?	f__?	g__?	s__?	t__?
S52T60_bins.278	d__Bacteria	p__Elusimicrobia	c__?	o__?	f__?	g__?	s__?	t__?
S47T80_bins.177	d__Bacteria	p__Firmicutes	c__Clostridia	o__Clostridiales	f__Ruminococcaceae	g__Ruminococcus	s__?	t__?
S52T80_bins.171	d__Bacteria	p__Elusimicrobia	c__?	o__?	f__?	g__?	s__?	t__?
S47T60_bins.41	d__Bacteria	p__Lentisphaerae	c__Lentisphaerae	o__?	f__?	g__?	s__?	t__?
S41T40_bins.26	d__Bacteria	p__Planctomycetes	c__Planctomycetacia	o__Pirellulales	f__Pirellulaceae	g__?	s__?	t__?
S47T80_bins.49	d__Bacteria	p__Lentisphaerae	c__Lentisphaerae	o__?	f__?	g__?	s__?	t__?
S46T60_bins.17	d__Bacteria	p__Lentisphaerae	c__Lentisphaerae	o__?	f__?	g__?	s__?	t__?
S43T80_bins.304	d__Bacteria	p__Lentisphaerae	c__Lentisphaerae	o__?	f__?	g__?	s__?	t__?
S46T40_bins.249	d__Bacteria	p__Lentisphaerae	c__Lentisphaerae	o__?	f__?	g__?	s__?	t__?
bin.519	d__Bacteria	p__Lentisphaerae	c__Lentisphaerae	o__?	f__?	g__?	s__?	t__?
S47T40_bins.76	d__Bacteria	p__Lentisphaerae	c__Lentisphaerae	o__?	f__?	g__?	s__?	t__?
S49T80_bins.66	d__Bacteria	p__Lentisphaerae	c__Lentisphaerae	o__?	f__?	g__?	s__?	t__?
S52T60_bins.261	d__Bacteria	p__Lentisphaerae	c__Lentisphaerae	o__?	f__?	g__?	s__?	t__?
bin.70	d__Bacteria	p__Lentisphaerae	c__Lentisphaerae	o__?	f__?	g__?	s__?	t__?
S43T60_bins.212	d__Bacteria	p__Lentisphaerae	c__Lentisphaerae	o__?	f__?	g__?	s__?	t__?
S47T80_bins.16	d__Bacteria	p__Firmicutes	c__Clostridia	o__Clostridiales	f__Lachnospiraceae	g__Butyrivibrio	s__?	t__?
S43T60_bins.30	d__Bacteria	p__Lentisphaerae	c__Lentisphaerae	o__?	f__?	g__?	s__?	t__?
S41T40_bins.272	d__Bacteria	p__Tenericutes	c__Mollicutes	o__Mycoplasmatales	f__Mycoplasmataceae	g__Mycoplasma	s__?	t__?
S49T100_bins.104	d__Bacteria	p__Lentisphaerae	c__Lentisphaerae	o__?	f__?	g__?	s__?	t__?
S41T80_bins.352	d__Bacteria	p__Firmicutes	c__Clostridia	o__Clostridiales	f__Lachnospiraceae	g__Butyrivibrio	s__?	t__?
S52T40_bins.217	d__Bacteria	p__Elusimicrobia	c__?	o__?	f__?	g__?	s__?	t__?
S52T80_bins.38	d__Bacteria	p__Firmicutes	c__Clostridia	o__Clostridiales	f__Lachnospiraceae	g__Butyrivibrio	s__?	t__?
bin.2709	d__Bacteria	p__Firmicutes	c__Clostridia	o__Clostridiales	f__Lachnospiraceae	g__Butyrivibrio	s__?	t__?
bin.839	d__Bacteria	p__Lentisphaerae	c__Lentisphaerae	o__?	f__?	g__?	s__?	t__?
S43T80_bins.310	d__Bacteria	p__Lentisphaerae	c__Lentisphaerae	o__?	f__?	g__?	s__?	t__?
S41T100_bins.206	d__Bacteria	p__Firmicutes	c__Clostridia	o__Clostridiales	f__?	g__?	s__?	t__?
S43T100_bins.118	d__Bacteria	p__Firmicutes	c__Clostridia	o__Clostridiales	f__Lachnospiraceae	g__Butyrivibrio	s__?	t__?
S41T60_bins.182	d__Bacteria	p__Elusimicrobia	c__?	o__?	f__?	g__?	s__?	t__?
bin.2627	d__Bacteria	p__Elusimicrobia	c__?	o__?	f__?	g__?	s__?	t__?
S43T100_bins.90	d__Bacteria	p__Firmicutes	c__Clostridia	o__Clostridiales	f__Lachnospiraceae	g__Butyrivibrio	s__?	t__?
S47T60_bins.132	d__Bacteria	p__Elusimicrobia	c__?	o__?	f__?	g__?	s__?	t__?
S52T60_bins.51	d__Bacteria	p__Firmicutes	c__Clostridia	o__Clostridiales	f__?	g__?	s__?	t__?
S41T40_bins.116	d__Bacteria	p__Lentisphaerae	c__Lentisphaerae	o__?	f__?	g__?	s__?	t__?
bin.1865	d__Bacteria	p__Elusimicrobia	c__?	o__?	f__?	g__?	s__?	t__?
S46T80_bins.126	d__Bacteria	p__Lentisphaerae	c__Lentisphaerae	o__?	f__?	g__?	s__?	t__?
S47T100_bins.85	d__Bacteria	p__Lentisphaerae	c__Lentisphaerae	o__?	f__?	g__?	s__?	t__?
bin.63	d__Bacteria	p__Lentisphaerae	c__Lentisphaerae	o__?	f__?	g__?	s__?	t__?
S46T100_bins.142	d__Bacteria	p__Planctomycetes	c__Planctomycetacia	o__Pirellulales	f__Pirellulaceae	g__?	s__?	t__?
bin.1633	d__Bacteria	p__Proteobacteria	c__Deltaproteobacteria	o__Desulfovibrionales	f__Desulfovibrionaceae	g__Desulfovibrio	s__?	t__?
S49T60_bins.229	d__Bacteria	p__Elusimicrobia	c__?	o__?	f__?	g__?	s__?	t__?
S47T80_bins.114	d__Bacteria	p__Firmicutes	c__Clostridia	o__Clostridiales	f__Ruminococcaceae	g__Ruminococcus	s__?	t__?
S46T80_bins.121	d__Bacteria	p__Lentisphaerae	c__Lentisphaerae	o__?	f__?	g__?	s__?	t__?
S49T80_bins.173	d__Bacteria	p__Lentisphaerae	c__Lentisphaerae	o__?	f__?	g__?	s__?	t__?
S47T40_bins.96	d__Bacteria	p__Tenericutes	c__Mollicutes	o__Mycoplasmatales	f__Mycoplasmataceae	g__Mycoplasma	s__?	t__?
bin.16	d__Bacteria	p__Firmicutes	c__Erysipelotrichi	o__Erysipelotrichales	f__Erysipelotrichaceae	g__?	s__?	t__?
S47T80_bins.295	d__Bacteria	p__Lentisphaerae	c__Lentisphaerae	o__?	f__?	g__?	s__?	t__?
S52T80_bins.51	d__Bacteria	p__Firmicutes	c__Clostridia	o__Clostridiales	f__Lachnospiraceae	g__Butyrivibrio	s__?	t__?
S43T100_bins.230	d__Bacteria	p__Firmicutes	c__Clostridia	o__Clostridiales	f__Lachnospiraceae	g__Butyrivibrio	s__?	t__?
S46T100_bins.83	d__Bacteria	p__Lentisphaerae	c__Lentisphaerae	o__?	f__?	g__?	s__?	t__?
S52T60_bins.218	d__Bacteria	p__Fibrobacteres	c__Fibrobacteres	o__Fibrobacterales	f__Fibrobacteraceae	g__Fibrobacter	s__succinogenes	t__?
S46T40_bins.132	d__Bacteria	p__Elusimicrobia	c__?	o__?	f__?	g__?	s__?	t__?
bin.213	d__Bacteria	p__Lentisphaerae	c__Lentisphaerae	o__?	f__?	g__?	s__?	t__?
S47T80_bins.264	d__Bacteria	p__Elusimicrobia	c__?	o__?	f__?	g__?	s__?	t__?
S41T60_bins.102	d__Bacteria	p__Elusimicrobia	c__?	o__?	f__?	g__?	s__?	t__?
S47T40_bins.299	d__Archaea	p__Euryarchaeota	c__Methanobacteria	o__Methanobacteriales	f__Methanobacteriaceae	g__Methanobrevibacter	s__?	t__?
S47T40_bins.182	d__Bacteria	p__Lentisphaerae	c__Lentisphaerae	o__?	f__?	g__?	s__?	t__?
bin.3355	d__Bacteria	p__Firmicutes	c__Clostridia	o__Clostridiales	f__Lachnospiraceae	g__Butyrivibrio	s__?	t__?
S46T60_bins.164	d__Bacteria	p__Elusimicrobia	c__?	o__?	f__?	g__?	s__?	t__?
S43T80_bins.217	d__Bacteria	p__Lentisphaerae	c__Lentisphaerae	o__?	f__?	g__?	s__?	t__?
S52T80_bins.252	d__Bacteria	p__Lentisphaerae	c__Lentisphaerae	o__?	f__?	g__?	s__?	t__?
S41T40_bins.196	d__Bacteria	p__Lentisphaerae	c__Lentisphaerae	o__?	f__?	g__?	s__?	t__?
S47T80_bins.98	d__Bacteria	p__Firmicutes	c__Clostridia	o__Clostridiales	f__Lachnospiraceae	g__Butyrivibrio	s__?	t__?
bin.2003	d__Bacteria	p__Firmicutes	c__Clostridia	o__Clostridiales	f__Lachnospiraceae	g__Butyrivibrio	s__?	t__?
S43T60_bins.6	d__Bacteria	p__Lentisphaerae	c__Lentisphaerae	o__?	f__?	g__?	s__?	t__?
bin.1798	d__Bacteria	p__Lentisphaerae	c__Lentisphaerae	o__?	f__?	g__?	s__?	t__?
S41T60_bins.241	d__Bacteria	p__Firmicutes	c__Clostridia	o__Clostridiales	f__Ruminococcaceae	g__Ruminococcus	s__?	t__?
S43T40_bins.14	d__Bacteria	p__Lentisphaerae	c__Lentisphaerae	o__?	f__?	g__?	s__?	t__?
S47T40_bins.287	d__Bacteria	p__Planctomycetes	c__Planctomycetacia	o__Pirellulales	f__Pirellulaceae	g__?	s__?	t__?
S52T40_bins.122	d__Bacteria	p__Firmicutes	c__Clostridia	o__Clostridiales	f__Ruminococcaceae	g__Ruminococcus	s__?	t__?
S49T80_bins.81	d__Bacteria	p__Firmicutes	c__Clostridia	o__Clostridiales	f__Ruminococcaceae	g__Ruminococcus	s__?	t__?
S43T100_bins.60	d__Bacteria	p__Firmicutes	c__Clostridia	o__Clostridiales	f__Lachnospiraceae	g__Butyrivibrio	s__?	t__?
S43T100_bins.67	d__Bacteria	p__Lentisphaerae	c__Lentisphaerae	o__?	f__?	g__?	s__?	t__?
S46T80_bins.169	d__Bacteria	p__Planctomycetes	c__Planctomycetacia	o__Pirellulales	f__Pirellulaceae	g__?	s__?	t__?
S52T60_bins.22	d__Bacteria	p__Lentisphaerae	c__Lentisphaerae	o__?	f__?	g__?	s__?	t__?
S41T40_bins.57	d__Bacteria	p__Lentisphaerae	c__Lentisphaerae	o__?	f__?	g__?	s__?	t__?
S52T80_bins.293	d__Bacteria	p__Lentisphaerae	c__Lentisphaerae	o__?	f__?	g__?	s__?	t__?
S46T100_bins.182	d__Bacteria	p__Firmicutes	c__Clostridia	o__Clostridiales	f__Ruminococcaceae	g__Ruminococcus	s__albus	t__?
S43T100_bins.189	d__Bacteria	p__Firmicutes	c__Clostridia	o__Clostridiales	f__?	g__?	s__?	t__?
S46T40_bins.24	d__Bacteria	p__Lentisphaerae	c__Lentisphaerae	o__?	f__?	g__?	s__?	t__?
S52T80_bins.83	d__Bacteria	p__Lentisphaerae	c__Lentisphaerae	o__?	f__?	g__?	s__?	t__?
S52T80_bins.114	d__Bacteria	p__Lentisphaerae	c__Lentisphaerae	o__?	f__?	g__?	s__?	t__?
S49T40_bins.135	d__Bacteria	p__Firmicutes	c__Erysipelotrichi	o__Erysipelotrichales	f__Erysipelotrichaceae	g__?	s__?	t__?
S43T100_bins.86	d__Bacteria	p__Firmicutes	c__Clostridia	o__Clostridiales	f__Lachnospiraceae	g__Butyrivibrio	s__?	t__?
S41T40_bins.111	d__Bacteria	p__Firmicutes	c__Clostridia	o__Clostridiales	f__Lachnospiraceae	g__Butyrivibrio	s__?	t__?
S41T80_bins.356	d__Archaea	p__Euryarchaeota	c__Methanobacteria	o__Methanobacteriales	f__Methanobacteriaceae	g__Methanobrevibacter	s__?	t__?
S46T40_bins.230	d__Bacteria	p__Lentisphaerae	c__Lentisphaerae	o__?	f__?	g__?	s__?	t__?
S43T40_bins.244	d__Bacteria	p__Firmicutes	c__Clostridia	o__Clostridiales	f__?	g__?	s__?	t__?
S47T40_bins.162	d__Bacteria	p__Lentisphaerae	c__Lentisphaerae	o__?	f__?	g__?	s__?	t__?
S41T80_bins.250	d__Bacteria	p__Lentisphaerae	c__Lentisphaerae	o__?	f__?	g__?	s__?	t__?
S46T40_bins.52	d__Bacteria	p__Firmicutes	c__Clostridia	o__Clostridiales	f__Ruminococcaceae	g__Ruminococcus	s__?	t__?
S46T60_bins.67	d__Bacteria	p__Firmicutes	c__Clostridia	o__Clostridiales	f__Ruminococcaceae	g__Ruminococcus	s__?	t__?
S49T80_bins.36	d__Bacteria	p__Elusimicrobia	c__?	o__?	f__?	g__?	s__?	t__?
S46T100_bins.197	d__Bacteria	p__Firmicutes	c__Erysipelotrichi	o__Erysipelotrichales	f__Erysipelotrichaceae	g__?	s__?	t__?
bin.312	d__Bacteria	p__Firmicutes	c__Erysipelotrichi	o__Erysipelotrichales	f__Erysipelotrichaceae	g__?	s__?	t__?
S47T60_bins.125	d__Bacteria	p__Firmicutes	c__Erysipelotrichi	o__Erysipelotrichales	f__Erysipelotrichaceae	g__?	s__?	t__?
S43T40_bins.32	d__Bacteria	p__Firmicutes	c__Erysipelotrichi	o__Erysipelotrichales	f__Erysipelotrichaceae	g__?	s__?	t__?
bin.2824	d__Bacteria	p__Firmicutes	c__Erysipelotrichi	o__Erysipelotrichales	f__Erysipelotrichaceae	g__?	s__?	t__?
bin.1682	d__Bacteria	p__Firmicutes	c__Erysipelotrichi	o__Erysipelotrichales	f__Erysipelotrichaceae	g__?	s__?	t__?
bin.2781	d__Bacteria	p__Firmicutes	c__Erysipelotrichi	o__Erysipelotrichales	f__Erysipelotrichaceae	g__?	s__?	t__?
S43T80_bins.37	d__Bacteria	p__Firmicutes	c__Erysipelotrichi	o__Erysipelotrichales	f__Erysipelotrichaceae	g__?	s__?	t__?
S49T40_bins.53	d__Bacteria	p__Firmicutes	c__Erysipelotrichi	o__Erysipelotrichales	f__Erysipelotrichaceae	g__?	s__?	t__?
S49T80_bins.62	d__Bacteria	p__Firmicutes	c__Clostridia	o__Clostridiales	f__?	g__?	s__?	t__?
bin.369	d__Bacteria	p__Firmicutes	c__Erysipelotrichi	o__Erysipelotrichales	f__Erysipelotrichaceae	g__?	s__?	t__?
S46T100_bins.78	d__Bacteria	p__Firmicutes	c__Erysipelotrichi	o__Erysipelotrichales	f__Erysipelotrichaceae	g__?	s__?	t__?
S41T40_bins.285	d__Bacteria	p__Firmicutes	c__?	o__?	f__?	g__?	s__?	t__?
bin.2791	d__Bacteria	p__Firmicutes	c__Erysipelotrichi	o__Erysipelotrichales	f__Erysipelotrichaceae	g__?	s__?	t__?
bin.2154	d__Bacteria	p__Firmicutes	c__Erysipelotrichi	o__Erysipelotrichales	f__Erysipelotrichaceae	g__?	s__?	t__?
bin.807	d__Bacteria	p__Firmicutes	c__Erysipelotrichi	o__Erysipelotrichales	f__Erysipelotrichaceae	g__?	s__?	t__?
S41T80_bins.169	d__Bacteria	p__Firmicutes	c__Erysipelotrichi	o__Erysipelotrichales	f__Erysipelotrichaceae	g__?	s__?	t__?
S49T100_bins.146	d__Bacteria	p__Firmicutes	c__Erysipelotrichi	o__Erysipelotrichales	f__Erysipelotrichaceae	g__?	s__?	t__?
S47T40_bins.155	d__Bacteria	p__Firmicutes	c__Erysipelotrichi	o__Erysipelotrichales	f__Erysipelotrichaceae	g__?	s__?	t__?
S43T80_bins.19	d__Bacteria	p__Firmicutes	c__Erysipelotrichi	o__Erysipelotrichales	f__Erysipelotrichaceae	g__?	s__?	t__?
S47T40_bins.24	d__Bacteria	p__Firmicutes	c__Erysipelotrichi	o__Erysipelotrichales	f__Erysipelotrichaceae	g__?	s__?	t__?
S47T40_bins.29	d__Bacteria	p__Firmicutes	c__Erysipelotrichi	o__Erysipelotrichales	f__Erysipelotrichaceae	g__?	s__?	t__?
bin.1212	d__Bacteria	p__Spirochaetes	c__Spirochaetes	o__Spirochaetales	f__Treponemaceae	g__Treponema	s__?	t__?
S47T80_bins.206	d__Bacteria	p__Firmicutes	c__Erysipelotrichi	o__Erysipelotrichales	f__Erysipelotrichaceae	g__?	s__?	t__?
S52T60_bins.38	d__Bacteria	p__Firmicutes	c__Erysipelotrichi	o__Erysipelotrichales	f__Erysipelotrichaceae	g__?	s__?	t__?
S47T40_bins.16	d__Bacteria	p__Firmicutes	c__?	o__?	f__?	g__?	s__?	t__?
bin.3287	d__Bacteria	p__Firmicutes	c__Erysipelotrichi	o__Erysipelotrichales	f__Erysipelotrichaceae	g__?	s__?	t__?
S41T100_bins.217	d__Bacteria	p__Firmicutes	c__Erysipelotrichi	o__Erysipelotrichales	f__Erysipelotrichaceae	g__?	s__?	t__?
S46T60_bins.23	d__Bacteria	p__Firmicutes	c__Clostridia	o__Clostridiales	f__?	g__?	s__?	t__?
S52T40_bins.82	d__Bacteria	p__Firmicutes	c__Erysipelotrichi	o__Erysipelotrichales	f__Erysipelotrichaceae	g__?	s__?	t__?
S47T80_bins.32	d__Bacteria	p__Firmicutes	c__Erysipelotrichi	o__Erysipelotrichales	f__Erysipelotrichaceae	g__?	s__?	t__?
S47T60_bins.57	d__Bacteria	p__Firmicutes	c__Clostridia	o__Clostridiales	f__?	g__?	s__?	t__?
S47T60_bins.219	d__Bacteria	p__Firmicutes	c__Erysipelotrichi	o__Erysipelotrichales	f__Erysipelotrichaceae	g__?	s__?	t__?
bin.1320	d__Bacteria	p__Firmicutes	c__Erysipelotrichi	o__Erysipelotrichales	f__Erysipelotrichaceae	g__?	s__?	t__?
bin.2152	d__Bacteria	p__Firmicutes	c__Erysipelotrichi	o__Erysipelotrichales	f__Erysipelotrichaceae	g__?	s__?	t__?
bin.3300	d__Bacteria	p__Firmicutes	c__Erysipelotrichi	o__Erysipelotrichales	f__Erysipelotrichaceae	g__?	s__?	t__?
S46T100_bins.26	d__Bacteria	p__Firmicutes	c__Erysipelotrichi	o__Erysipelotrichales	f__Erysipelotrichaceae	g__?	s__?	t__?
S47T60_bins.49	d__Bacteria	p__Firmicutes	c__Erysipelotrichi	o__Erysipelotrichales	f__Erysipelotrichaceae	g__?	s__?	t__?
S46T100_bins.107	d__Bacteria	p__Firmicutes	c__Erysipelotrichi	o__Erysipelotrichales	f__Erysipelotrichaceae	g__?	s__?	t__?
S52T80_bins.243	d__Bacteria	p__Firmicutes	c__Negativicutes	o__Selenomonadales	f__Veillonellaceae	g__?	s__?	t__?
bin.2903	d__Bacteria	p__Firmicutes	c__Erysipelotrichi	o__Erysipelotrichales	f__Erysipelotrichaceae	g__?	s__?	t__?
S43T100_bins.130	d__Bacteria	p__Firmicutes	c__Erysipelotrichi	o__Erysipelotrichales	f__Erysipelotrichaceae	g__?	s__?	t__?
S49T40_bins.312	d__Bacteria	p__Firmicutes	c__Erysipelotrichi	o__Erysipelotrichales	f__Erysipelotrichaceae	g__?	s__?	t__?
bin.1580	d__Bacteria	p__Firmicutes	c__Erysipelotrichi	o__Erysipelotrichales	f__Erysipelotrichaceae	g__?	s__?	t__?
S47T40_bins.203	d__Bacteria	p__Actinobacteria	c__Actinobacteria	o__Coriobacteriales	f__Coriobacteriaceae	g__?	s__?	t__?
S49T80_bins.94	d__Bacteria	p__Firmicutes	c__Erysipelotrichi	o__Erysipelotrichales	f__Erysipelotrichaceae	g__?	s__?	t__?
S43T40_bins.203	d__Bacteria	p__Firmicutes	c__Erysipelotrichi	o__Erysipelotrichales	f__Erysipelotrichaceae	g__?	s__?	t__?
S49T100_bins.175	d__Bacteria	p__Firmicutes	c__Erysipelotrichi	o__Erysipelotrichales	f__Erysipelotrichaceae	g__?	s__?	t__?
S46T40_bins.106	d__Bacteria	p__Firmicutes	c__Erysipelotrichi	o__Erysipelotrichales	f__Erysipelotrichaceae	g__?	s__?	t__?
S43T60_bins.210	d__Bacteria	p__Firmicutes	c__Clostridia	o__Clostridiales	f__?	g__?	s__?	t__?
S52T80_bins.18	d__Bacteria	p__Firmicutes	c__Erysipelotrichi	o__Erysipelotrichales	f__Erysipelotrichaceae	g__?	s__?	t__?
S47T60_bins.234	d__Bacteria	p__Firmicutes	c__Erysipelotrichi	o__Erysipelotrichales	f__Erysipelotrichaceae	g__?	s__?	t__?
S41T40_bins.277	d__Bacteria	p__Firmicutes	c__Erysipelotrichi	o__Erysipelotrichales	f__Erysipelotrichaceae	g__?	s__?	t__?
S49T80_bins.140	d__Bacteria	p__Firmicutes	c__Erysipelotrichi	o__Erysipelotrichales	f__Erysipelotrichaceae	g__?	s__?	t__?
S49T40_bins.105	d__Bacteria	p__Firmicutes	c__Erysipelotrichi	o__Erysipelotrichales	f__Erysipelotrichaceae	g__?	s__?	t__?
bin.2636	d__Bacteria	p__Firmicutes	c__Erysipelotrichi	o__Erysipelotrichales	f__Erysipelotrichaceae	g__?	s__?	t__?
S46T80_bins.53	d__Bacteria	p__Firmicutes	c__Erysipelotrichi	o__Erysipelotrichales	f__Erysipelotrichaceae	g__?	s__?	t__?
bin.1258	d__Bacteria	p__Firmicutes	c__Erysipelotrichi	o__Erysipelotrichales	f__Erysipelotrichaceae	g__?	s__?	t__?
S49T40_bins.207	d__Bacteria	p__Actinobacteria	c__Actinobacteria	o__Coriobacteriales	f__Coriobacteriaceae	g__?	s__?	t__?
S41T40_bins.265	d__Bacteria	p__Firmicutes	c__Clostridia	o__Clostridiales	f__?	g__?	s__?	t__?
S49T40_bins.262	d__Bacteria	p__Firmicutes	c__Clostridia	o__Clostridiales	f__?	g__?	s__?	t__?
S49T60_bins.246	d__Bacteria	p__Firmicutes	c__Clostridia	o__Clostridiales	f__?	g__?	s__?	t__?
S41T40_bins.165	d__Bacteria	p__Firmicutes	c__Erysipelotrichi	o__Erysipelotrichales	f__Erysipelotrichaceae	g__?	s__?	t__?
bin.2409	d__Bacteria	p__Firmicutes	c__Erysipelotrichi	o__Erysipelotrichales	f__Erysipelotrichaceae	g__?	s__?	t__?
S43T60_bins.42	d__Bacteria	p__Firmicutes	c__Erysipelotrichi	o__Erysipelotrichales	f__Erysipelotrichaceae	g__?	s__?	t__?
S43T80_bins.140	d__Bacteria	p__Chlorobi	c__Chlorobia	o__Chlorobiales	f__Chlorobiaceae	g__?	s__?	t__?
S43T60_bins.301	d__Bacteria	p__Firmicutes	c__Clostridia	o__Clostridiales	f__?	g__?	s__?	t__?
S46T100_bins.216	d__Bacteria	p__Firmicutes	c__Erysipelotrichi	o__Erysipelotrichales	f__Erysipelotrichaceae	g__?	s__?	t__?
S41T40_bins.215	d__Bacteria	p__Firmicutes	c__Erysipelotrichi	o__Erysipelotrichales	f__Erysipelotrichaceae	g__?	s__?	t__?
S52T40_bins.300	d__Bacteria	p__Firmicutes	c__Erysipelotrichi	o__Erysipelotrichales	f__Erysipelotrichaceae	g__?	s__?	t__?
S52T40_bins.95	d__Bacteria	p__Firmicutes	c__Erysipelotrichi	o__Erysipelotrichales	f__Erysipelotrichaceae	g__?	s__?	t__?
bin.730	d__Bacteria	p__Firmicutes	c__Erysipelotrichi	o__Erysipelotrichales	f__Erysipelotrichaceae	g__?	s__?	t__?
S41T40_bins.146	d__Bacteria	p__Firmicutes	c__Erysipelotrichi	o__Erysipelotrichales	f__Erysipelotrichaceae	g__?	s__?	t__?
S41T40_bins.131	d__Bacteria	p__Firmicutes	c__Erysipelotrichi	o__Erysipelotrichales	f__Erysipelotrichaceae	g__?	s__?	t__?
S47T100_bins.144	d__Bacteria	p__Firmicutes	c__Erysipelotrichi	o__Erysipelotrichales	f__Erysipelotrichaceae	g__?	s__?	t__?
S49T40_bins.264	d__Bacteria	p__Firmicutes	c__Erysipelotrichi	o__Erysipelotrichales	f__Erysipelotrichaceae	g__?	s__?	t__?
S52T40_bins.312	d__Bacteria	p__Firmicutes	c__Erysipelotrichi	o__Erysipelotrichales	f__Erysipelotrichaceae	g__?	s__?	t__?
S43T60_bins.150	d__Bacteria	p__Firmicutes	c__Clostridia	o__Clostridiales	f__?	g__?	s__?	t__?
bin.2474	d__Bacteria	p__Firmicutes	c__Erysipelotrichi	o__Erysipelotrichales	f__Erysipelotrichaceae	g__?	s__?	t__?
S52T100_bins.172	d__Bacteria	p__Firmicutes	c__Erysipelotrichi	o__Erysipelotrichales	f__Erysipelotrichaceae	g__?	s__?	t__?
bin.2774	d__Bacteria	p__Firmicutes	c__Erysipelotrichi	o__Erysipelotrichales	f__Erysipelotrichaceae	g__?	s__?	t__?
S52T60_bins.178	d__Bacteria	p__Firmicutes	c__Erysipelotrichi	o__Erysipelotrichales	f__Erysipelotrichaceae	g__?	s__?	t__?
S41T40_bins.187	d__Bacteria	p__Firmicutes	c__Erysipelotrichi	o__Erysipelotrichales	f__Erysipelotrichaceae	g__?	s__?	t__?
S43T100_bins.236	d__Bacteria	p__Firmicutes	c__Erysipelotrichi	o__Erysipelotrichales	f__Erysipelotrichaceae	g__?	s__?	t__?
S46T80_bins.24	d__Bacteria	p__Firmicutes	c__Erysipelotrichi	o__Erysipelotrichales	f__Erysipelotrichaceae	g__?	s__?	t__?
bin.2431	d__Bacteria	p__Firmicutes	c__Erysipelotrichi	o__Erysipelotrichales	f__Erysipelotrichaceae	g__?	s__?	t__?
S49T40_bins.143	d__Bacteria	p__Firmicutes	c__Erysipelotrichi	o__Erysipelotrichales	f__Erysipelotrichaceae	g__?	s__?	t__?
bin.323	d__Bacteria	p__Firmicutes	c__Erysipelotrichi	o__Erysipelotrichales	f__Erysipelotrichaceae	g__?	s__?	t__?
S43T40_bins.291	d__Bacteria	p__Firmicutes	c__Erysipelotrichi	o__Erysipelotrichales	f__Erysipelotrichaceae	g__?	s__?	t__?
bin.2853	d__Bacteria	p__Firmicutes	c__Erysipelotrichi	o__Erysipelotrichales	f__Erysipelotrichaceae	g__?	s__?	t__?
bin.1163	d__Bacteria	p__Firmicutes	c__Erysipelotrichi	o__Erysipelotrichales	f__Erysipelotrichaceae	g__?	s__?	t__?
bin.3421	d__Bacteria	p__Firmicutes	c__Erysipelotrichi	o__Erysipelotrichales	f__Erysipelotrichaceae	g__?	s__?	t__?
S43T100_bins.58	d__Bacteria	p__Firmicutes	c__Negativicutes	o__Selenomonadales	f__Veillonellaceae	g__?	s__?	t__?
S52T80_bins.261	d__Bacteria	p__Firmicutes	c__Erysipelotrichi	o__Erysipelotrichales	f__Erysipelotrichaceae	g__?	s__?	t__?
bin.2845	d__Bacteria	p__Firmicutes	c__Erysipelotrichi	o__Erysipelotrichales	f__Erysipelotrichaceae	g__?	s__?	t__?
S43T100_bins.201	d__Bacteria	p__Firmicutes	c__Erysipelotrichi	o__Erysipelotrichales	f__Erysipelotrichaceae	g__?	s__?	t__?
S43T40_bins.15	d__Bacteria	p__Firmicutes	c__Erysipelotrichi	o__Erysipelotrichales	f__Erysipelotrichaceae	g__?	s__?	t__?
S41T40_bins.109	d__Bacteria	p__Firmicutes	c__Erysipelotrichi	o__Erysipelotrichales	f__Erysipelotrichaceae	g__?	s__?	t__?
S43T100_bins.244	d__Bacteria	p__Firmicutes	c__Erysipelotrichi	o__Erysipelotrichales	f__Erysipelotrichaceae	g__?	s__?	t__?
bin.2980	d__Bacteria	p__Firmicutes	c__Erysipelotrichi	o__Erysipelotrichales	f__Erysipelotrichaceae	g__?	s__?	t__?
bin.2660	d__Bacteria	p__Firmicutes	c__Erysipelotrichi	o__Erysipelotrichales	f__Erysipelotrichaceae	g__?	s__?	t__?
bin.225	d__Bacteria	p__Firmicutes	c__Erysipelotrichi	o__Erysipelotrichales	f__Erysipelotrichaceae	g__?	s__?	t__?
S49T40_bins.283	d__Bacteria	p__Firmicutes	c__Erysipelotrichi	o__Erysipelotrichales	f__Erysipelotrichaceae	g__?	s__?	t__?
S52T100_bins.58	d__Bacteria	p__Firmicutes	c__Erysipelotrichi	o__Erysipelotrichales	f__Erysipelotrichaceae	g__?	s__?	t__?
S46T40_bins.233	d__Bacteria	p__Firmicutes	c__Erysipelotrichi	o__Erysipelotrichales	f__Erysipelotrichaceae	g__?	s__?	t__?
bin.2558	d__Bacteria	p__Firmicutes	c__Erysipelotrichi	o__Erysipelotrichales	f__Erysipelotrichaceae	g__?	s__?	t__?
S47T40_bins.296	d__Bacteria	p__Firmicutes	c__Erysipelotrichi	o__Erysipelotrichales	f__Erysipelotrichaceae	g__?	s__?	t__?
bin.1961	d__Bacteria	p__Firmicutes	c__Erysipelotrichi	o__Erysipelotrichales	f__Erysipelotrichaceae	g__?	s__?	t__?
S43T60_bins.201	d__Bacteria	p__Bacteroidetes	c__Bacteroidia	o__Bacteroidales	f__?	g__?	s__?	t__?
S46T100_bins.175	d__Bacteria	p__Firmicutes	c__Clostridia	o__Clostridiales	f__?	g__?	s__?	t__?
S43T80_bins.272	d__Bacteria	p__Bacteroidetes	c__Bacteroidia	o__Bacteroidales	f__?	g__?	s__?	t__?
S43T40_bins.266	d__Bacteria	p__Proteobacteria	c__Alphaproteobacteria	o__Rickettsiales	f__?	g__?	s__?	t__?
S41T100_bins.33	d__Bacteria	p__Firmicutes	c__Clostridia	o__Clostridiales	f__?	g__?	s__?	t__?
S41T100_bins.224	d__Bacteria	p__Bacteroidetes	c__Bacteroidia	o__Bacteroidales	f__?	g__?	s__?	t__?
S43T60_bins.209	d__Bacteria	p__Firmicutes	c__Clostridia	o__Clostridiales	f__?	g__?	s__?	t__?
S43T60_bins.104	d__Bacteria	p__Bacteroidetes	c__Bacteroidia	o__Bacteroidales	f__?	g__?	s__?	t__?
S47T60_bins.122	d__Bacteria	p__Bacteroidetes	c__Bacteroidia	o__Bacteroidales	f__?	g__?	s__?	t__?
S52T40_bins.116	d__Bacteria	p__Firmicutes	c__Clostridia	o__Clostridiales	f__?	g__?	s__?	t__?
S43T40_bins.30	d__Bacteria	p__Bacteroidetes	c__Bacteroidia	o__Bacteroidales	f__?	g__?	s__?	t__?
S41T80_bins.148	d__Bacteria	p__Bacteroidetes	c__Bacteroidia	o__Bacteroidales	f__?	g__?	s__?	t__?
S46T80_bins.63	d__Bacteria	p__Bacteroidetes	c__Bacteroidia	o__Bacteroidales	f__?	g__?	s__?	t__?
S46T80_bins.64	d__Bacteria	p__Firmicutes	c__Clostridia	o__Clostridiales	f__?	g__?	s__?	t__?
S43T80_bins.270	d__Bacteria	p__Bacteroidetes	c__Bacteroidia	o__Bacteroidales	f__?	g__?	s__?	t__?
S46T40_bins.246	d__Bacteria	p__Bacteroidetes	c__Bacteroidia	o__Bacteroidales	f__?	g__?	s__?	t__?
S43T80_bins.179	d__Bacteria	p__Proteobacteria	c__Alphaproteobacteria	o__Rickettsiales	f__?	g__?	s__?	t__?
S47T80_bins.154	d__Bacteria	p__Firmicutes	c__Clostridia	o__Clostridiales	f__?	g__?	s__?	t__?
S47T100_bins.134	d__Bacteria	p__Bacteroidetes	c__Bacteroidia	o__Bacteroidales	f__?	g__?	s__?	t__?
bin.1137	d__Bacteria	p__Firmicutes	c__Clostridia	o__Clostridiales	f__?	g__?	s__?	t__?
S52T100_bins.276	d__Bacteria	p__Firmicutes	c__Clostridia	o__Clostridiales	f__?	g__?	s__?	t__?
S52T60_bins.152	d__Bacteria	p__Bacteroidetes	c__Bacteroidia	o__Bacteroidales	f__?	g__?	s__?	t__?
S46T60_bins.263	d__Bacteria	p__Bacteroidetes	c__Bacteroidia	o__Bacteroidales	f__?	g__?	s__?	t__?
S41T40_bins.126	d__Bacteria	p__Firmicutes	c__Clostridia	o__Clostridiales	f__?	g__?	s__?	t__?
S47T100_bins.138	d__Bacteria	p__Firmicutes	c__Clostridia	o__Clostridiales	f__?	g__?	s__?	t__?
S52T40_bins.107	d__Bacteria	p__Bacteroidetes	c__Bacteroidia	o__Bacteroidales	f__?	g__?	s__?	t__?
bin.389	d__Bacteria	p__Firmicutes	c__Clostridia	o__Clostridiales	f__?	g__?	s__?	t__?
bin.2145	d__Bacteria	p__Bacteroidetes	c__Bacteroidia	o__Bacteroidales	f__?	g__?	s__?	t__?
S47T80_bins.101	d__Bacteria	p__Firmicutes	c__Clostridia	o__Clostridiales	f__?	g__?	s__?	t__?
bin.2496	d__Bacteria	p__Firmicutes	c__Clostridia	o__Clostridiales	f__?	g__?	s__?	t__?
S49T100_bins.77	d__Bacteria	p__Bacteroidetes	c__Bacteroidia	o__Bacteroidales	f__?	g__?	s__?	t__?
S52T80_bins.98	d__Bacteria	p__Bacteroidetes	c__Bacteroidia	o__Bacteroidales	f__?	g__?	s__?	t__?
S49T40_bins.16	d__Bacteria	p__Bacteroidetes	c__Bacteroidia	o__Bacteroidales	f__?	g__?	s__?	t__?
S52T40_bins.311	d__Bacteria	p__Firmicutes	c__Clostridia	o__Clostridiales	f__?	g__?	s__?	t__?
S46T40_bins.59	d__Bacteria	p__Proteobacteria	c__Alphaproteobacteria	o__Rickettsiales	f__?	g__?	s__?	t__?
S52T40_bins.253	d__Bacteria	p__Bacteroidetes	c__Bacteroidia	o__Bacteroidales	f__?	g__?	s__?	t__?
S52T100_bins.129	d__Bacteria	p__Bacteroidetes	c__Bacteroidia	o__Bacteroidales	f__?	g__?	s__?	t__?
S43T100_bins.184	d__Bacteria	p__Bacteroidetes	c__Bacteroidia	o__Bacteroidales	f__?	g__?	s__?	t__?
bin.3568	d__Bacteria	p__Bacteroidetes	c__Bacteroidia	o__Bacteroidales	f__?	g__?	s__?	t__?
S49T40_bins.50	d__Bacteria	p__Firmicutes	c__Clostridia	o__Clostridiales	f__?	g__?	s__?	t__?
S43T60_bins.43	d__Bacteria	p__Spirochaetes	c__Spirochaetes	o__Spirochaetales	f__?	g__?	s__?	t__?
bin.966	d__Bacteria	p__Cyanobacteria	c__?	o__?	f__?	g__?	s__?	t__?
S46T100_bins.96	d__Bacteria	p__Bacteroidetes	c__Bacteroidia	o__Bacteroidales	f__?	g__?	s__?	t__?
S46T100_bins.91	d__Bacteria	p__Bacteroidetes	c__Bacteroidia	o__Bacteroidales	f__?	g__?	s__?	t__?
S49T80_bins.64	d__Bacteria	p__Bacteroidetes	c__Bacteroidia	o__Bacteroidales	f__?	g__?	s__?	t__?
S43T80_bins.263	d__Bacteria	p__Firmicutes	c__Clostridia	o__Clostridiales	f__?	g__?	s__?	t__?
S43T40_bins.84	d__Bacteria	p__Bacteroidetes	c__Bacteroidia	o__Bacteroidales	f__?	g__?	s__?	t__?
bin.940	d__Bacteria	p__Bacteroidetes	c__Bacteroidia	o__Bacteroidales	f__?	g__?	s__?	t__?
S52T80_bins.130	d__Bacteria	p__Bacteroidetes	c__Bacteroidia	o__Bacteroidales	f__?	g__?	s__?	t__?
S47T80_bins.64	d__Bacteria	p__Bacteroidetes	c__Bacteroidia	o__Bacteroidales	f__?	g__?	s__?	t__?
bin.1235	d__Bacteria	p__Bacteroidetes	c__Bacteroidia	o__Bacteroidales	f__?	g__?	s__?	t__?
S43T40_bins.109	d__Bacteria	p__Bacteroidetes	c__Bacteroidia	o__Bacteroidales	f__?	g__?	s__?	t__?
S49T100_bins.158	d__Bacteria	p__Firmicutes	c__Clostridia	o__Clostridiales	f__?	g__?	s__?	t__?
S49T100_bins.159	d__Bacteria	p__Bacteroidetes	c__Bacteroidia	o__Bacteroidales	f__?	g__?	s__?	t__?
S49T100_bins.154	d__Bacteria	p__Bacteroidetes	c__Bacteroidia	o__Bacteroidales	f__?	g__?	s__?	t__?
S47T100_bins.77	d__Bacteria	p__Bacteroidetes	c__Bacteroidia	o__Bacteroidales	f__?	g__?	s__?	t__?
S46T100_bins.79	d__Bacteria	p__Firmicutes	c__Clostridia	o__Clostridiales	f__?	g__?	s__?	t__?
bin.1121	d__Bacteria	p__Proteobacteria	c__Alphaproteobacteria	o__Rickettsiales	f__?	g__?	s__?	t__?
S46T40_bins.180	d__Bacteria	p__Firmicutes	c__Clostridia	o__Clostridiales	f__?	g__?	s__?	t__?
S52T100_bins.61	d__Bacteria	p__Firmicutes	c__Clostridia	o__Clostridiales	f__?	g__?	s__?	t__?
S46T40_bins.181	d__Bacteria	p__Bacteroidetes	c__Bacteroidia	o__Bacteroidales	f__?	g__?	s__?	t__?
bin.3613	d__Bacteria	p__Bacteroidetes	c__Bacteroidia	o__Bacteroidales	f__?	g__?	s__?	t__?
bin.1058	d__Bacteria	p__Firmicutes	c__Clostridia	o__Clostridiales	f__?	g__?	s__?	t__?
S43T60_bins.58	d__Bacteria	p__Firmicutes	c__Clostridia	o__Clostridiales	f__?	g__?	s__?	t__?
S43T100_bins.175	d__Bacteria	p__Firmicutes	c__Clostridia	o__Clostridiales	f__?	g__?	s__?	t__?
S46T40_bins.182	d__Bacteria	p__Bacteroidetes	c__Bacteroidia	o__Bacteroidales	f__?	g__?	s__?	t__?
S52T60_bins.332	d__Bacteria	p__Firmicutes	c__Clostridia	o__Clostridiales	f__?	g__?	s__?	t__?
S46T60_bins.119	d__Bacteria	p__Bacteroidetes	c__Bacteroidia	o__Bacteroidales	f__?	g__?	s__?	t__?
S49T60_bins.193	d__Bacteria	p__Proteobacteria	c__Alphaproteobacteria	o__Rickettsiales	f__?	g__?	s__?	t__?
S43T60_bins.169	d__Bacteria	p__Firmicutes	c__Clostridia	o__Clostridiales	f__?	g__?	s__?	t__?
S52T80_bins.121	d__Bacteria	p__Bacteroidetes	c__Bacteroidia	o__Bacteroidales	f__?	g__?	s__?	t__?
bin.2779	d__Bacteria	p__Firmicutes	c__Clostridia	o__Clostridiales	f__?	g__?	s__?	t__?
bin.2160	d__Bacteria	p__Firmicutes	c__Clostridia	o__Clostridiales	f__?	g__?	s__?	t__?
S47T40_bins.34	d__Bacteria	p__Bacteroidetes	c__Bacteroidia	o__Bacteroidales	f__?	g__?	s__?	t__?
bin.1262	d__Bacteria	p__Bacteroidetes	c__Bacteroidia	o__Bacteroidales	f__?	g__?	s__?	t__?
S52T60_bins.298	d__Bacteria	p__Bacteroidetes	c__Bacteroidia	o__Bacteroidales	f__?	g__?	s__?	t__?
bin.1881	d__Bacteria	p__Proteobacteria	c__Alphaproteobacteria	o__Rickettsiales	f__?	g__?	s__?	t__?
S52T100_bins.72	d__Bacteria	p__Bacteroidetes	c__Bacteroidia	o__Bacteroidales	f__?	g__?	s__?	t__?
bin.2954	d__Bacteria	p__Bacteroidetes	c__Bacteroidia	o__Bacteroidales	f__?	g__?	s__?	t__?
S46T40_bins.187	d__Bacteria	p__Firmicutes	c__Clostridia	o__Clostridiales	f__?	g__?	s__?	t__?
S49T80_bins.12	d__Bacteria	p__Firmicutes	c__Clostridia	o__Clostridiales	f__?	g__?	s__?	t__?
S49T100_bins.27	d__Bacteria	p__Bacteroidetes	c__Bacteroidia	o__Bacteroidales	f__?	g__?	s__?	t__?
S52T40_bins.34	d__Bacteria	p__Firmicutes	c__Clostridia	o__Clostridiales	f__?	g__?	s__?	t__?
S52T40_bins.37	d__Bacteria	p__Firmicutes	c__Clostridia	o__Clostridiales	f__?	g__?	s__?	t__?
S41T40_bins.68	d__Bacteria	p__Proteobacteria	c__Alphaproteobacteria	o__Rickettsiales	f__?	g__?	s__?	t__?
S43T40_bins.136	d__Bacteria	p__Bacteroidetes	c__Bacteroidia	o__Bacteroidales	f__?	g__?	s__?	t__?
bin.195	d__Bacteria	p__Firmicutes	c__Clostridia	o__Clostridiales	f__?	g__?	s__?	t__?
S41T100_bins.15	d__Bacteria	p__Bacteroidetes	c__Bacteroidia	o__Bacteroidales	f__?	g__?	s__?	t__?
S43T60_bins.128	d__Bacteria	p__Bacteroidetes	c__Bacteroidia	o__Bacteroidales	f__?	g__?	s__?	t__?
S43T60_bins.255	d__Bacteria	p__Firmicutes	c__Clostridia	o__Clostridiales	f__?	g__?	s__?	t__?
S43T40_bins.12	d__Bacteria	p__Firmicutes	c__Clostridia	o__Clostridiales	f__?	g__?	s__?	t__?
S43T40_bins.13	d__Bacteria	p__Bacteroidetes	c__Bacteroidia	o__Bacteroidales	f__?	g__?	s__?	t__?
bin.1338	d__Bacteria	p__Proteobacteria	c__Alphaproteobacteria	o__Rickettsiales	f__?	g__?	s__?	t__?
S47T100_bins.65	d__Bacteria	p__Bacteroidetes	c__Bacteroidia	o__Bacteroidales	f__?	g__?	s__?	t__?
S46T40_bins.69	d__Bacteria	p__Cyanobacteria	c__?	o__?	f__?	g__?	s__?	t__?
S43T100_bins.7	d__Bacteria	p__Bacteroidetes	c__Bacteroidia	o__Bacteroidales	f__?	g__?	s__?	t__?
S52T40_bins.297	d__Bacteria	p__Bacteroidetes	c__Bacteroidia	o__Bacteroidales	f__?	g__?	s__?	t__?
S46T60_bins.179	d__Bacteria	p__Bacteroidetes	c__Bacteroidia	o__Bacteroidales	f__?	g__?	s__?	t__?
S52T80_bins.143	d__Bacteria	p__Firmicutes	c__Clostridia	o__Clostridiales	f__?	g__?	s__?	t__?
S46T60_bins.178	d__Bacteria	p__Firmicutes	c__Clostridia	o__Clostridiales	f__?	g__?	s__?	t__?
bin.1207	d__Bacteria	p__Proteobacteria	c__Alphaproteobacteria	o__Rickettsiales	f__?	g__?	s__?	t__?
S43T100_bins.9	d__Bacteria	p__Bacteroidetes	c__Bacteroidia	o__Bacteroidales	f__?	g__?	s__?	t__?
bin.2974	d__Bacteria	p__Firmicutes	c__Clostridia	o__Clostridiales	f__?	g__?	s__?	t__?
S52T40_bins.175	d__Bacteria	p__Bacteroidetes	c__Bacteroidia	o__Bacteroidales	f__?	g__?	s__?	t__?
S47T60_bins.143	d__Bacteria	p__Bacteroidetes	c__Bacteroidia	o__Bacteroidales	f__?	g__?	s__?	t__?
S47T40_bins.325	d__Bacteria	p__Firmicutes	c__Clostridia	o__Clostridiales	f__?	g__?	s__?	t__?
S52T100_bins.94	d__Bacteria	p__Firmicutes	c__Clostridia	o__Clostridiales	f__?	g__?	s__?	t__?
bin.1447	d__Bacteria	p__Firmicutes	c__Clostridia	o__Clostridiales	f__?	g__?	s__?	t__?
bin.444	d__Bacteria	p__Firmicutes	c__Clostridia	o__Clostridiales	f__?	g__?	s__?	t__?
S46T60_bins.245	d__Bacteria	p__Bacteroidetes	c__Bacteroidia	o__Bacteroidales	f__?	g__?	s__?	t__?
S52T100_bins.252	d__Bacteria	p__Bacteroidetes	c__Bacteroidia	o__Bacteroidales	f__?	g__?	s__?	t__?
S49T80_bins.105	d__Bacteria	p__Firmicutes	c__Clostridia	o__Clostridiales	f__?	g__?	s__?	t__?
S49T40_bins.216	d__Bacteria	p__Bacteroidetes	c__Bacteroidia	o__Bacteroidales	f__?	g__?	s__?	t__?
S46T60_bins.104	d__Bacteria	p__Firmicutes	c__Clostridia	o__Clostridiales	f__?	g__?	s__?	t__?
S46T60_bins.108	d__Bacteria	p__Bacteroidetes	c__Bacteroidia	o__Bacteroidales	f__?	g__?	s__?	t__?
S52T60_bins.188	d__Bacteria	p__Bacteroidetes	c__Bacteroidia	o__Bacteroidales	f__?	g__?	s__?	t__?
S47T40_bins.158	d__Bacteria	p__Firmicutes	c__Clostridia	o__Clostridiales	f__?	g__?	s__?	t__?
S52T60_bins.183	d__Bacteria	p__Bacteroidetes	c__Bacteroidia	o__Bacteroidales	f__?	g__?	s__?	t__?
S52T60_bins.185	d__Bacteria	p__Firmicutes	c__Clostridia	o__Clostridiales	f__?	g__?	s__?	t__?
S49T40_bins.320	d__Bacteria	p__Firmicutes	c__Clostridia	o__Clostridiales	f__?	g__?	s__?	t__?
S43T100_bins.26	d__Bacteria	p__Firmicutes	c__Clostridia	o__Clostridiales	f__?	g__?	s__?	t__?
S43T100_bins.23	d__Bacteria	p__Bacteroidetes	c__Bacteroidia	o__Bacteroidales	f__?	g__?	s__?	t__?
S49T40_bins.155	d__Bacteria	p__Firmicutes	c__Clostridia	o__Clostridiales	f__?	g__?	s__?	t__?
S52T40_bins.221	d__Bacteria	p__Firmicutes	c__Clostridia	o__Clostridiales	f__?	g__?	s__?	t__?
S46T60_bins.187	d__Bacteria	p__Firmicutes	c__Clostridia	o__Clostridiales	f__?	g__?	s__?	t__?
S43T40_bins.247	d__Bacteria	p__Firmicutes	c__Clostridia	o__Clostridiales	f__?	g__?	s__?	t__?
bin.3238	d__Bacteria	p__Firmicutes	c__Clostridia	o__Clostridiales	f__?	g__?	s__?	t__?
S47T60_bins.100	d__Bacteria	p__Bacteroidetes	c__Bacteroidia	o__Bacteroidales	f__?	g__?	s__?	t__?
S41T80_bins.150	d__Bacteria	p__Bacteroidetes	c__Bacteroidia	o__Bacteroidales	f__?	g__?	s__?	t__?
S43T40_bins.230	d__Bacteria	p__Bacteroidetes	c__Bacteroidia	o__Bacteroidales	f__?	g__?	s__?	t__?
bin.864	d__Bacteria	p__Firmicutes	c__Clostridia	o__Clostridiales	f__?	g__?	s__?	t__?
S41T80_bins.151	d__Bacteria	p__Bacteroidetes	c__Bacteroidia	o__Bacteroidales	f__?	g__?	s__?	t__?
bin.1729	d__Bacteria	p__Firmicutes	c__Clostridia	o__Clostridiales	f__?	g__?	s__?	t__?
S46T40_bins.184	d__Bacteria	p__Firmicutes	c__Clostridia	o__Clostridiales	f__?	g__?	s__?	t__?
S47T60_bins.29	d__Bacteria	p__Firmicutes	c__Clostridia	o__Clostridiales	f__?	g__?	s__?	t__?
S47T60_bins.23	d__Bacteria	p__Firmicutes	c__Clostridia	o__Clostridiales	f__?	g__?	s__?	t__?
S47T80_bins.201	d__Bacteria	p__Bacteroidetes	c__Bacteroidia	o__Bacteroidales	f__?	g__?	s__?	t__?
S43T40_bins.147	d__Bacteria	p__Bacteroidetes	c__Bacteroidia	o__Bacteroidales	f__?	g__?	s__?	t__?
bin.1859	d__Bacteria	p__Cyanobacteria	c__?	o__?	f__?	g__?	s__?	t__?
S52T80_bins.126	d__Bacteria	p__Proteobacteria	c__Alphaproteobacteria	o__Rickettsiales	f__?	g__?	s__?	t__?
S49T100_bins.170	d__Bacteria	p__Bacteroidetes	c__Bacteroidia	o__Bacteroidales	f__?	g__?	s__?	t__?
S46T60_bins.185	d__Bacteria	p__Bacteroidetes	c__Bacteroidia	o__Bacteroidales	f__?	g__?	s__?	t__?
S47T100_bins.29	d__Bacteria	p__Bacteroidetes	c__Bacteroidia	o__Bacteroidales	f__?	g__?	s__?	t__?
S46T40_bins.97	d__Bacteria	p__Firmicutes	c__Clostridia	o__Clostridiales	f__?	g__?	s__?	t__?
bin.1695	d__Bacteria	p__Bacteroidetes	c__Bacteroidia	o__Bacteroidales	f__?	g__?	s__?	t__?
S47T100_bins.21	d__Bacteria	p__Firmicutes	c__Clostridia	o__Clostridiales	f__?	g__?	s__?	t__?
S46T60_bins.251	d__Bacteria	p__Bacteroidetes	c__Bacteroidia	o__Bacteroidales	f__?	g__?	s__?	t__?
S52T40_bins.340	d__Bacteria	p__Firmicutes	c__Clostridia	o__Clostridiales	f__?	g__?	s__?	t__?
S52T100_bins.145	d__Bacteria	p__Bacteroidetes	c__Bacteroidia	o__Bacteroidales	f__?	g__?	s__?	t__?
S46T100_bins.6	d__Bacteria	p__Proteobacteria	c__Alphaproteobacteria	o__Rickettsiales	f__?	g__?	s__?	t__?
S52T60_bins.33	d__Bacteria	p__Bacteroidetes	c__Bacteroidia	o__Bacteroidales	f__?	g__?	s__?	t__?
S52T60_bins.36	d__Bacteria	p__Cyanobacteria	c__?	o__?	f__?	g__?	s__?	t__?
S52T60_bins.37	d__Bacteria	p__Bacteroidetes	c__Bacteroidia	o__Bacteroidales	f__?	g__?	s__?	t__?
S46T80_bins.54	d__Bacteria	p__Firmicutes	c__Clostridia	o__Clostridiales	f__?	g__?	s__?	t__?
S43T100_bins.150	d__Bacteria	p__Bacteroidetes	c__Bacteroidia	o__Bacteroidales	f__?	g__?	s__?	t__?
S49T80_bins.117	d__Bacteria	p__Bacteroidetes	c__Bacteroidia	o__Bacteroidales	f__?	g__?	s__?	t__?
S49T40_bins.205	d__Bacteria	p__Firmicutes	c__Clostridia	o__Clostridiales	f__?	g__?	s__?	t__?
S41T60_bins.301	d__Bacteria	p__Bacteroidetes	c__Bacteroidia	o__Bacteroidales	f__?	g__?	s__?	t__?
S52T60_bins.192	d__Bacteria	p__Bacteroidetes	c__Bacteroidia	o__Bacteroidales	f__?	g__?	s__?	t__?
S47T40_bins.12	d__Bacteria	p__Firmicutes	c__Clostridia	o__Clostridiales	f__?	g__?	s__?	t__?
bin.3344	d__Bacteria	p__Firmicutes	c__Clostridia	o__Clostridiales	f__?	g__?	s__?	t__?
S52T80_bins.1	d__Bacteria	p__Bacteroidetes	c__Bacteroidia	o__Bacteroidales	f__?	g__?	s__?	t__?
S49T100_bins.13	d__Bacteria	p__Bacteroidetes	c__Bacteroidia	o__Bacteroidales	f__?	g__?	s__?	t__?
S52T100_bins.262	d__Bacteria	p__Bacteroidetes	c__Bacteroidia	o__Bacteroidales	f__?	g__?	s__?	t__?
S41T60_bins.53	d__Bacteria	p__Bacteroidetes	c__Bacteroidia	o__Bacteroidales	f__?	g__?	s__?	t__?
S43T60_bins.257	d__Bacteria	p__Firmicutes	c__Clostridia	o__Clostridiales	f__?	g__?	s__?	t__?
S49T80_bins.74	d__Bacteria	p__Firmicutes	c__Clostridia	o__Clostridiales	f__?	g__?	s__?	t__?
S52T40_bins.236	d__Bacteria	p__Bacteroidetes	c__Bacteroidia	o__Bacteroidales	f__?	g__?	s__?	t__?
S47T40_bins.91	d__Bacteria	p__Firmicutes	c__Clostridia	o__Clostridiales	f__?	g__?	s__?	t__?
S43T80_bins.242	d__Bacteria	p__Bacteroidetes	c__Bacteroidia	o__Bacteroidales	f__?	g__?	s__?	t__?
S46T80_bins.171	d__Bacteria	p__Bacteroidetes	c__Bacteroidia	o__Bacteroidales	f__?	g__?	s__?	t__?
S52T80_bins.245	d__Bacteria	p__Firmicutes	c__Clostridia	o__Clostridiales	f__?	g__?	s__?	t__?
S52T80_bins.249	d__Bacteria	p__Bacteroidetes	c__Bacteroidia	o__Bacteroidales	f__?	g__?	s__?	t__?
S46T100_bins.3	d__Bacteria	p__Bacteroidetes	c__Bacteroidia	o__Bacteroidales	f__?	g__?	s__?	t__?
S41T80_bins.210	d__Bacteria	p__Proteobacteria	c__Alphaproteobacteria	o__Rickettsiales	f__?	g__?	s__?	t__?
bin.1260	d__Bacteria	p__Cyanobacteria	c__?	o__?	f__?	g__?	s__?	t__?
S46T100_bins.7	d__Bacteria	p__Bacteroidetes	c__Bacteroidia	o__Bacteroidales	f__?	g__?	s__?	t__?
S47T80_bins.35	d__Bacteria	p__Firmicutes	c__Clostridia	o__Clostridiales	f__?	g__?	s__?	t__?
S49T40_bins.122	d__Bacteria	p__Firmicutes	c__Clostridia	o__Clostridiales	f__?	g__?	s__?	t__?
S49T60_bins.97	d__Bacteria	p__Firmicutes	c__Clostridia	o__Clostridiales	f__?	g__?	s__?	t__?
bin.2919	d__Bacteria	p__Proteobacteria	c__Alphaproteobacteria	o__Rickettsiales	f__?	g__?	s__?	t__?
S46T60_bins.44	d__Bacteria	p__Bacteroidetes	c__Bacteroidia	o__Bacteroidales	f__?	g__?	s__?	t__?
S52T60_bins.165	d__Bacteria	p__Bacteroidetes	c__Bacteroidia	o__Bacteroidales	f__?	g__?	s__?	t__?
S46T60_bins.45	d__Bacteria	p__Firmicutes	c__Clostridia	o__Clostridiales	f__?	g__?	s__?	t__?
S52T40_bins.152	d__Bacteria	p__Bacteroidetes	c__Bacteroidia	o__Bacteroidales	f__?	g__?	s__?	t__?
S47T60_bins.181	d__Bacteria	p__Bacteroidetes	c__Bacteroidia	o__Bacteroidales	f__?	g__?	s__?	t__?
S46T60_bins.198	d__Bacteria	p__Bacteroidetes	c__Bacteroidia	o__Bacteroidales	f__?	g__?	s__?	t__?
S43T80_bins.255	d__Bacteria	p__Bacteroidetes	c__Bacteroidia	o__Bacteroidales	f__?	g__?	s__?	t__?
S49T60_bins.91	d__Bacteria	p__Bacteroidetes	c__Bacteroidia	o__Bacteroidales	f__?	g__?	s__?	t__?
S46T100_bins.161	d__Bacteria	p__Firmicutes	c__Clostridia	o__Clostridiales	f__?	g__?	s__?	t__?
S52T80_bins.180	d__Bacteria	p__Firmicutes	c__Clostridia	o__Clostridiales	f__?	g__?	s__?	t__?
S43T100_bins.149	d__Bacteria	p__Bacteroidetes	c__Bacteroidia	o__Bacteroidales	f__?	g__?	s__?	t__?
S52T40_bins.181	d__Bacteria	p__Firmicutes	c__Clostridia	o__Clostridiales	f__?	g__?	s__?	t__?
S52T40_bins.180	d__Bacteria	p__Bacteroidetes	c__Bacteroidia	o__Bacteroidales	f__?	g__?	s__?	t__?
S41T80_bins.172	d__Bacteria	p__Bacteroidetes	c__Bacteroidia	o__Bacteroidales	f__?	g__?	s__?	t__?
S47T40_bins.135	d__Bacteria	p__Firmicutes	c__Clostridia	o__Clostridiales	f__?	g__?	s__?	t__?
bin.1716	d__Bacteria	p__Cyanobacteria	c__?	o__?	f__?	g__?	s__?	t__?
S49T40_bins.302	d__Bacteria	p__Bacteroidetes	c__Bacteroidia	o__Bacteroidales	f__?	g__?	s__?	t__?
S43T80_bins.128	d__Bacteria	p__Firmicutes	c__Clostridia	o__Clostridiales	f__?	g__?	s__?	t__?
S46T40_bins.23	d__Bacteria	p__Bacteroidetes	c__Bacteroidia	o__Bacteroidales	f__?	g__?	s__?	t__?
S46T100_bins.162	d__Bacteria	p__Bacteroidetes	c__Bacteroidia	o__Bacteroidales	f__?	g__?	s__?	t__?
bin.1311	d__Bacteria	p__Cyanobacteria	c__?	o__?	f__?	g__?	s__?	t__?
S47T100_bins.70	d__Bacteria	p__Bacteroidetes	c__Bacteroidia	o__Bacteroidales	f__?	g__?	s__?	t__?
bin.107	d__Bacteria	p__Cyanobacteria	c__?	o__?	f__?	g__?	s__?	t__?
bin.703	d__Bacteria	p__Firmicutes	c__Clostridia	o__Clostridiales	f__?	g__?	s__?	t__?
S41T80_bins.71	d__Bacteria	p__Firmicutes	c__Clostridia	o__Clostridiales	f__?	g__?	s__?	t__?
S52T80_bins.107	d__Bacteria	p__Firmicutes	c__Clostridia	o__Clostridiales	f__?	g__?	s__?	t__?
S46T40_bins.247	d__Bacteria	p__Firmicutes	c__Clostridia	o__Clostridiales	f__?	g__?	s__?	t__?
S41T100_bins.77	d__Bacteria	p__Bacteroidetes	c__Bacteroidia	o__Bacteroidales	f__?	g__?	s__?	t__?
S41T40_bins.248	d__Bacteria	p__Bacteroidetes	c__Bacteroidia	o__Bacteroidales	f__?	g__?	s__?	t__?
S52T80_bins.217	d__Bacteria	p__Cyanobacteria	c__?	o__?	f__?	g__?	s__?	t__?
S47T40_bins.139	d__Bacteria	p__Firmicutes	c__Clostridia	o__Clostridiales	f__?	g__?	s__?	t__?
S49T60_bins.87	d__Bacteria	p__Bacteroidetes	c__Bacteroidia	o__Bacteroidales	f__?	g__?	s__?	t__?
S49T60_bins.89	d__Bacteria	p__Bacteroidetes	c__Bacteroidia	o__Bacteroidales	f__?	g__?	s__?	t__?
S52T80_bins.170	d__Bacteria	p__Firmicutes	c__Clostridia	o__Clostridiales	f__?	g__?	s__?	t__?
S46T100_bins.102	d__Bacteria	p__Firmicutes	c__Clostridia	o__Clostridiales	f__?	g__?	s__?	t__?
S41T40_bins.232	d__Bacteria	p__Bacteroidetes	c__Bacteroidia	o__Bacteroidales	f__?	g__?	s__?	t__?
S47T60_bins.192	d__Bacteria	p__Cyanobacteria	c__?	o__?	f__?	g__?	s__?	t__?
S41T40_bins.241	d__Bacteria	p__Firmicutes	c__Clostridia	o__Clostridiales	f__?	g__?	s__?	t__?
bin.1905	d__Bacteria	p__Firmicutes	c__Clostridia	o__Clostridiales	f__?	g__?	s__?	t__?
bin.1492	d__Bacteria	p__Cyanobacteria	c__?	o__?	f__?	g__?	s__?	t__?
bin.2869	d__Bacteria	p__Firmicutes	c__Clostridia	o__Clostridiales	f__?	g__?	s__?	t__?
S43T100_bins.229	d__Bacteria	p__Proteobacteria	c__Alphaproteobacteria	o__Rickettsiales	f__?	g__?	s__?	t__?
S41T40_bins.70	d__Bacteria	p__Firmicutes	c__Clostridia	o__Clostridiales	f__?	g__?	s__?	t__?
S41T40_bins.71	d__Bacteria	p__Bacteroidetes	c__Bacteroidia	o__Bacteroidales	f__?	g__?	s__?	t__?
S41T40_bins.73	d__Bacteria	p__Proteobacteria	c__Alphaproteobacteria	o__Rickettsiales	f__?	g__?	s__?	t__?
S49T80_bins.132	d__Bacteria	p__Firmicutes	c__Clostridia	o__Clostridiales	f__?	g__?	s__?	t__?
bin.2908	d__Bacteria	p__Proteobacteria	c__Alphaproteobacteria	o__Rickettsiales	f__?	g__?	s__?	t__?
S43T100_bins.137	d__Bacteria	p__Bacteroidetes	c__Bacteroidia	o__Bacteroidales	f__?	g__?	s__?	t__?
S47T40_bins.78	d__Bacteria	p__Firmicutes	c__Clostridia	o__Clostridiales	f__?	g__?	s__?	t__?
S47T40_bins.105	d__Bacteria	p__Bacteroidetes	c__Bacteroidia	o__Bacteroidales	f__?	g__?	s__?	t__?
S46T40_bins.248	d__Bacteria	p__Firmicutes	c__Clostridia	o__Clostridiales	f__?	g__?	s__?	t__?
S41T80_bins.331	d__Bacteria	p__Firmicutes	c__Clostridia	o__Clostridiales	f__?	g__?	s__?	t__?
S43T60_bins.162	d__Bacteria	p__Firmicutes	c__Clostridia	o__Clostridiales	f__?	g__?	s__?	t__?
S52T60_bins.260	d__Bacteria	p__Bacteroidetes	c__Bacteroidia	o__Bacteroidales	f__?	g__?	s__?	t__?
bin.2606	d__Bacteria	p__Bacteroidetes	c__Bacteroidia	o__Bacteroidales	f__?	g__?	s__?	t__?
S43T100_bins.24	d__Bacteria	p__Bacteroidetes	c__Bacteroidia	o__Bacteroidales	f__?	g__?	s__?	t__?
S46T60_bins.77	d__Bacteria	p__Firmicutes	c__Clostridia	o__Clostridiales	f__?	g__?	s__?	t__?
bin.2429	d__Bacteria	p__Bacteroidetes	c__Bacteroidia	o__Bacteroidales	f__?	g__?	s__?	t__?
bin.2420	d__Bacteria	p__Firmicutes	c__Clostridia	o__Clostridiales	f__?	g__?	s__?	t__?
S49T40_bins.90	d__Bacteria	p__Bacteroidetes	c__Bacteroidia	o__Bacteroidales	f__?	g__?	s__?	t__?
S49T80_bins.97	d__Bacteria	p__Firmicutes	c__Clostridia	o__Clostridiales	f__?	g__?	s__?	t__?
S46T80_bins.115	d__Bacteria	p__Firmicutes	c__Clostridia	o__Clostridiales	f__?	g__?	s__?	t__?
S41T80_bins.229	d__Bacteria	p__Bacteroidetes	c__Bacteroidia	o__Bacteroidales	f__?	g__?	s__?	t__?
S47T80_bins.145	d__Bacteria	p__Bacteroidetes	c__Bacteroidia	o__Bacteroidales	f__?	g__?	s__?	t__?
S43T80_bins.160	d__Bacteria	p__Bacteroidetes	c__Bacteroidia	o__Bacteroidales	f__?	g__?	s__?	t__?
S49T40_bins.246	d__Bacteria	p__Firmicutes	c__Clostridia	o__Clostridiales	f__?	g__?	s__?	t__?
S47T80_bins.15	d__Bacteria	p__Bacteroidetes	c__Bacteroidia	o__Bacteroidales	f__?	g__?	s__?	t__?
S47T80_bins.11	d__Bacteria	p__Firmicutes	c__Clostridia	o__Clostridiales	f__?	g__?	s__?	t__?
S43T60_bins.36	d__Bacteria	p__Firmicutes	c__Clostridia	o__Clostridiales	f__?	g__?	s__?	t__?
S47T60_bins.79	d__Bacteria	p__Bacteroidetes	c__Bacteroidia	o__Bacteroidales	f__?	g__?	s__?	t__?
bin.2542	d__Bacteria	p__Firmicutes	c__Clostridia	o__Clostridiales	f__?	g__?	s__?	t__?
S46T100_bins.114	d__Bacteria	p__Firmicutes	c__Clostridia	o__Clostridiales	f__?	g__?	s__?	t__?
S46T100_bins.234	d__Bacteria	p__Bacteroidetes	c__Bacteroidia	o__Bacteroidales	f__?	g__?	s__?	t__?
S41T60_bins.156	d__Bacteria	p__Firmicutes	c__Clostridia	o__Clostridiales	f__?	g__?	s__?	t__?
S46T100_bins.232	d__Bacteria	p__Firmicutes	c__Clostridia	o__Clostridiales	f__?	g__?	s__?	t__?
S43T80_bins.148	d__Bacteria	p__Bacteroidetes	c__Bacteroidia	o__Bacteroidales	f__?	g__?	s__?	t__?
S52T40_bins.88	d__Bacteria	p__Firmicutes	c__Clostridia	o__Clostridiales	f__?	g__?	s__?	t__?
S46T100_bins.16	d__Bacteria	p__Bacteroidetes	c__Bacteroidia	o__Bacteroidales	f__?	g__?	s__?	t__?
S49T60_bins.251	d__Bacteria	p__Bacteroidetes	c__Bacteroidia	o__Bacteroidales	f__?	g__?	s__?	t__?
bin.2752	d__Bacteria	p__Cyanobacteria	c__?	o__?	f__?	g__?	s__?	t__?
bin.1026	d__Bacteria	p__Firmicutes	c__Clostridia	o__Clostridiales	f__?	g__?	s__?	t__?
S43T40_bins.80	d__Bacteria	p__Firmicutes	c__Clostridia	o__Clostridiales	f__?	g__?	s__?	t__?
S43T100_bins.126	d__Bacteria	p__Firmicutes	c__Clostridia	o__Clostridiales	f__?	g__?	s__?	t__?
S43T60_bins.113	d__Bacteria	p__Bacteroidetes	c__Bacteroidia	o__Bacteroidales	f__?	g__?	s__?	t__?
S46T40_bins.118	d__Bacteria	p__Firmicutes	c__Clostridia	o__Clostridiales	f__?	g__?	s__?	t__?
S47T40_bins.115	d__Bacteria	p__Bacteroidetes	c__Bacteroidia	o__Bacteroidales	f__?	g__?	s__?	t__?
S43T80_bins.57	d__Bacteria	p__Bacteroidetes	c__Bacteroidia	o__Bacteroidales	f__?	g__?	s__?	t__?
S52T100_bins.31	d__Bacteria	p__Firmicutes	c__Clostridia	o__Clostridiales	f__?	g__?	s__?	t__?
S43T40_bins.171	d__Bacteria	p__Bacteroidetes	c__Bacteroidia	o__Bacteroidales	f__?	g__?	s__?	t__?
S52T60_bins.253	d__Bacteria	p__Bacteroidetes	c__Bacteroidia	o__Bacteroidales	f__?	g__?	s__?	t__?
S52T60_bins.256	d__Bacteria	p__Bacteroidetes	c__Bacteroidia	o__Bacteroidales	f__?	g__?	s__?	t__?
S43T80_bins.40	d__Bacteria	p__Bacteroidetes	c__Bacteroidia	o__Bacteroidales	f__?	g__?	s__?	t__?
S52T40_bins.245	d__Bacteria	p__Bacteroidetes	c__Bacteroidia	o__Bacteroidales	f__?	g__?	s__?	t__?
S43T100_bins.88	d__Bacteria	p__Proteobacteria	c__Alphaproteobacteria	o__Rickettsiales	f__?	g__?	s__?	t__?
bin.3077	d__Bacteria	p__Firmicutes	c__Clostridia	o__Clostridiales	f__?	g__?	s__?	t__?
S52T40_bins.160	d__Bacteria	p__Firmicutes	c__Clostridia	o__Clostridiales	f__?	g__?	s__?	t__?
S52T100_bins.183	d__Bacteria	p__Bacteroidetes	c__Bacteroidia	o__Bacteroidales	f__?	g__?	s__?	t__?
S52T100_bins.105	d__Bacteria	p__Firmicutes	c__Clostridia	o__Clostridiales	f__?	g__?	s__?	t__?
bin.383	d__Bacteria	p__Proteobacteria	c__Alphaproteobacteria	o__Rickettsiales	f__?	g__?	s__?	t__?
S43T80_bins.281	d__Bacteria	p__Bacteroidetes	c__Bacteroidia	o__Bacteroidales	f__?	g__?	s__?	t__?
S47T100_bins.78	d__Bacteria	p__Proteobacteria	c__Alphaproteobacteria	o__Rickettsiales	f__?	g__?	s__?	t__?
S43T40_bins.307	d__Bacteria	p__Bacteroidetes	c__Bacteroidia	o__Bacteroidales	f__?	g__?	s__?	t__?
S46T60_bins.87	d__Bacteria	p__Bacteroidetes	c__Bacteroidia	o__Bacteroidales	f__?	g__?	s__?	t__?
bin.981	d__Bacteria	p__Firmicutes	c__Clostridia	o__Clostridiales	f__?	g__?	s__?	t__?
S47T60_bins.68	d__Bacteria	p__Bacteroidetes	c__Bacteroidia	o__Bacteroidales	f__?	g__?	s__?	t__?
S43T60_bins.27	d__Bacteria	p__Firmicutes	c__Clostridia	o__Clostridiales	f__?	g__?	s__?	t__?
S43T80_bins.8	d__Bacteria	p__Bacteroidetes	c__Bacteroidia	o__Bacteroidales	f__?	g__?	s__?	t__?
S49T40_bins.83	d__Bacteria	p__Bacteroidetes	c__Bacteroidia	o__Bacteroidales	f__?	g__?	s__?	t__?
S46T40_bins.41	d__Bacteria	p__Bacteroidetes	c__Bacteroidia	o__Bacteroidales	f__?	g__?	s__?	t__?
bin.1659	d__Bacteria	p__Cyanobacteria	c__?	o__?	f__?	g__?	s__?	t__?
S52T40_bins.208	d__Bacteria	p__Bacteroidetes	c__Bacteroidia	o__Bacteroidales	f__?	g__?	s__?	t__?
S46T80_bins.97	d__Bacteria	p__Firmicutes	c__Clostridia	o__Clostridiales	f__?	g__?	s__?	t__?
S46T80_bins.96	d__Bacteria	p__Bacteroidetes	c__Bacteroidia	o__Bacteroidales	f__?	g__?	s__?	t__?
S49T100_bins.130	d__Bacteria	p__Bacteroidetes	c__Bacteroidia	o__Bacteroidales	f__?	g__?	s__?	t__?
S52T100_bins.292	d__Bacteria	p__Bacteroidetes	c__Bacteroidia	o__Bacteroidales	f__?	g__?	s__?	t__?
bin.3165	d__Bacteria	p__Firmicutes	c__Clostridia	o__Clostridiales	f__?	g__?	s__?	t__?
S47T40_bins.122	d__Bacteria	p__Firmicutes	c__Clostridia	o__Clostridiales	f__?	g__?	s__?	t__?
S49T80_bins.150	d__Bacteria	p__Firmicutes	c__Clostridia	o__Clostridiales	f__?	g__?	s__?	t__?
S49T80_bins.154	d__Bacteria	p__Firmicutes	c__Clostridia	o__Clostridiales	f__?	g__?	s__?	t__?
bin.234	d__Bacteria	p__Bacteroidetes	c__Bacteroidia	o__Bacteroidales	f__?	g__?	s__?	t__?
bin.2706	d__Bacteria	p__Proteobacteria	c__Alphaproteobacteria	o__Rickettsiales	f__?	g__?	s__?	t__?
S43T80_bins.122	d__Bacteria	p__Firmicutes	c__Clostridia	o__Clostridiales	f__?	g__?	s__?	t__?
S43T80_bins.41	d__Bacteria	p__Bacteroidetes	c__Bacteroidia	o__Bacteroidales	f__?	g__?	s__?	t__?
S41T100_bins.199	d__Bacteria	p__Bacteroidetes	c__Bacteroidia	o__Bacteroidales	f__?	g__?	s__?	t__?
bin.1720	d__Bacteria	p__Firmicutes	c__Clostridia	o__Clostridiales	f__?	g__?	s__?	t__?
S49T60_bins.245	d__Bacteria	p__Bacteroidetes	c__Bacteroidia	o__Bacteroidales	f__?	g__?	s__?	t__?
S49T60_bins.119	d__Bacteria	p__Bacteroidetes	c__Bacteroidia	o__Bacteroidales	f__?	g__?	s__?	t__?
S46T80_bins.67	d__Bacteria	p__Bacteroidetes	c__Bacteroidia	o__Bacteroidales	f__?	g__?	s__?	t__?
S52T60_bins.242	d__Bacteria	p__Bacteroidetes	c__Bacteroidia	o__Bacteroidales	f__?	g__?	s__?	t__?
S49T80_bins.189	d__Bacteria	p__Bacteroidetes	c__Bacteroidia	o__Bacteroidales	f__?	g__?	s__?	t__?
bin.2699	d__Bacteria	p__Firmicutes	c__Clostridia	o__Clostridiales	f__?	g__?	s__?	t__?
S47T80_bins.278	d__Bacteria	p__Bacteroidetes	c__Bacteroidia	o__Bacteroidales	f__?	g__?	s__?	t__?
S46T40_bins.220	d__Bacteria	p__Firmicutes	c__Clostridia	o__Clostridiales	f__?	g__?	s__?	t__?
S47T80_bins.162	d__Bacteria	p__Bacteroidetes	c__Bacteroidia	o__Bacteroidales	f__?	g__?	s__?	t__?
bin.538	d__Bacteria	p__Cyanobacteria	c__?	o__?	f__?	g__?	s__?	t__?
S47T80_bins.160	d__Bacteria	p__Bacteroidetes	c__Bacteroidia	o__Bacteroidales	f__?	g__?	s__?	t__?
S41T60_bins.171	d__Bacteria	p__Firmicutes	c__Clostridia	o__Clostridiales	f__?	g__?	s__?	t__?
S52T60_bins.95	d__Bacteria	p__Bacteroidetes	c__Bacteroidia	o__Bacteroidales	f__?	g__?	s__?	t__?
S52T100_bins.153	d__Bacteria	p__Firmicutes	c__Clostridia	o__Clostridiales	f__?	g__?	s__?	t__?
S46T80_bins.75	d__Bacteria	p__Firmicutes	c__Clostridia	o__Clostridiales	f__?	g__?	s__?	t__?
S43T100_bins.44	d__Bacteria	p__Bacteroidetes	c__Bacteroidia	o__Bacteroidales	f__?	g__?	s__?	t__?
S41T40_bins.84	d__Bacteria	p__Proteobacteria	c__Alphaproteobacteria	o__Rickettsiales	f__?	g__?	s__?	t__?
S52T60_bins.157	d__Bacteria	p__Cyanobacteria	c__?	o__?	f__?	g__?	s__?	t__?
S47T100_bins.113	d__Bacteria	p__Bacteroidetes	c__Bacteroidia	o__Bacteroidales	f__?	g__?	s__?	t__?
S43T40_bins.314	d__Bacteria	p__Bacteroidetes	c__Bacteroidia	o__Bacteroidales	f__?	g__?	s__?	t__?
S52T100_bins.80	d__Bacteria	p__Firmicutes	c__Clostridia	o__Clostridiales	f__?	g__?	s__?	t__?
S52T40_bins.233	d__Bacteria	p__Bacteroidetes	c__Bacteroidia	o__Bacteroidales	f__?	g__?	s__?	t__?
S52T80_bins.37	d__Bacteria	p__Bacteroidetes	c__Bacteroidia	o__Bacteroidales	f__?	g__?	s__?	t__?
S47T80_bins.181	d__Bacteria	p__Firmicutes	c__Clostridia	o__Clostridiales	f__?	g__?	s__?	t__?
S43T60_bins.303	d__Bacteria	p__Firmicutes	c__Clostridia	o__Clostridiales	f__?	g__?	s__?	t__?
S47T80_bins.182	d__Bacteria	p__Firmicutes	c__Clostridia	o__Clostridiales	f__?	g__?	s__?	t__?
S47T80_bins.185	d__Bacteria	p__Bacteroidetes	c__Bacteroidia	o__Bacteroidales	f__?	g__?	s__?	t__?
S47T60_bins.251	d__Bacteria	p__Firmicutes	c__Clostridia	o__Clostridiales	f__?	g__?	s__?	t__?
S43T60_bins.218	d__Bacteria	p__Bacteroidetes	c__Bacteroidia	o__Bacteroidales	f__?	g__?	s__?	t__?
bin.2912	d__Bacteria	p__Spirochaetes	c__Spirochaetes	o__Spirochaetales	f__?	g__?	s__?	t__?
S49T60_bins.140	d__Bacteria	p__Bacteroidetes	c__Bacteroidia	o__Bacteroidales	f__?	g__?	s__?	t__?
S41T80_bins.133	d__Bacteria	p__Bacteroidetes	c__Bacteroidia	o__Bacteroidales	f__?	g__?	s__?	t__?
S46T40_bins.15	d__Bacteria	p__Firmicutes	c__Clostridia	o__Clostridiales	f__?	g__?	s__?	t__?
S43T80_bins.195	d__Bacteria	p__Firmicutes	c__Clostridia	o__Clostridiales	f__?	g__?	s__?	t__?
S52T60_bins.122	d__Bacteria	p__Firmicutes	c__Clostridia	o__Clostridiales	f__?	g__?	s__?	t__?
S41T100_bins.185	d__Bacteria	p__Bacteroidetes	c__Bacteroidia	o__Bacteroidales	f__?	g__?	s__?	t__?
S52T100_bins.258	d__Bacteria	p__Firmicutes	c__Clostridia	o__Clostridiales	f__?	g__?	s__?	t__?
S52T40_bins.307	d__Bacteria	p__Bacteroidetes	c__Bacteroidia	o__Bacteroidales	f__?	g__?	s__?	t__?
S43T100_bins.216	d__Bacteria	p__Bacteroidetes	c__Bacteroidia	o__Bacteroidales	f__?	g__?	s__?	t__?
S47T100_bins.120	d__Bacteria	p__Bacteroidetes	c__Bacteroidia	o__Bacteroidales	f__?	g__?	s__?	t__?
bin.1282	d__Bacteria	p__Firmicutes	c__Clostridia	o__Clostridiales	f__?	g__?	s__?	t__?
bin.2828	d__Bacteria	p__Firmicutes	c__Clostridia	o__Clostridiales	f__?	g__?	s__?	t__?
S43T80_bins.146	d__Bacteria	p__Bacteroidetes	c__Bacteroidia	o__Bacteroidales	f__?	g__?	s__?	t__?
S47T40_bins.40	d__Bacteria	p__Bacteroidetes	c__Bacteroidia	o__Bacteroidales	f__?	g__?	s__?	t__?
S47T40_bins.48	d__Bacteria	p__Firmicutes	c__Clostridia	o__Clostridiales	f__?	g__?	s__?	t__?
S41T60_bins.29	d__Bacteria	p__Firmicutes	c__Clostridia	o__Clostridiales	f__?	g__?	s__?	t__?
S41T100_bins.22	d__Bacteria	p__Firmicutes	c__Clostridia	o__Clostridiales	f__?	g__?	s__?	t__?
S47T40_bins.265	d__Bacteria	p__Firmicutes	c__Clostridia	o__Clostridiales	f__?	g__?	s__?	t__?
S41T40_bins.144	d__Bacteria	p__Bacteroidetes	c__Bacteroidia	o__Bacteroidales	f__?	g__?	s__?	t__?
S49T80_bins.161	d__Bacteria	p__Bacteroidetes	c__Bacteroidia	o__Bacteroidales	f__?	g__?	s__?	t__?
S41T40_bins.142	d__Bacteria	p__Firmicutes	c__Clostridia	o__Clostridiales	f__?	g__?	s__?	t__?
S43T40_bins.272	d__Bacteria	p__Bacteroidetes	c__Bacteroidia	o__Bacteroidales	f__?	g__?	s__?	t__?
S52T40_bins.309	d__Bacteria	p__Proteobacteria	c__Alphaproteobacteria	o__Rickettsiales	f__?	g__?	s__?	t__?
bin.2260	d__Bacteria	p__Firmicutes	c__Clostridia	o__Clostridiales	f__?	g__?	s__?	t__?
S41T100_bins.130	d__Bacteria	p__Bacteroidetes	c__Bacteroidia	o__Bacteroidales	f__?	g__?	s__?	t__?
bin.1957	d__Bacteria	p__Bacteroidetes	c__Bacteroidia	o__Bacteroidales	f__?	g__?	s__?	t__?
S49T100_bins.64	d__Bacteria	p__Bacteroidetes	c__Bacteroidia	o__Bacteroidales	f__?	g__?	s__?	t__?
S43T100_bins.212	d__Bacteria	p__Bacteroidetes	c__Bacteroidia	o__Bacteroidales	f__?	g__?	s__?	t__?
S47T80_bins.249	d__Bacteria	p__Bacteroidetes	c__Bacteroidia	o__Bacteroidales	f__?	g__?	s__?	t__?
S41T80_bins.103	d__Bacteria	p__Firmicutes	c__Clostridia	o__Clostridiales	f__?	g__?	s__?	t__?
S46T40_bins.111	d__Bacteria	p__Cyanobacteria	c__?	o__?	f__?	g__?	s__?	t__?
S41T80_bins.134	d__Bacteria	p__Firmicutes	c__Clostridia	o__Clostridiales	f__?	g__?	s__?	t__?
S43T80_bins.155	d__Bacteria	p__Bacteroidetes	c__Bacteroidia	o__Bacteroidales	f__?	g__?	s__?	t__?
S52T80_bins.254	d__Bacteria	p__Firmicutes	c__Clostridia	o__Clostridiales	f__?	g__?	s__?	t__?
S43T60_bins.284	d__Bacteria	p__Firmicutes	c__Clostridia	o__Clostridiales	f__?	g__?	s__?	t__?
S47T80_bins.194	d__Bacteria	p__Bacteroidetes	c__Bacteroidia	o__Bacteroidales	f__?	g__?	s__?	t__?
S47T80_bins.192	d__Bacteria	p__Bacteroidetes	c__Bacteroidia	o__Bacteroidales	f__?	g__?	s__?	t__?
bin.477	d__Bacteria	p__Firmicutes	c__Clostridia	o__Clostridiales	f__?	g__?	s__?	t__?
S46T100_bins.208	d__Bacteria	p__Firmicutes	c__Clostridia	o__Clostridiales	f__?	g__?	s__?	t__?
S46T100_bins.201	d__Bacteria	p__Firmicutes	c__Clostridia	o__Clostridiales	f__?	g__?	s__?	t__?
S43T40_bins.154	d__Bacteria	p__Firmicutes	c__Clostridia	o__Clostridiales	f__?	g__?	s__?	t__?
S41T40_bins.203	d__Bacteria	p__Bacteroidetes	c__Bacteroidia	o__Bacteroidales	f__?	g__?	s__?	t__?
S41T80_bins.258	d__Bacteria	p__Firmicutes	c__Clostridia	o__Clostridiales	f__?	g__?	s__?	t__?
bin.502	d__Bacteria	p__Firmicutes	c__Clostridia	o__Clostridiales	f__?	g__?	s__?	t__?
S52T80_bins.24	d__Bacteria	p__Cyanobacteria	c__?	o__?	f__?	g__?	s__?	t__?
S52T80_bins.69	d__Bacteria	p__Firmicutes	c__Clostridia	o__Clostridiales	f__?	g__?	s__?	t__?
S49T60_bins.29	d__Bacteria	p__Bacteroidetes	c__Bacteroidia	o__Bacteroidales	f__?	g__?	s__?	t__?
S49T40_bins.176	d__Bacteria	p__Firmicutes	c__Clostridia	o__Clostridiales	f__?	g__?	s__?	t__?
S49T40_bins.173	d__Bacteria	p__Bacteroidetes	c__Bacteroidia	o__Bacteroidales	f__?	g__?	s__?	t__?
S52T40_bins.318	d__Bacteria	p__Bacteroidetes	c__Bacteroidia	o__Bacteroidales	f__?	g__?	s__?	t__?
S52T40_bins.314	d__Bacteria	p__Firmicutes	c__Clostridia	o__Clostridiales	f__?	g__?	s__?	t__?
S46T100_bins.231	d__Bacteria	p__Bacteroidetes	c__Bacteroidia	o__Bacteroidales	f__?	g__?	s__?	t__?
S43T100_bins.268	d__Bacteria	p__Bacteroidetes	c__Bacteroidia	o__Bacteroidales	f__?	g__?	s__?	t__?
S49T60_bins.177	d__Bacteria	p__Firmicutes	c__Clostridia	o__Clostridiales	f__?	g__?	s__?	t__?
S46T60_bins.97	d__Bacteria	p__Firmicutes	c__Clostridia	o__Clostridiales	f__?	g__?	s__?	t__?
S52T60_bins.220	d__Bacteria	p__Bacteroidetes	c__Bacteroidia	o__Bacteroidales	f__?	g__?	s__?	t__?
S41T60_bins.279	d__Bacteria	p__Bacteroidetes	c__Bacteroidia	o__Bacteroidales	f__?	g__?	s__?	t__?
bin.2643	d__Bacteria	p__Firmicutes	c__Clostridia	o__Clostridiales	f__?	g__?	s__?	t__?
S52T80_bins.89	d__Bacteria	p__Firmicutes	c__Clostridia	o__Clostridiales	f__?	g__?	s__?	t__?
S47T40_bins.149	d__Bacteria	p__Bacteroidetes	c__Bacteroidia	o__Bacteroidales	f__?	g__?	s__?	t__?
S47T80_bins.303	d__Bacteria	p__Firmicutes	c__Clostridia	o__Clostridiales	f__?	g__?	s__?	t__?
S52T100_bins.8	d__Bacteria	p__Firmicutes	c__Clostridia	o__Clostridiales	f__?	g__?	s__?	t__?
S52T100_bins.170	d__Bacteria	p__Firmicutes	c__Clostridia	o__Clostridiales	f__?	g__?	s__?	t__?
S41T100_bins.93	d__Bacteria	p__Firmicutes	c__Clostridia	o__Clostridiales	f__?	g__?	s__?	t__?
S43T60_bins.144	d__Bacteria	p__Firmicutes	c__Clostridia	o__Clostridiales	f__?	g__?	s__?	t__?
S52T40_bins.50	d__Bacteria	p__Bacteroidetes	c__Bacteroidia	o__Bacteroidales	f__?	g__?	s__?	t__?
S49T60_bins.252	d__Bacteria	p__Firmicutes	c__Clostridia	o__Clostridiales	f__?	g__?	s__?	t__?
S52T40_bins.241	d__Bacteria	p__Bacteroidetes	c__Bacteroidia	o__Bacteroidales	f__?	g__?	s__?	t__?
S43T80_bins.237	d__Bacteria	p__Bacteroidetes	c__Bacteroidia	o__Bacteroidales	f__?	g__?	s__?	t__?
S47T80_bins.299	d__Bacteria	p__Bacteroidetes	c__Bacteroidia	o__Bacteroidales	f__?	g__?	s__?	t__?
S43T80_bins.231	d__Bacteria	p__Bacteroidetes	c__Bacteroidia	o__Bacteroidales	f__?	g__?	s__?	t__?
S49T40_bins.138	d__Bacteria	p__Bacteroidetes	c__Bacteroidia	o__Bacteroidales	f__?	g__?	s__?	t__?
S49T40_bins.153	d__Bacteria	p__Firmicutes	c__Clostridia	o__Clostridiales	f__?	g__?	s__?	t__?
S47T80_bins.277	d__Bacteria	p__Bacteroidetes	c__Bacteroidia	o__Bacteroidales	f__?	g__?	s__?	t__?
S49T100_bins.36	d__Bacteria	p__Bacteroidetes	c__Bacteroidia	o__Bacteroidales	f__?	g__?	s__?	t__?
S49T60_bins.114	d__Bacteria	p__Bacteroidetes	c__Bacteroidia	o__Bacteroidales	f__?	g__?	s__?	t__?
S49T80_bins.21	d__Bacteria	p__Bacteroidetes	c__Bacteroidia	o__Bacteroidales	f__?	g__?	s__?	t__?
S49T40_bins.108	d__Bacteria	p__Firmicutes	c__Clostridia	o__Clostridiales	f__?	g__?	s__?	t__?
S52T60_bins.109	d__Bacteria	p__Firmicutes	c__Clostridia	o__Clostridiales	f__?	g__?	s__?	t__?
S52T40_bins.162	d__Bacteria	p__Proteobacteria	c__Alphaproteobacteria	o__Rickettsiales	f__?	g__?	s__?	t__?
S52T100_bins.201	d__Bacteria	p__Firmicutes	c__Clostridia	o__Clostridiales	f__?	g__?	s__?	t__?
S43T100_bins.272	d__Bacteria	p__Bacteroidetes	c__Bacteroidia	o__Bacteroidales	f__?	g__?	s__?	t__?
S46T40_bins.29	d__Bacteria	p__Bacteroidetes	c__Bacteroidia	o__Bacteroidales	f__?	g__?	s__?	t__?
bin.1178	d__Bacteria	p__Cyanobacteria	c__?	o__?	f__?	g__?	s__?	t__?
S49T60_bins.211	d__Bacteria	p__Firmicutes	c__Clostridia	o__Clostridiales	f__?	g__?	s__?	t__?
bin.1170	d__Bacteria	p__Firmicutes	c__Clostridia	o__Clostridiales	f__?	g__?	s__?	t__?
bin.1027	d__Bacteria	p__Bacteroidetes	c__Bacteroidia	o__Bacteroidales	f__?	g__?	s__?	t__?
S46T100_bins.80	d__Bacteria	p__Firmicutes	c__Clostridia	o__Clostridiales	f__?	g__?	s__?	t__?
S52T60_bins.213	d__Bacteria	p__Proteobacteria	c__Alphaproteobacteria	o__Rickettsiales	f__?	g__?	s__?	t__?
S41T60_bins.162	d__Bacteria	p__Firmicutes	c__Clostridia	o__Clostridiales	f__?	g__?	s__?	t__?
bin.2674	d__Bacteria	p__Cyanobacteria	c__?	o__?	f__?	g__?	s__?	t__?
S52T100_bins.22	d__Bacteria	p__Firmicutes	c__Clostridia	o__Clostridiales	f__?	g__?	s__?	t__?
S46T60_bins.221	d__Bacteria	p__Proteobacteria	c__Alphaproteobacteria	o__Rickettsiales	f__?	g__?	s__?	t__?
S46T40_bins.30	d__Bacteria	p__Firmicutes	c__Clostridia	o__Clostridiales	f__?	g__?	s__?	t__?
S46T60_bins.174	d__Bacteria	p__Firmicutes	c__Clostridia	o__Clostridiales	f__?	g__?	s__?	t__?
S52T60_bins.177	d__Bacteria	p__Bacteroidetes	c__Bacteroidia	o__Bacteroidales	f__?	g__?	s__?	t__?
S46T80_bins.86	d__Bacteria	p__Bacteroidetes	c__Bacteroidia	o__Bacteroidales	f__?	g__?	s__?	t__?
S46T80_bins.87	d__Bacteria	p__Bacteroidetes	c__Bacteroidia	o__Bacteroidales	f__?	g__?	s__?	t__?
S46T60_bins.24	d__Bacteria	p__Bacteroidetes	c__Bacteroidia	o__Bacteroidales	f__?	g__?	s__?	t__?
S46T80_bins.89	d__Bacteria	p__Bacteroidetes	c__Bacteroidia	o__Bacteroidales	f__?	g__?	s__?	t__?
S41T80_bins.327	d__Bacteria	p__Firmicutes	c__Clostridia	o__Clostridiales	f__?	g__?	s__?	t__?
S41T100_bins.118	d__Bacteria	p__Firmicutes	c__Clostridia	o__Clostridiales	f__?	g__?	s__?	t__?
S43T100_bins.46	d__Bacteria	p__Bacteroidetes	c__Bacteroidia	o__Bacteroidales	f__?	g__?	s__?	t__?
bin.3108	d__Bacteria	p__Proteobacteria	c__Alphaproteobacteria	o__Rickettsiales	f__?	g__?	s__?	t__?
S49T100_bins.69	d__Bacteria	p__Firmicutes	c__Clostridia	o__Clostridiales	f__?	g__?	s__?	t__?
bin.855	d__Bacteria	p__Proteobacteria	c__Alphaproteobacteria	o__Rickettsiales	f__?	g__?	s__?	t__?
bin.3323	d__Bacteria	p__Bacteroidetes	c__Bacteroidia	o__Bacteroidales	f__?	g__?	s__?	t__?
S52T100_bins.163	d__Bacteria	p__Bacteroidetes	c__Bacteroidia	o__Bacteroidales	f__?	g__?	s__?	t__?
S46T40_bins.61	d__Bacteria	p__Firmicutes	c__Clostridia	o__Clostridiales	f__?	g__?	s__?	t__?
S46T80_bins.141	d__Bacteria	p__Firmicutes	c__Clostridia	o__Clostridiales	f__?	g__?	s__?	t__?
S46T40_bins.136	d__Bacteria	p__Firmicutes	c__Clostridia	o__Clostridiales	f__?	g__?	s__?	t__?
S52T80_bins.278	d__Bacteria	p__Firmicutes	c__Clostridia	o__Clostridiales	f__?	g__?	s__?	t__?
S52T40_bins.43	d__Bacteria	p__Firmicutes	c__Clostridia	o__Clostridiales	f__?	g__?	s__?	t__?
S52T80_bins.276	d__Bacteria	p__Bacteroidetes	c__Bacteroidia	o__Bacteroidales	f__?	g__?	s__?	t__?
S46T40_bins.138	d__Bacteria	p__Bacteroidetes	c__Bacteroidia	o__Bacteroidales	f__?	g__?	s__?	t__?
bin.772	d__Bacteria	p__Bacteroidetes	c__Bacteroidia	o__Bacteroidales	f__?	g__?	s__?	t__?
S43T80_bins.135	d__Bacteria	p__Firmicutes	c__Clostridia	o__Clostridiales	f__?	g__?	s__?	t__?
bin.2983	d__Bacteria	p__Firmicutes	c__Clostridia	o__Clostridiales	f__?	g__?	s__?	t__?
S46T60_bins.215	d__Bacteria	p__Bacteroidetes	c__Bacteroidia	o__Bacteroidales	f__?	g__?	s__?	t__?
bin.450	d__Bacteria	p__Proteobacteria	c__Alphaproteobacteria	o__Rickettsiales	f__?	g__?	s__?	t__?
S49T100_bins.80	d__Bacteria	p__Cyanobacteria	c__?	o__?	f__?	g__?	s__?	t__?
S41T80_bins.12	d__Bacteria	p__Bacteroidetes	c__Bacteroidia	o__Bacteroidales	f__?	g__?	s__?	t__?
S41T40_bins.224	d__Bacteria	p__Bacteroidetes	c__Bacteroidia	o__Bacteroidales	f__?	g__?	s__?	t__?
S43T40_bins.61	d__Bacteria	p__Bacteroidetes	c__Bacteroidia	o__Bacteroidales	f__?	g__?	s__?	t__?
S46T80_bins.19	d__Bacteria	p__Bacteroidetes	c__Bacteroidia	o__Bacteroidales	f__?	g__?	s__?	t__?
bin.1987	d__Bacteria	p__Firmicutes	c__Clostridia	o__Clostridiales	f__?	g__?	s__?	t__?
S49T80_bins.52	d__Bacteria	p__Bacteroidetes	c__Bacteroidia	o__Bacteroidales	f__?	g__?	s__?	t__?
S46T60_bins.144	d__Bacteria	p__Bacteroidetes	c__Bacteroidia	o__Bacteroidales	f__?	g__?	s__?	t__?
S52T60_bins.99	d__Bacteria	p__Bacteroidetes	c__Bacteroidia	o__Bacteroidales	f__?	g__?	s__?	t__?
S52T60_bins.114	d__Bacteria	p__Bacteroidetes	c__Bacteroidia	o__Bacteroidales	f__?	g__?	s__?	t__?
S41T100_bins.125	d__Bacteria	p__Proteobacteria	c__Alphaproteobacteria	o__Rickettsiales	f__?	g__?	s__?	t__?
S41T40_bins.226	d__Bacteria	p__Bacteroidetes	c__Bacteroidia	o__Bacteroidales	f__?	g__?	s__?	t__?
S43T100_bins.247	d__Bacteria	p__Bacteroidetes	c__Bacteroidia	o__Bacteroidales	f__?	g__?	s__?	t__?
bin.1763	d__Bacteria	p__Firmicutes	c__Clostridia	o__Clostridiales	f__?	g__?	s__?	t__?
bin.151	d__Bacteria	p__Firmicutes	c__Clostridia	o__Clostridiales	f__?	g__?	s__?	t__?
S43T40_bins.173	d__Bacteria	p__Bacteroidetes	c__Bacteroidia	o__Bacteroidales	f__?	g__?	s__?	t__?
S49T60_bins.204	d__Bacteria	p__Bacteroidetes	c__Bacteroidia	o__Bacteroidales	f__?	g__?	s__?	t__?
S46T100_bins.137	d__Bacteria	p__Bacteroidetes	c__Bacteroidia	o__Bacteroidales	f__?	g__?	s__?	t__?
S46T40_bins.83	d__Bacteria	p__Firmicutes	c__Clostridia	o__Clostridiales	f__?	g__?	s__?	t__?
S41T100_bins.174	d__Bacteria	p__Bacteroidetes	c__Bacteroidia	o__Bacteroidales	f__?	g__?	s__?	t__?
bin.1180	d__Bacteria	p__Bacteroidetes	c__Bacteroidia	o__Bacteroidales	f__?	g__?	s__?	t__?
S41T60_bins.255	d__Bacteria	p__Firmicutes	c__Clostridia	o__Clostridiales	f__?	g__?	s__?	t__?
bin.2783	d__Bacteria	p__Cyanobacteria	c__?	o__?	f__?	g__?	s__?	t__?
S49T40_bins.280	d__Bacteria	p__Firmicutes	c__Clostridia	o__Clostridiales	f__?	g__?	s__?	t__?
S49T40_bins.284	d__Bacteria	p__Firmicutes	c__Clostridia	o__Clostridiales	f__?	g__?	s__?	t__?
bin.2211	d__Bacteria	p__Cyanobacteria	c__?	o__?	f__?	g__?	s__?	t__?
S43T40_bins.309	d__Bacteria	p__Bacteroidetes	c__Bacteroidia	o__Bacteroidales	f__?	g__?	s__?	t__?
S43T100_bins.231	d__Bacteria	p__Firmicutes	c__Clostridia	o__Clostridiales	f__?	g__?	s__?	t__?
S47T40_bins.295	d__Bacteria	p__Bacteroidetes	c__Bacteroidia	o__Bacteroidales	f__?	g__?	s__?	t__?
bin.3293	d__Bacteria	p__Firmicutes	c__Clostridia	o__Clostridiales	f__?	g__?	s__?	t__?
S49T40_bins.86	d__Bacteria	p__Firmicutes	c__Clostridia	o__Clostridiales	f__?	g__?	s__?	t__?
S47T40_bins.181	d__Bacteria	p__Firmicutes	c__Clostridia	o__Clostridiales	f__?	g__?	s__?	t__?
S52T60_bins.312	d__Bacteria	p__Bacteroidetes	c__Bacteroidia	o__Bacteroidales	f__?	g__?	s__?	t__?
S47T80_bins.85	d__Bacteria	p__Firmicutes	c__Clostridia	o__Clostridiales	f__?	g__?	s__?	t__?
S52T100_bins.114	d__Bacteria	p__Bacteroidetes	c__Bacteroidia	o__Bacteroidales	f__?	g__?	s__?	t__?
S52T100_bins.117	d__Bacteria	p__Firmicutes	c__Clostridia	o__Clostridiales	f__?	g__?	s__?	t__?
S52T60_bins.254	d__Bacteria	p__Bacteroidetes	c__Bacteroidia	o__Bacteroidales	f__?	g__?	s__?	t__?
S46T80_bins.173	d__Bacteria	p__Firmicutes	c__Clostridia	o__Clostridiales	f__?	g__?	s__?	t__?
S41T80_bins.50	d__Bacteria	p__Bacteroidetes	c__Bacteroidia	o__Bacteroidales	f__?	g__?	s__?	t__?
S43T40_bins.29	d__Bacteria	p__Bacteroidetes	c__Bacteroidia	o__Bacteroidales	f__?	g__?	s__?	t__?
S41T40_bins.254	d__Bacteria	p__Bacteroidetes	c__Bacteroidia	o__Bacteroidales	f__?	g__?	s__?	t__?
S46T40_bins.127	d__Bacteria	p__Bacteroidetes	c__Bacteroidia	o__Bacteroidales	f__?	g__?	s__?	t__?
S49T80_bins.16	d__Bacteria	p__Bacteroidetes	c__Bacteroidia	o__Bacteroidales	f__?	g__?	s__?	t__?
S49T80_bins.17	d__Bacteria	p__Proteobacteria	c__Alphaproteobacteria	o__Rickettsiales	f__?	g__?	s__?	t__?
S46T40_bins.128	d__Bacteria	p__Firmicutes	c__Clostridia	o__Clostridiales	f__?	g__?	s__?	t__?
S52T80_bins.266	d__Bacteria	p__Firmicutes	c__Clostridia	o__Clostridiales	f__?	g__?	s__?	t__?
S43T80_bins.103	d__Bacteria	p__Firmicutes	c__Clostridia	o__Clostridiales	f__?	g__?	s__?	t__?
bin.196	d__Bacteria	p__Firmicutes	c__Clostridia	o__Clostridiales	f__?	g__?	s__?	t__?
bin.1821	d__Bacteria	p__Firmicutes	c__Clostridia	o__Clostridiales	f__?	g__?	s__?	t__?
S43T80_bins.211	d__Bacteria	p__Firmicutes	c__Clostridia	o__Clostridiales	f__?	g__?	s__?	t__?
S43T80_bins.215	d__Bacteria	p__Bacteroidetes	c__Bacteroidia	o__Bacteroidales	f__?	g__?	s__?	t__?
S46T40_bins.116	d__Bacteria	p__Firmicutes	c__Clostridia	o__Clostridiales	f__?	g__?	s__?	t__?
S47T60_bins.107	d__Bacteria	p__Firmicutes	c__Clostridia	o__Clostridiales	f__?	g__?	s__?	t__?
S52T40_bins.68	d__Bacteria	p__Proteobacteria	c__Alphaproteobacteria	o__Rickettsiales	f__?	g__?	s__?	t__?
S47T60_bins.101	d__Bacteria	p__Bacteroidetes	c__Bacteroidia	o__Bacteroidales	f__?	g__?	s__?	t__?
S41T40_bins.97	d__Bacteria	p__Bacteroidetes	c__Bacteroidia	o__Bacteroidales	f__?	g__?	s__?	t__?
bin.1377	d__Bacteria	p__Proteobacteria	c__Alphaproteobacteria	o__Rickettsiales	f__?	g__?	s__?	t__?
S46T60_bins.89	d__Bacteria	p__Bacteroidetes	c__Bacteroidia	o__Bacteroidales	f__?	g__?	s__?	t__?
S47T80_bins.126	d__Bacteria	p__Firmicutes	c__Clostridia	o__Clostridiales	f__?	g__?	s__?	t__?
bin.1880	d__Bacteria	p__Firmicutes	c__Clostridia	o__Clostridiales	f__?	g__?	s__?	t__?
S52T40_bins.342	d__Bacteria	p__Bacteroidetes	c__Bacteroidia	o__Bacteroidales	f__?	g__?	s__?	t__?
S52T100_bins.86	d__Bacteria	p__Proteobacteria	c__Alphaproteobacteria	o__Rickettsiales	f__?	g__?	s__?	t__?
bin.1487	d__Bacteria	p__Bacteroidetes	c__Bacteroidia	o__Bacteroidales	f__?	g__?	s__?	t__?
S43T100_bins.254	d__Bacteria	p__Firmicutes	c__Clostridia	o__Clostridiales	f__?	g__?	s__?	t__?
S49T80_bins.214	d__Bacteria	p__Cyanobacteria	c__?	o__?	f__?	g__?	s__?	t__?
S49T60_bins.4	d__Bacteria	p__Firmicutes	c__Clostridia	o__Clostridiales	f__?	g__?	s__?	t__?
bin.1069	d__Bacteria	p__Bacteroidetes	c__Bacteroidia	o__Bacteroidales	f__?	g__?	s__?	t__?
S46T60_bins.207	d__Bacteria	p__Firmicutes	c__Clostridia	o__Clostridiales	f__?	g__?	s__?	t__?
S41T40_bins.107	d__Bacteria	p__Firmicutes	c__Clostridia	o__Clostridiales	f__?	g__?	s__?	t__?
S47T40_bins.286	d__Bacteria	p__Bacteroidetes	c__Bacteroidia	o__Bacteroidales	f__?	g__?	s__?	t__?
S47T40_bins.285	d__Bacteria	p__Firmicutes	c__Clostridia	o__Clostridiales	f__?	g__?	s__?	t__?
bin.572	d__Bacteria	p__Firmicutes	c__Clostridia	o__Clostridiales	f__?	g__?	s__?	t__?
S52T60_bins.300	d__Bacteria	p__Bacteroidetes	c__Bacteroidia	o__Bacteroidales	f__?	g__?	s__?	t__?
S52T60_bins.306	d__Bacteria	p__Firmicutes	c__Clostridia	o__Clostridiales	f__?	g__?	s__?	t__?
S52T60_bins.305	d__Bacteria	p__Firmicutes	c__Clostridia	o__Clostridiales	f__?	g__?	s__?	t__?
bin.2233	d__Bacteria	p__Cyanobacteria	c__?	o__?	f__?	g__?	s__?	t__?
S52T60_bins.308	d__Bacteria	p__Bacteroidetes	c__Bacteroidia	o__Bacteroidales	f__?	g__?	s__?	t__?
S52T40_bins.121	d__Bacteria	p__Firmicutes	c__Clostridia	o__Clostridiales	f__?	g__?	s__?	t__?
S43T80_bins.39	d__Bacteria	p__Firmicutes	c__Clostridia	o__Clostridiales	f__?	g__?	s__?	t__?
S47T80_bins.90	d__Bacteria	p__Bacteroidetes	c__Bacteroidia	o__Bacteroidales	f__?	g__?	s__?	t__?
S43T60_bins.181	d__Bacteria	p__Bacteroidetes	c__Bacteroidia	o__Bacteroidales	f__?	g__?	s__?	t__?
S41T40_bins.32	d__Bacteria	p__Firmicutes	c__Clostridia	o__Clostridiales	f__?	g__?	s__?	t__?
bin.3491	d__Bacteria	p__Firmicutes	c__Clostridia	o__Clostridiales	f__?	g__?	s__?	t__?
S47T60_bins.1	d__Bacteria	p__Bacteroidetes	c__Bacteroidia	o__Bacteroidales	f__?	g__?	s__?	t__?
S46T40_bins.56	d__Bacteria	p__Bacteroidetes	c__Bacteroidia	o__Bacteroidales	f__?	g__?	s__?	t__?
S46T80_bins.168	d__Bacteria	p__Bacteroidetes	c__Bacteroidia	o__Bacteroidales	f__?	g__?	s__?	t__?
S41T80_bins.41	d__Bacteria	p__Firmicutes	c__Clostridia	o__Clostridiales	f__?	g__?	s__?	t__?
S52T100_bins.293	d__Bacteria	p__Bacteroidetes	c__Bacteroidia	o__Bacteroidales	f__?	g__?	s__?	t__?
bin.1061	d__Bacteria	p__Firmicutes	c__Clostridia	o__Clostridiales	f__?	g__?	s__?	t__?
S47T100_bins.116	d__Bacteria	p__Bacteroidetes	c__Bacteroidia	o__Bacteroidales	f__?	g__?	s__?	t__?
S47T100_bins.117	d__Bacteria	p__Bacteroidetes	c__Bacteroidia	o__Bacteroidales	f__?	g__?	s__?	t__?
S52T80_bins.159	d__Bacteria	p__Firmicutes	c__Clostridia	o__Clostridiales	f__?	g__?	s__?	t__?
S43T80_bins.202	d__Bacteria	p__Bacteroidetes	c__Bacteroidia	o__Bacteroidales	f__?	g__?	s__?	t__?
S43T80_bins.200	d__Bacteria	p__Bacteroidetes	c__Bacteroidia	o__Bacteroidales	f__?	g__?	s__?	t__?
S41T100_bins.29	d__Bacteria	p__Bacteroidetes	c__Bacteroidia	o__Bacteroidales	f__?	g__?	s__?	t__?
bin.3085	d__Bacteria	p__Bacteroidetes	c__Bacteroidia	o__Bacteroidales	f__?	g__?	s__?	t__?
S47T60_bins.110	d__Bacteria	p__Bacteroidetes	c__Bacteroidia	o__Bacteroidales	f__?	g__?	s__?	t__?
S43T40_bins.47	d__Bacteria	p__Cyanobacteria	c__?	o__?	f__?	g__?	s__?	t__?
bin.2830	d__Bacteria	p__Spirochaetes	c__Spirochaetes	o__Spirochaetales	f__?	g__?	s__?	t__?
bin.1969	d__Bacteria	p__Firmicutes	c__Clostridia	o__Clostridiales	f__?	g__?	s__?	t__?
S47T80_bins.275	d__Bacteria	p__Bacteroidetes	c__Bacteroidia	o__Bacteroidales	f__?	g__?	s__?	t__?
S46T100_bins.56	d__Bacteria	p__Bacteroidetes	c__Bacteroidia	o__Bacteroidales	f__?	g__?	s__?	t__?
S52T60_bins.232	d__Bacteria	p__Proteobacteria	c__Alphaproteobacteria	o__Rickettsiales	f__?	g__?	s__?	t__?
S46T80_bins.14	d__Bacteria	p__Bacteroidetes	c__Bacteroidia	o__Bacteroidales	f__?	g__?	s__?	t__?
S46T80_bins.13	d__Bacteria	p__Firmicutes	c__Clostridia	o__Clostridiales	f__?	g__?	s__?	t__?
S52T40_bins.351	d__Bacteria	p__Firmicutes	c__Clostridia	o__Clostridiales	f__?	g__?	s__?	t__?
S49T100_bins.72	d__Bacteria	p__Bacteroidetes	c__Bacteroidia	o__Bacteroidales	f__?	g__?	s__?	t__?
S41T60_bins.128	d__Bacteria	p__Firmicutes	c__Clostridia	o__Clostridiales	f__?	g__?	s__?	t__?
S49T80_bins.194	d__Bacteria	p__Bacteroidetes	c__Bacteroidia	o__Bacteroidales	f__?	g__?	s__?	t__?
bin.1140	d__Bacteria	p__Bacteroidetes	c__Bacteroidia	o__Bacteroidales	f__?	g__?	s__?	t__?
S49T80_bins.202	d__Bacteria	p__Cyanobacteria	c__?	o__?	f__?	g__?	s__?	t__?
S49T80_bins.203	d__Bacteria	p__Bacteroidetes	c__Bacteroidia	o__Bacteroidales	f__?	g__?	s__?	t__?
bin.1149	d__Bacteria	p__Cyanobacteria	c__?	o__?	f__?	g__?	s__?	t__?
S43T100_bins.287	d__Bacteria	p__Bacteroidetes	c__Bacteroidia	o__Bacteroidales	f__?	g__?	s__?	t__?
S41T100_bins.116	d__Bacteria	p__Bacteroidetes	c__Bacteroidia	o__Bacteroidales	f__?	g__?	s__?	t__?
S46T60_bins.214	d__Bacteria	p__Bacteroidetes	c__Bacteroidia	o__Bacteroidales	f__?	g__?	s__?	t__?
S41T60_bins.237	d__Bacteria	p__Bacteroidetes	c__Bacteroidia	o__Bacteroidales	f__?	g__?	s__?	t__?
S47T80_bins.56	d__Bacteria	p__Bacteroidetes	c__Bacteroidia	o__Bacteroidales	f__?	g__?	s__?	t__?
S52T40_bins.286	d__Bacteria	p__Firmicutes	c__Clostridia	o__Clostridiales	f__?	g__?	s__?	t__?
S41T40_bins.119	d__Bacteria	p__Bacteroidetes	c__Bacteroidia	o__Bacteroidales	f__?	g__?	s__?	t__?
S41T40_bins.75	d__Bacteria	p__Bacteroidetes	c__Bacteroidia	o__Bacteroidales	f__?	g__?	s__?	t__?
S52T40_bins.138	d__Bacteria	p__Firmicutes	c__Clostridia	o__Clostridiales	f__?	g__?	s__?	t__?
S52T60_bins.313	d__Bacteria	p__Firmicutes	c__Clostridia	o__Clostridiales	f__?	g__?	s__?	t__?
S43T40_bins.117	d__Bacteria	p__Proteobacteria	c__Alphaproteobacteria	o__Rickettsiales	f__?	g__?	s__?	t__?
S41T40_bins.49	d__Bacteria	p__Bacteroidetes	c__Bacteroidia	o__Bacteroidales	f__?	g__?	s__?	t__?
S52T40_bins.137	d__Bacteria	p__Firmicutes	c__Clostridia	o__Clostridiales	f__?	g__?	s__?	t__?
S52T40_bins.134	d__Bacteria	p__Firmicutes	c__Clostridia	o__Clostridiales	f__?	g__?	s__?	t__?
S47T40_bins.160	d__Bacteria	p__Bacteroidetes	c__Bacteroidia	o__Bacteroidales	f__?	g__?	s__?	t__?
S47T40_bins.293	d__Bacteria	p__Bacteroidetes	c__Bacteroidia	o__Bacteroidales	f__?	g__?	s__?	t__?
S43T40_bins.111	d__Bacteria	p__Bacteroidetes	c__Bacteroidia	o__Bacteroidales	f__?	g__?	s__?	t__?
bin.33	d__Bacteria	p__Firmicutes	c__Clostridia	o__Clostridiales	f__?	g__?	s__?	t__?
S47T60_bins.141	d__Bacteria	p__Firmicutes	c__Clostridia	o__Clostridiales	f__?	g__?	s__?	t__?
S46T80_bins.103	d__Bacteria	p__Bacteroidetes	c__Bacteroidia	o__Bacteroidales	f__?	g__?	s__?	t__?
S52T80_bins.22	d__Bacteria	p__Bacteroidetes	c__Bacteroidia	o__Bacteroidales	f__?	g__?	s__?	t__?
bin.2276	d__Bacteria	p__Firmicutes	c__Clostridia	o__Clostridiales	f__?	g__?	s__?	t__?
bin.3202	d__Bacteria	p__Proteobacteria	c__Alphaproteobacteria	o__Rickettsiales	f__?	g__?	s__?	t__?
S52T40_bins.15	d__Bacteria	p__Firmicutes	c__Clostridia	o__Clostridiales	f__?	g__?	s__?	t__?
S52T60_bins.3	d__Bacteria	p__Firmicutes	c__Clostridia	o__Clostridiales	f__?	g__?	s__?	t__?
S52T80_bins.282	d__Bacteria	p__Firmicutes	c__Clostridia	o__Clostridiales	f__?	g__?	s__?	t__?
S52T80_bins.283	d__Bacteria	p__Bacteroidetes	c__Bacteroidia	o__Bacteroidales	f__?	g__?	s__?	t__?
S46T40_bins.245	d__?	p__?	c__?	o__?	f__?	g__?	s__?	t__?
S49T40_bins.298	d__?	p__?	c__?	o__?	f__?	g__?	s__?	t__?
S49T60_bins.30	d__?	p__?	c__?	o__?	f__?	g__?	s__?	t__?
S49T60_bins.164	d__?	p__?	c__?	o__?	f__?	g__?	s__?	t__?
bin.1632	d__?	p__?	c__?	o__?	f__?	g__?	s__?	t__?
S43T80_bins.87	d__?	p__?	c__?	o__?	f__?	g__?	s__?	t__?
S49T40_bins.285	d__?	p__?	c__?	o__?	f__?	g__?	s__?	t__?
