# Supplementary material for: 1200 high-quality metagenome-assembled genomes from the rumen of African cattle and their relevance in the context of sub-optimal feeding
Source: Genome Biol. 2020 Sep 3;21:229. doi: 10.1186/s13059-020-02144-7 (PMC7469290; doi:10.1186/s13059-020-02144-7)
Supplement: Supplementary file 5 — Additional file 5: Table S2. Minimum Jaccard distances. Minimum Jaccard distance between all genomes within a single dataset from either African MAGs (MAG), Scottish RUGs (RUG1), RUG 2.0 (RUG2) or Hungate collection (HUN); between two datasets (MAGvRUG1, MAGvRUG2, MAGvHUN, RUG1vRUG2, RUG1vHUN, RUG1vMAG, HUNvRUG1, HUNvRUG2, HUNvMAG, RUG2vRUG1, RUG2vHUN, RUG2vMAG); between a given dataset and all other datasets combined (MAGvAll, RUGvAll, RUG2vAll, HUNvAll). [file 13059_2020_2144_MOESM5_ESM.xlsx]

## Sheet: Sheet1
No. Genomes	MAGvAll	MAGvRUG1	MAGvRUG2	MAGvHUN	RUG1vall	RUG1vRUG2	RUG1vHUN	RUG1vMAG	HUNvAll	HUNvRUG1	HUNvRUG2	HUNvMAG	RUG2vAll	RUG2vRUG1	RUG2vHUN	RUG2vMAG		MAG	RUG1	RUG2	HUN
1	0.0140598	0.0202956	0.0140598	0.0259419	0	0	0.00427355	0.0202956	0.00360792	0.00427355	0.00360792	0.0259419	0	0	0.00360792	0.0140598		0.0124987	0.00404199	0.00411732	2.1443e-05
2	0.0176181	0.0288581	0.0176181	0.0384998	0	0	0.00646944	0.0288581	0.00526865	0.00646944	0.00526865	0.0384998	0	0	0.00526865	0.0176181		0.0124987	0.00404199	0.00411732	2.1443e-05
3	0.0177871	0.0289246	0.0177871	0.0505501	0	0	0.00671248	0.0289246	0.00549433	0.00671248	0.00549433	0.0390984	0	0	0.00549433	0.0177871		0.013909	0.00446124	0.00458581	3.50386e-05
4	0.0188856	0.0290396	0.0188856	0.0551493	0	0	0.0114486	0.0290396	0.00646944	0.0114486	0.00881957	0.0441181	0	0	0.00881957	0.0201505		0.013909	0.00446124	0.00458581	3.50386e-05
5	0.0201505	0.0301958	0.0201505	0.107128	0	0	0.0116071	0.02943	0.00941875	0.0116071	0.00941875	0.0443838	0	0	0.00941875	0.0241345		0.0141421	0.00467165	0.00468013	3.64704e-05
6	0.0241345	0.0340326	0.0241345	0.114223	0	0	0.0123119	0.0312168	0.00984138	0.0123119	0.00984138	0.0465155	0	0	0.00984138	0.0241956		0.0141421	0.00467165	0.00468013	3.64704e-05
7	0.0241956	0.0344183	0.0241956	0.115779	0	0	0.0127274	0.0340326	0.010268	0.0127274	0.010268	0.0505501	0	0	0.010268	0.0245368		0.0143803	0.00720638	0.00562592	3.7425e-05
8	0.0245368	0.0346555	0.0245368	0.119616	0	0	0.0134879	0.0344183	0.0105624	0.0127274	0.0105624	0.050703	0	0	0.0105624	0.0251229		0.0143803	0.00720638	0.0057628	3.7425e-05
9	0.0251229	0.0353234	0.0251229	0.129253	0	0	0.0136501	0.0346555	0.0106172	0.0128062	0.0106172	0.0507201	0	0	0.0106172	0.0253526		0.0145855	0.00740374	0.0057628	4.19602e-05
10	0.0259419	0.0362131	0.0265821	0.149947	0	0	0.0145597	0.0348091	0.0108152	0.0134879	0.0108152	0.0551493	0	0	0.0110794	0.0260697		0.0145855	0.00740374	0.00580152	4.19602e-05
11	0.0265821	0.0362849	0.0282428	0.156081	0	0	0.0146201	0.0353234	0.0109336	0.0136501	0.0109336	0.0924978	0	0	0.0110917	0.0265821		0.014713	0.00794834	0.00580152	5.24675e-05
12	0.0282428	0.0373383	0.0285998	0.158476	0	0	0.0148553	0.0362131	0.0110794	0.0143134	0.0110794	0.107128	0	0	0.0111558	0.0265932		0.014713	0.00794834	0.00610986	5.24675e-05
13	0.0285998	0.040838	0.0288581	0.158991	0	0	0.0150148	0.0362298	0.0110917	0.0146564	0.0110917	0.114223	0	0	0.0114486	0.026915		0.0147895	0.0081452	0.00610986	5.53344e-05
14	0.0288581	0.0479587	0.0288913	0.159538	0	0	0.0153759	0.0362849	0.011115	0.0152005	0.011115	0.114578	0	0	0.0115514	0.0269434		0.0147895	0.0081452	0.00612856	5.53344e-05
15	0.0288913	0.0540465	0.0290183	0.160733	0	0	0.0157495	0.036387	0.0111558	0.0152191	0.0111558	0.115779	0	0	0.0121328	0.0270002		0.014969	0.00819293	0.00612856	6.29819e-05
16	0.0290183	0.055242	0.0297163	0.171534	0	0	0.0159744	0.0367101	0.0112122	0.0153278	0.0112122	0.115918	0	0	0.0122169	0.0271116		0.0150749	0.00819293	0.00630354	6.29819e-05
17	0.0297163	0.0618875	0.0301958	0.178964	0	0	0.0163123	0.0369409	0.0112838	0.0156403	0.0112838	0.119616	0	0	0.012317	0.027341		0.0150749	0.00825751	0.00630354	7.90057e-05
18	0.0301958	0.0637919	0.030291	0.188883	0	0	0.0187593	0.037139	0.0113024	0.0157495	0.0113024	0.125827	0	0	0.0124921	0.0282428		0.0158543	0.00825751	0.00631522	7.90057e-05
19	0.030291	0.0640703	0.0308273	0.191157	0	0	0.0189149	0.0373383	0.0114388	0.0159255	0.0114388	0.125952	0	0	0.0125503	0.0283586		0.0164012	0.00835785	0.00646528	8.06807e-05
20	0.0308273	0.0649552	0.0317837	0.192738	0	0	0.0195247	0.0403197	0.0114486	0.0174685	0.0114486	0.129253	0	0	0.0128086	0.0285998		0.0164012	0.00835785	0.00652634	8.06807e-05
21	0.0317837	0.0871333	0.0325472	0.194373	0	0	0.0197184	0.0406574	0.0115514	0.0175214	0.0115514	0.140516	0	0	0.013383	0.0287282		0.0164332	0.00838885	0.00652634	0.000241345
22	0.0325472	0.0911627	0.0334991	0.196126	0	0	0.0197436	0.040838	0.0119716	0.018412	0.0119716	0.140585	0	0	0.0136501	0.0288442		0.0164332	0.00838885	0.00670055	0.000241345
23	0.0334991	0.0931673	0.0341517	0.196881	0	0	0.0200128	0.0479587	0.0121273	0.0187593	0.0121273	0.141107	0	0	0.013658	0.0288581		0.0176867	0.00857748	0.00670055	0.000291704
24	0.0341517	0.0948175	0.0344104	0.19741	0	0	0.0203685	0.0487288	0.0122169	0.0189149	0.0122169	0.141884	0	0	0.0136719	0.0288913		0.0176867	0.00857748	0.00673039	0.000560196
25	0.0344104	0.094872	0.0350323	0.199344	0	0	0.0205911	0.0501942	0.0122618	0.0190634	0.0122618	0.144334	0	0	0.0137036	0.0290183		0.0176891	0.00859606	0.00673039	0.000560196
26	0.0350323	0.103777	0.0351475	0.200721	0	0	0.0214583	0.0540465	0.012317	0.0190804	0.012317	0.147304	0	0	0.013856	0.0290396		0.0176891	0.00859606	0.00678421	0.000808428
27	0.0351475	0.104206	0.0351648	0.204215	0	0	0.0222508	0.055242	0.0125503	0.0191806	0.0125503	0.147971	0	0	0.0140593	0.0293491		0.0188875	0.00859915	0.00678421	0.000808428
28	0.0351648	0.10451	0.035371	0.205817	0	0	0.0224775	0.0565698	0.0127274	0.01924	0.0128086	0.149314	0	0	0.0140956	0.0294489		0.0188875	0.00859915	0.00680324	0.00343433
29	0.035371	0.105272	0.035574	0.211532	0	0	0.0232954	0.0574079	0.0127274	0.019247	0.013383	0.149947	0	0	0.0142767	0.0295264		0.0190069	0.00868142	0.00680324	0.00343433
30	0.035574	0.106444	0.0359854	0.213325	0	0	0.0234152	0.0577846	0.0128086	0.019501	0.0136719	0.155238	0	0	0.0143906	0.0295813		0.0190069	0.00868142	0.00690012	0.00635546
31	0.0359854	0.108112	0.0362849	0.21391	0	0	0.0238657	0.0618875	0.013383	0.019551	0.0136739	0.156081	0	0	0.014408	0.0296877		0.0194397	0.00877654	0.00691182	0.00635546
32	0.0362849	0.108747	0.0364039	0.216682	0	0	0.0256178	0.0620128	0.0137036	0.0195715	0.0137036	0.158476	0	0	0.0144147	0.0298528		0.0194397	0.00887762	0.00691998	0.00698219
33	0.0364039	0.109297	0.0364629	0.218686	0	0	0.0257136	0.0620337	0.0137637	0.0197184	0.0137637	0.158991	0	0	0.0144341	0.030291		0.0194582	0.00887762	0.00691998	0.00698219
34	0.0364629	0.109562	0.0373383	0.219342	0	0	0.0261672	0.0628139	0.013856	0.0197332	0.013856	0.159538	0	0	0.0147509	0.0307679		0.0194582	0.00894135	0.00692424	0.00698717
35	0.0373383	0.110464	0.0376368	0.219531	0	0	0.0264915	0.0628406	0.0140956	0.0198128	0.0140956	0.160733	0	0	0.0148851	0.0308273		0.0197474	0.00894135	0.00692424	0.00712765
36	0.0376368	0.110825	0.0380627	0.220489	0	0	0.0287264	0.0637261	0.0148882	0.0200128	0.0148882	0.163248	0	0	0.014978	0.0308621		0.0197474	0.00904447	0.00695479	0.00719954
37	0.0380627	0.111403	0.0385244	0.221763	0	0	0.0290229	0.0637919	0.0151511	0.0203685	0.0151511	0.165579	0	0	0.0150148	0.0309118		0.0198739	0.00904447	0.00695479	0.00884504
38	0.0384998	0.112289	0.0396889	0.222869	0	0	0.0314755	0.0638826	0.0152005	0.0204862	0.0153278	0.165609	0	0	0.0151511	0.0311224		0.0198739	0.00912902	0.00696333	0.00884504
39	0.0385244	0.112693	0.0397494	0.22297	0	0	0.0333285	0.0639736	0.0153278	0.0205423	0.0154408	0.168732	0	0	0.015175	0.0312168		0.0198986	0.00918479	0.00696333	0.00893465
40	0.0396889	0.113569	0.0397965	0.22421	0	0	0.0363822	0.0640703	0.0154408	0.0208564	0.0154478	0.171061	0	0	0.0155808	0.0315639		0.019984	0.00918479	0.00696724	0.00893465
41	0.0397494	0.113587	0.0409581	0.224525	0	0	0.0373284	0.0643285	0.0154478	0.0222508	0.0158756	0.171534	0	0	0.0156079	0.0315751		0.019984	0.00920954	0.0070546	0.00897922
42	0.0397965	0.113606	0.04157	0.225806	0	0	0.038267	0.0645213	0.0158756	0.0224775	0.0160344	0.172322	0	0	0.0158182	0.0317837		0.020115	0.00920954	0.0070546	0.00897922
43	0.0409581	0.114751	0.0417733	0.22657	0	0	0.0407142	0.0647179	0.0159255	0.0233777	0.0162009	0.173726	0	0	0.0158756	0.0318906		0.020115	0.00945107	0.00707498	0.00977183
44	0.04157	0.119952	0.0419058	0.22668	0	0	0.0415272	0.0649552	0.0160344	0.0234152	0.0162354	0.174699	0	0	0.0158827	0.0319267		0.0201788	0.00956541	0.00712513	0.00977183
45	0.0417733	0.120721	0.0426546	0.227458	0	0	0.0420228	0.0823738	0.0162009	0.0238657	0.0163419	0.174808	0	0	0.0158926	0.0319515		0.0201788	0.00957883	0.00724208	0.0100028
46	0.0419058	0.12081	0.0433915	0.228939	0	0	0.04212	0.0827728	0.0162354	0.0242669	0.0164668	0.174991	0	0	0.0159744	0.0321535		0.0204589	0.00957883	0.00724208	0.0100028
47	0.0426546	0.120821	0.0434672	0.229991	0	0	0.0427479	0.0832944	0.0163419	0.0251245	0.0166462	0.175506	0	0	0.0160311	0.0324493		0.0204589	0.00958331	0.00727025	0.010079
48	0.0433915	0.121946	0.043496	0.232919	0	0	0.0435948	0.083583	0.0164668	0.0255818	0.016661	0.176027	0	0	0.0160344	0.0324956		0.0206703	0.00962038	0.00727025	0.010079
49	0.0434672	0.122891	0.0444885	0.234454	0	0	0.0449298	0.0844053	0.016661	0.0261672	0.0169364	0.176177	0	0	0.0163123	0.0325472		0.0206703	0.00963221	0.00727604	0.0107
50	0.043496	0.124431	0.0446312	0.234454	0	0	0.046278	0.0852447	0.0169364	0.0264915	0.0170474	0.176668	0	0	0.016464	0.032674		0.0213261	0.0096514	0.00727604	0.0107065
51	0.0444885	0.125443	0.0448284	0.234584	0	0	0.049174	0.0871333	0.0170474	0.0267421	0.0170485	0.176706	0	0	0.0165068	0.0326835		0.0213261	0.00972013	0.00731622	0.0107319
52	0.0446312	0.126265	0.0454062	0.235638	0	0	0.049521	0.0911627	0.0170485	0.0267643	0.017123	0.179445	0	0	0.0165355	0.0327047		0.0220417	0.00972013	0.00736229	0.0107319
53	0.0448284	0.128401	0.0470244	0.236445	0	0	0.04966	0.0930221	0.017123	0.0290229	0.0172808	0.180176	0	0	0.0165784	0.0329421		0.0220417	0.00973898	0.00736229	0.0109201
54	0.0454062	0.128507	0.0470702	0.236445	0	0	0.0659171	0.0931673	0.0174685	0.0306928	0.0174685	0.181211	0	0	0.016661	0.0330556		0.0221357	0.00977265	0.00744638	0.0109868
55	0.0470244	0.129658	0.0470753	0.236853	0	0	0.109622	0.0948175	0.0175214	0.0314755	0.0175214	0.182312	0	0	0.0169232	0.0334501		0.0221357	0.00977265	0.0075074	0.0109868
56	0.0470702	0.130632	0.0472777	0.237542	0	0	0.11008	0.094872	0.0175603	0.0333285	0.0175603	0.183003	0	0	0.0172669	0.0334991		0.0222393	0.00979896	0.00755908	0.0111611
57	0.0470753	0.131007	0.0493225	0.237681	0	0	0.113966	0.0964099	0.0177063	0.0334805	0.0177063	0.18309	0	0	0.0173245	0.0335613		0.0222393	0.00982325	0.00758405	0.0111981
58	0.0472777	0.131882	0.0494189	0.237681	0	0	0.123007	0.103777	0.018039	0.0359155	0.018039	0.183308	0	0	0.0177324	0.033628		0.0223161	0.0099087	0.00758405	0.0111981
59	0.0493225	0.132341	0.0502894	0.23782	0	0	0.130548	0.10451	0.0184567	0.0363822	0.0184567	0.18344	0	0	0.0177764	0.033796		0.0223161	0.0099087	0.00764367	0.0114241
60	0.0494189	0.133287	0.0504073	0.23782	0	0	0.130798	0.104579	0.01889	0.0415272	0.01889	0.185003	0	0	0.017833	0.0340326		0.0223664	0.00996669	0.00767799	0.0114241
61	0.0502894	0.13376	0.0520323	0.238241	0	0	0.138523	0.105272	0.0191844	0.04212	0.0191844	0.185321	0	0	0.0179274	0.0340571		0.0223664	0.00998745	0.00767799	0.0115447
62	0.0504073	0.13521	0.052202	0.238665	0	0	0.143979	0.106444	0.0196758	0.049174	0.0196758	0.186338	0	0	0.018039	0.0341249		0.0224638	0.00998745	0.00767836	0.0115447
63	0.0520323	0.136125	0.055242	0.239671	0	0	0.144655	0.107609	0.0197209	0.0494025	0.0197209	0.187092	0	0	0.0181572	0.0341517		0.0224638	0.0100103	0.00767836	0.0116282
64	0.052202	0.136503	0.0552809	0.240402	0	0	0.146175	0.108112	0.019909	0.04966	0.019909	0.18781	0	0	0.0184769	0.0342645		0.0227516	0.0101187	0.00771162	0.0119671
65	0.0551493	0.139593	0.061137	0.240698	0	0	0.152798	0.108747	0.0200128	0.050383	0.0200128	0.18781	0	0	0.0188053	0.0342858		0.0227516	0.0101187	0.0077928	0.0119671
66	0.055242	0.140447	0.0612521	0.240846	0	0	0.153528	0.109562	0.0202982	0.051799	0.0202982	0.188246	0	0	0.0189149	0.0343812		0.0234483	0.0101375	0.00779466	0.0124023
67	0.0552809	0.141177	0.063101	0.240846	0	0	0.153597	0.109588	0.0207221	0.0518576	0.0207221	0.18849	0	0	0.0190057	0.0344104		0.0242149	0.0101689	0.00779466	0.0124023
68	0.061137	0.14137	0.0637919	0.242358	0	0	0.153828	0.109993	0.0208504	0.0532665	0.0208504	0.188833	0	0	0.0190421	0.0344104		0.0242149	0.0101689	0.00779652	0.0125372
69	0.0612521	0.141795	0.0680698	0.242666	0	0	0.15392	0.110464	0.0210741	0.0540528	0.0210741	0.188883	0	0	0.0190722	0.0344261		0.0242762	0.0102756	0.00779652	0.0131158
70	0.063101	0.143221	0.0700701	0.243289	0	0	0.154905	0.111403	0.0212063	0.0561327	0.0212063	0.188883	0	0	0.0195247	0.0346465		0.0242762	0.0103812	0.00780098	0.0131158
71	0.0637919	0.145322	0.0759067	0.244239	0	0	0.157488	0.111807	0.0216205	0.0659171	0.0216205	0.189528	0	0	0.0196758	0.0347078		0.0243789	0.0103812	0.00780098	0.0134246
72	0.0680698	0.146019	0.0777951	0.244882	0	0	0.160652	0.111871	0.0216778	0.0874003	0.0216778	0.189981	0	0	0.0197209	0.0347089		0.0243789	0.0103969	0.00780098	0.0134246
73	0.0700701	0.147626	0.086102	0.2457	0	0	0.167036	0.112591	0.0218591	0.0896501	0.0218591	0.189981	0	0	0.0197436	0.0347795		0.0246618	0.0103969	0.00786352	0.0134369
74	0.0759067	0.148504	0.0864116	0.246197	0	0	0.167876	0.112794	0.0221407	0.0916198	0.0221407	0.190234	0	0	0.0198466	0.0347874		0.0246618	0.0104431	0.00786687	0.0134369
75	0.0777951	0.148897	0.0867236	0.246699	0	0	0.169246	0.113353	0.0221578	0.0934417	0.0221578	0.191157	0	0	0.019909	0.0348091		0.0246965	0.0104525	0.00786687	0.0137453
76	0.086102	0.149293	0.0871333	0.247037	0	0	0.169408	0.113569	0.0221885	0.0934476	0.0221885	0.191209	0	0	0.0199853	0.0349131		0.0246965	0.0105057	0.00786911	0.0137453
77	0.0864116	0.14999	0.0877557	0.247378	0	0	0.169506	0.113606	0.0221957	0.096209	0.0221957	0.191574	0	0	0.0200128	0.0349497		0.0248905	0.010597	0.0078915	0.0138735
78	0.0867236	0.150203	0.0892726	0.248414	0	0	0.170592	0.11512	0.0226109	0.0969481	0.0226109	0.191626	0	0	0.0203685	0.03496		0.0248905	0.0106112	0.0078915	0.0138735
79	0.0871333	0.150374	0.0904593	0.248589	0	0	0.170659	0.118254	0.0233305	0.0980066	0.0233305	0.192738	0	0	0.0204849	0.0350323		0.0251534	0.0106112	0.00790644	0.0139391
80	0.0877557	0.151658	0.0918671	0.248764	0	0	0.170692	0.119681	0.0234152	0.0987784	0.0234152	0.193385	0	0	0.0205076	0.035091		0.0251534	0.0106708	0.00792551	0.0139391
81	0.0892726	0.151813	0.0923093	0.249473	0	0	0.171263	0.119952	0.0238398	0.100283	0.0238398	0.194373	0	0	0.0205911	0.0351475		0.0255916	0.01081	0.00792551	0.0141178
82	0.0904593	0.15264	0.0924692	0.249652	0	0	0.171534	0.120555	0.023852	0.101162	0.023852	0.195953	0	0	0.0206475	0.0351648		0.0255916	0.01081	0.00792813	0.0142253
83	0.0911627	0.152708	0.0924806	0.249832	0	0	0.172322	0.120721	0.0238657	0.106716	0.0238657	0.196126	0	0	0.0208003	0.0351971		0.0257555	0.0108442	0.00794984	0.0142568
84	0.0918671	0.152889	0.0931673	0.251853	0	0	0.17253	0.120821	0.0245054	0.109622	0.0245054	0.196881	0	0	0.0208504	0.0353234		0.0264729	0.0108459	0.00795134	0.0142701
85	0.0923093	0.154176	0.0939901	0.25223	0	0	0.172879	0.122891	0.0249279	0.113928	0.0249279	0.19741	0	0	0.0209195	0.0353629		0.026577	0.0108459	0.00795134	0.0142701
86	0.0924806	0.154363	0.094002	0.252801	0	0	0.172949	0.125443	0.0250037	0.123007	0.0250037	0.200721	0	0	0.0210741	0.035574		0.026577	0.0108737	0.0079607	0.0143988
87	0.0931673	0.154457	0.0944197	0.253379	0	0	0.173442	0.126027	0.0257884	0.124867	0.0257884	0.205464	0	0	0.0214583	0.0356678		0.0267097	0.0108737	0.0079607	0.0143988
88	0.0939901	0.154976	0.0948175	0.253379	0	0	0.174844	0.128401	0.0259419	0.126164	0.0260157	0.208663	0	0	0.0216205	0.035669		0.0267097	0.0109323	0.00796632	0.0145143
89	0.094002	0.155309	0.0948417	0.253965	0	0	0.174917	0.128507	0.0260157	0.126365	0.0261672	0.208738	0	0	0.0217135	0.0358599		0.0272608	0.0109619	0.00796632	0.0145623
90	0.0948175	0.155525	0.0950239	0.254161	0	0	0.175358	0.128799	0.0261672	0.127838	0.0263886	0.211055	0	0	0.0217915	0.0359498		0.0272608	0.0110847	0.00797232	0.0145623
91	0.0948417	0.156178	0.0957297	0.254161	0	0	0.17558	0.129658	0.0263886	0.127981	0.0264172	0.211532	0	0	0.0218591	0.0359854		0.0273829	0.0111356	0.00797232	0.0148956
92	0.094872	0.156422	0.0964413	0.254956	0	0	0.175803	0.130273	0.0264172	0.128073	0.0264915	0.211612	0	0	0.0218965	0.0360365		0.0273829	0.0113547	0.00797495	0.0148956
93	0.0950239	0.158169	0.0966876	0.255765	0	0	0.17614	0.132341	0.0264915	0.128099	0.0267711	0.211773	0	0	0.0221578	0.0360449		0.0278592	0.0114116	0.00798958	0.0154591
94	0.0957297	0.158836	0.0986588	0.255969	0	0	0.177164	0.133287	0.0267711	0.129808	0.0276668	0.212095	0	0	0.0221649	0.0361724		0.0278592	0.0114116	0.00800046	0.0155862
95	0.0966876	0.158913	0.0993077	0.256175	0	0	0.177627	0.13521	0.0276668	0.131358	0.0277579	0.212994	0	0	0.0221885	0.0362298		0.028556	0.0114664	0.0080091	0.0155862
96	0.0986588	0.159069	0.100588	0.256588	0	0	0.178606	0.135226	0.0277579	0.131372	0.0289589	0.213742	0	0	0.0221907	0.0362849		0.028556	0.0114664	0.0080091	0.015662
97	0.0993077	0.160894	0.100881	0.257637	0	0	0.178646	0.136361	0.0289589	0.132327	0.0290229	0.21391	0	0	0.0221957	0.0362921		0.0287705	0.0114834	0.00802301	0.015662
98	0.100588	0.161247	0.101901	0.258277	0	0	0.179084	0.139593	0.0290229	0.132514	0.0292262	0.21391	0	0	0.0222508	0.036387		0.0287705	0.0115447	0.00803918	0.0158712
99	0.100881	0.162796	0.102522	0.259365	0	0	0.179084	0.140103	0.0292262	0.133243	0.0293886	0.21731	0	0	0.0224775	0.0364039		0.0288775	0.0115447	0.00804219	0.0158712
100	0.101901	0.162824	0.10451	0.261387	0	0	0.179284	0.141177	0.0293886	0.134691	0.0298749	0.217491	0	0	0.0225608	0.0364629		0.0288775	0.0115689	0.00805235	0.01588
101	0.102522	0.16322	0.104632	0.261848	0	0	0.179931	0.142475	0.0298749	0.137867	0.0302327	0.217673	0	0	0.0225746	0.0367004		0.0289228	0.0115689	0.00805235	0.01588
102	0.10451	0.16382	0.104709	0.262314	0	0	0.180587	0.14291	0.0302327	0.14043	0.0302755	0.217673	0	0	0.0226458	0.0367052		0.0289228	0.0115914	0.0080678	0.0159002
103	0.104632	0.164022	0.105334	0.262785	0	0	0.180753	0.143589	0.0302755	0.142295	0.0322838	0.218873	0	0	0.0227187	0.0367101		0.0289265	0.0115914	0.00808929	0.0159002
104	0.104709	0.16537	0.105599	0.26374	0	0	0.181928	0.14475	0.0322838	0.143979	0.032289	0.219154	0	0	0.0227962	0.0367844		0.0289265	0.011626	0.00810665	0.0162777
105	0.105334	0.165668	0.105976	0.26374	0	0	0.182613	0.145322	0.032289	0.144655	0.0330363	0.219531	0	0	0.0229092	0.036865		0.0289737	0.0117031	0.00812667	0.0162777
106	0.105599	0.166606	0.106974	0.264469	0	0	0.182873	0.145399	0.0330363	0.145265	0.0356455	0.220489	0	0	0.0229799	0.0369409		0.0289737	0.0117035	0.00812667	0.0165248
107	0.105976	0.167159	0.107087	0.264962	0	0	0.183572	0.145418	0.0356455	0.150374	0.0363822	0.221664	0	0	0.0230058	0.0369446		0.0291925	0.0117035	0.0081365	0.0165248
108	0.106974	0.167782	0.107103	0.26521	0	0	0.184192	0.145708	0.0363822	0.150784	0.0376443	0.222464	0	0	0.0230146	0.0369667		0.0291925	0.0117636	0.0081452	0.0166559
109	0.107087	0.168128	0.108112	0.26571	0	0	0.185003	0.146019	0.0376443	0.153253	0.040059	0.224315	0	0	0.0230309	0.0369974		0.0294791	0.0117636	0.0081452	0.016691
110	0.107103	0.1687	0.108303	0.265963	0	0	0.185093	0.146391	0.0384998	0.153597	0.0446045	0.224736	0	0	0.0232954	0.0370564		0.0294791	0.0117795	0.00816034	0.0168556
111	0.107128	0.168764	0.108738	0.265963	0	0	0.185367	0.146627	0.0390984	0.154905	0.0446281	0.22559	0	0	0.0233305	0.037139		0.0296696	0.0118008	0.00819293	0.0169817
112	0.108112	0.169473	0.108747	0.266216	0	0	0.185689	0.147626	0.040059	0.155214	0.0494025	0.227458	0	0	0.0234077	0.0373383		0.0296696	0.0118008	0.00824876	0.0169817
113	0.108303	0.169604	0.109136	0.266727	0	0	0.185827	0.148278	0.0441181	0.157764	0.0514897	0.227458	0	0	0.0234152	0.0374728		0.030366	0.0118203	0.00825142	0.0170935
114	0.108738	0.169898	0.109683	0.267244	0	0	0.186012	0.148504	0.0443838	0.158322	0.0542433	0.228136	0	0	0.0234941	0.0375453		0.030366	0.0118576	0.00825675	0.0172669
115	0.108747	0.170492	0.110158	0.267766	0	0	0.186338	0.148689	0.0446045	0.15845	0.06427	0.228708	0	0	0.0235341	0.0376368		0.0310204	0.0118954	0.00825675	0.017499
116	0.109683	0.170994	0.110464	0.26803	0	0	0.186572	0.148897	0.0446281	0.164985	0.0649693	0.228939	0	0	0.0235892	0.0377537		0.0310204	0.0119228	0.00826322	0.0175892
117	0.110158	0.171128	0.110816	0.268294	0	0	0.187569	0.149084	0.0465155	0.167159	0.0659171	0.230467	0	0	0.023807	0.0377865		0.0313661	0.011973	0.00826322	0.0175892
118	0.110464	0.171297	0.110825	0.268294	0	0	0.187569	0.149293	0.0494025	0.168732	0.0660774	0.231677	0	0	0.0238657	0.0379217		0.0313661	0.0120794	0.00826398	0.0176228
119	0.110816	0.171398	0.110842	0.269098	0	0	0.188246	0.149905	0.0514897	0.1698	0.0699792	0.232418	0	0	0.0238764	0.0380576		0.0317201	0.0120794	0.00826779	0.0178264
120	0.110825	0.171534	0.111394	0.269369	0	0	0.188246	0.14999	0.0542433	0.171534	0.0709614	0.232793	0	0	0.0242956	0.0380627		0.0317201	0.0121605	0.00826779	0.018086
121	0.110842	0.172012	0.111403	0.269369	0	0	0.188588	0.150011	0.0551493	0.172322	0.0716193	0.233425	0	0	0.0245047	0.0382824		0.0319164	0.0122483	0.0082834	0.0181252
122	0.111394	0.172809	0.111645	0.269369	0	0	0.189379	0.150203	0.06427	0.173301	0.0721169	0.234714	0	0	0.0247526	0.0385244		0.0319164	0.0122544	0.00828378	0.0184591
123	0.111403	0.172809	0.111753	0.270468	0	0	0.189478	0.150482	0.0649693	0.17614	0.0724373	0.23524	0	0	0.0249279	0.0394188		0.0321847	0.0122729	0.00829102	0.0184591
124	0.111645	0.173019	0.112289	0.270468	0	0	0.191157	0.150654	0.0659171	0.17614	0.0747434	0.23524	0	0	0.0250037	0.0396889		0.0325229	0.0123473	0.00833376	0.0188096
125	0.111753	0.173691	0.112518	0.273333	0	0	0.192046	0.150892	0.0660774	0.177164	0.0767678	0.235772	0	0	0.0250189	0.039744		0.0325229	0.0124079	0.00833606	0.0188096
126	0.112289	0.174228	0.113091	0.273333	0	0	0.192205	0.150979	0.0709614	0.182613	0.0782748	0.23604	0	0	0.0250861	0.0397494		0.0333393	0.0124079	0.00834905	0.0189756
127	0.112518	0.17558	0.113259	0.274529	0	0	0.192364	0.151328	0.0721169	0.18309	0.0852016	0.237681	0	0	0.0251117	0.0397965		0.0333393	0.0126545	0.00834905	0.0194869
128	0.113091	0.175952	0.113521	0.275138	0	0	0.193712	0.151747	0.0747434	0.183616	0.0857608	0.23782	0	0	0.0252411	0.0398626		0.0338831	0.0126545	0.00835249	0.0194869
129	0.113259	0.176102	0.114099	0.276067	0	0	0.193877	0.151813	0.0767678	0.185276	0.0863869	0.23796	0	0	0.0253663	0.0399248		0.0338831	0.0127943	0.00835861	0.0197753
130	0.113521	0.176177	0.114108	0.276067	0	0	0.193987	0.151835	0.0782748	0.185367	0.088305	0.238382	0	0	0.0256178	0.0400291		0.0351313	0.0128629	0.00836741	0.0200252
131	0.114099	0.176441	0.114357	0.277015	0	0	0.194931	0.152482	0.0852016	0.185459	0.0896501	0.240108	0	0	0.0257136	0.0400821		0.0351313	0.0129595	0.0083766	0.0202117
132	0.114108	0.176554	0.114433	0.277015	0	0	0.19561	0.152595	0.0857608	0.185827	0.0911073	0.242205	0	0	0.0257629	0.0402089		0.0351417	0.0129595	0.0083766	0.0204323
133	0.114223	0.17663	0.114751	0.277335	0	0	0.195667	0.15264	0.0863869	0.186338	0.0913182	0.242205	0	0	0.0257884	0.0403197		0.0351417	0.0129681	0.00839882	0.0207403
134	0.114357	0.177511	0.11565	0.277335	0	0	0.195724	0.152708	0.088305	0.18733	0.0916198	0.244559	0	0	0.0258865	0.0404516		0.0355003	0.0134727	0.00843641	0.0207403
135	0.114433	0.177821	0.116007	0.277982	0	0	0.196589	0.152775	0.0896501	0.187665	0.0923321	0.249473	0	0	0.0259469	0.040838		0.0355003	0.0134727	0.00843641	0.0208341
136	0.114751	0.17786	0.116467	0.277982	0	0	0.197529	0.152934	0.0911073	0.190234	0.093389	0.251479	0	0	0.0259792	0.0408562		0.0367515	0.0135538	0.00845332	0.0211247
137	0.11565	0.178134	0.116994	0.27897	0	0	0.197648	0.153048	0.0913182	0.192046	0.0936355	0.253186	0	0	0.02599	0.0408701		0.0367515	0.0135538	0.00845332	0.0211247
138	0.115779	0.178173	0.117055	0.279639	0	0	0.198307	0.153528	0.0916198	0.196589	0.0949995	0.254161	0	0	0.0260157	0.0409581		0.0372812	0.0135903	0.00845447	0.0215995
139	0.116007	0.179485	0.117619	0.280319	0	0	0.199098	0.15399	0.0923321	0.197057	0.0952925	0.255765	0	0	0.0260423	0.0410015		0.0372812	0.013822	0.00845447	0.0215995
140	0.116467	0.179728	0.118369	0.281356	0	0	0.199282	0.154363	0.093389	0.197886	0.0956246	0.256796	0	0	0.0260647	0.041149		0.038912	0.013822	0.00845716	0.0217065
141	0.116994	0.179809	0.119111	0.283502	0	0	0.199344	0.154457	0.0949995	0.198247	0.0980066	0.257637	0	0	0.026088	0.0411575		0.038912	0.013872	0.00849372	0.0217065
142	0.117055	0.180013	0.119486	0.283502	0	0	0.19953	0.154976	0.0952925	0.199098	0.0987784	0.258927	0	0	0.0261639	0.0413567		0.0390182	0.013872	0.00849372	0.0218253
143	0.117619	0.180176	0.120721	0.283869	0	0	0.200028	0.15519	0.0956246	0.199221	0.100283	0.262081	0	0	0.0261672	0.04157		0.0390182	0.013913	0.00849565	0.0218253
144	0.118369	0.180711	0.120788	0.284239	0	0	0.200153	0.155309	0.0980066	0.199965	0.101865	0.263022	0	0	0.0262266	0.0417733		0.0450156	0.0140588	0.00849565	0.0219029
145	0.119111	0.180753	0.120821	0.284612	0	0	0.200468	0.155669	0.0987784	0.200153	0.104878	0.26374	0	0	0.0262299	0.0417863		0.0450156	0.0142141	0.00849642	0.0219113
146	0.119486	0.181379	0.12129	0.285367	0	0	0.200595	0.155766	0.100283	0.200468	0.105272	0.264469	0	0	0.0263583	0.0419058		0.0457495	0.0142314	0.00849642	0.0219113
147	0.120721	0.181928	0.121358	0.285367	0	0	0.200721	0.156422	0.101865	0.200595	0.106716	0.267504	0	0	0.0264088	0.0419101		0.0457495	0.0142487	0.00849796	0.0224103
148	0.120788	0.182269	0.123031	0.285749	0	0	0.200976	0.156939	0.104878	0.201104	0.108294	0.26803	0	0	0.0264915	0.0419693		0.046268	0.0142767	0.0085022	0.0224103
149	0.120821	0.182312	0.124095	0.285749	0	0	0.20104	0.157113	0.105272	0.201879	0.109195	0.268294	0	0	0.0265152	0.0421519		0.0465355	0.0142767	0.00851569	0.0224594
150	0.12129	0.182527	0.124347	0.286523	0	0	0.201168	0.157213	0.106716	0.202075	0.111188	0.268294	0	0	0.0265525	0.0423679		0.0465355	0.014388	0.00853343	0.0224594
151	0.121358	0.183881	0.124794	0.287309	0	0	0.20149	0.157941	0.108294	0.202866	0.112656	0.268561	0	0	0.0265949	0.0425308		0.0487342	0.0144121	0.00853343	0.0227757
152	0.123031	0.184014	0.125014	0.287707	0	0	0.201555	0.158068	0.109195	0.207916	0.113437	0.268561	0	0	0.0266909	0.0427553		0.0487342	0.0144121	0.00854463	0.0227757
153	0.124095	0.184551	0.125148	0.287707	0	0	0.201879	0.158144	0.111188	0.208363	0.113861	0.273927	0	0	0.0266918	0.042825		0.0487395	0.0144567	0.00854733	0.0228857
154	0.124347	0.184641	0.125418	0.287707	0	0	0.20201	0.15822	0.112656	0.209574	0.113928	0.273927	0	0	0.0267685	0.0431745		0.0487395	0.0144567	0.00855544	0.0228857
155	0.124794	0.184867	0.125629	0.287707	0	0	0.2028	0.159303	0.113437	0.214248	0.11453	0.274529	0	0	0.0269485	0.043384		0.0498937	0.0144788	0.00855544	0.0230124
156	0.125014	0.185276	0.126252	0.288921	0	0	0.202866	0.159407	0.113861	0.214248	0.115463	0.274832	0	0	0.0269623	0.0433915		0.0521486	0.0144788	0.00857555	0.0230124
157	0.125148	0.185459	0.127051	0.289333	0	0	0.203604	0.159433	0.113928	0.214588	0.119659	0.277335	0	0	0.0269916	0.0434672		0.0521486	0.0145221	0.00857555	0.0230908
158	0.125418	0.186619	0.127102	0.29059	0	0	0.203671	0.159433	0.114223	0.215623	0.119811	0.277658	0	0	0.0270381	0.0436268		0.0568923	0.0146564	0.00859412	0.0230908
159	0.125629	0.186761	0.127734	0.29059	0	0	0.204011	0.159433	0.11453	0.21571	0.121044	0.279303	0	0	0.0270519	0.04401		0.0568923	0.0146564	0.0086038	0.0233852
160	0.126252	0.187713	0.128852	0.29059	0	0	0.204079	0.160251	0.114578	0.21695	0.121617	0.279639	0	0	0.0272904	0.0441584		0.0576548	0.0146678	0.0086038	0.0233852
161	0.127051	0.187906	0.128972	0.291017	0	0	0.204079	0.160411	0.115463	0.217582	0.121844	0.279639	0	0	0.0273131	0.0442701		0.0576548	0.0146678	0.00862357	0.0238024
162	0.127102	0.188148	0.129092	0.291017	0	0	0.204421	0.160491	0.115779	0.217582	0.123678	0.280662	0	0	0.0274635	0.0444885		0.0590548	0.0146844	0.00865306	0.0238024
163	0.127734	0.189429	0.129509	0.291447	0	0	0.204559	0.162796	0.119659	0.218966	0.123939	0.283502	0	0	0.0276306	0.0446312		0.0590548	0.0146844	0.008655	0.0239507
164	0.128852	0.189729	0.129577	0.291447	0	0	0.204905	0.163106	0.119811	0.219342	0.125075	0.283502	0	0	0.0276668	0.0448458		0.0596791	0.0147421	0.008655	0.0242343
165	0.128972	0.18993	0.129876	0.291882	0	0	0.205044	0.16322	0.121044	0.220392	0.126102	0.283502	0	0	0.0277243	0.0449219		0.0596791	0.0147421	0.00866238	0.0246295
166	0.129092	0.190183	0.130328	0.291882	0	0	0.205464	0.163333	0.121617	0.220489	0.128047	0.285749	0	0	0.0279921	0.0454062		0.0628326	0.0147775	0.00866432	0.0246295
167	0.129253	0.190336	0.130424	0.291882	0	0	0.205675	0.16382	0.121844	0.221269	0.128283	0.286914	0	0	0.0280261	0.0455289		0.0628326	0.0148009	0.00866704	0.0252718
168	0.129509	0.190642	0.130576	0.29232	0	0	0.205887	0.164022	0.123678	0.222062	0.129253	0.287707	0	0	0.0280781	0.0465605		0.0630122	0.0148009	0.00867481	0.0252718
169	0.129577	0.190745	0.131021	0.293209	0	0	0.205958	0.164399	0.123939	0.222565	0.130701	0.287707	0	0	0.0280862	0.0467429		0.0630122	0.0148411	0.0087075	0.0253396
170	0.129876	0.190848	0.132068	0.293209	0	0	0.206315	0.164838	0.125075	0.222666	0.130951	0.289749	0	0	0.0281095	0.0468085		0.0634666	0.0148746	0.0087075	0.0254499
171	0.130328	0.191261	0.132615	0.293209	0	0	0.206387	0.165014	0.125827	0.224315	0.131049	0.290168	0	0	0.0281383	0.0469991		0.0634666	0.0149449	0.00871334	0.0254499
172	0.130424	0.191469	0.133096	0.29366	0	0	0.206458	0.165073	0.125952	0.22442	0.131063	0.291447	0	0	0.0282753	0.0470244		0.0681779	0.0149449	0.00871334	0.0266144
173	0.130576	0.191994	0.133434	0.294116	0	0	0.20653	0.165668	0.126102	0.22442	0.133184	0.29232	0	0	0.0283486	0.0470702		0.0681779	0.0152782	0.00874999	0.026879
174	0.131021	0.191994	0.133909	0.294575	0	0	0.206746	0.165698	0.128047	0.224736	0.135534	0.292763	0	0	0.0284166	0.0470753		0.0686977	0.0153112	0.00876755	0.028159
175	0.132068	0.192205	0.13451	0.294575	0	0	0.207109	0.165909	0.128283	0.229991	0.137867	0.293209	0	0	0.0286337	0.0471398		0.0686977	0.0153112	0.00877654	0.0285368
176	0.132341	0.192524	0.134585	0.294575	0	0	0.207401	0.166545	0.129253	0.233936	0.137964	0.293209	0	0	0.0287264	0.0472777		0.0704984	0.015324	0.00879452	0.0288424
177	0.132615	0.192577	0.134798	0.294575	0	0	0.207768	0.166606	0.129253	0.234454	0.139222	0.294116	0	0	0.0289589	0.0473358		0.070865	0.0154075	0.008809	0.0288424
178	0.133096	0.192684	0.135503	0.295039	0	0	0.208363	0.167036	0.130701	0.234845	0.139559	0.294116	0	0	0.0289951	0.0474522		0.0709548	0.015436	0.00887094	0.0300547
179	0.133909	0.192953	0.135518	0.295508	0	0	0.208363	0.167159	0.130951	0.23658	0.139762	0.294575	0	0	0.0290229	0.0474968		0.0709548	0.015436	0.00888587	0.0310094
180	0.13451	0.193222	0.135766	0.295508	0	0	0.208588	0.167438	0.131049	0.23782	0.141991	0.294575	0	0	0.0291113	0.0476259		0.0757782	0.0154876	0.00888587	0.0310094
181	0.134585	0.193277	0.136157	0.295508	0	0	0.208965	0.167782	0.131063	0.238241	0.144203	0.295981	0	0	0.0292262	0.0476414		0.0757782	0.0154876	0.00889098	0.0320756
182	0.134798	0.193494	0.136503	0.295981	0	0	0.209268	0.168002	0.133184	0.238523	0.144655	0.296459	0	0	0.0293068	0.0476466		0.0774943	0.015522	0.00890041	0.0322817
183	0.135503	0.193603	0.13698	0.295981	0	0	0.209345	0.168318	0.135534	0.238808	0.144997	0.29743	0	0	0.0293284	0.0477174		0.0804238	0.0155269	0.00890356	0.0322817
184	0.135518	0.193987	0.137284	0.296459	0	0	0.209651	0.168445	0.137867	0.23895	0.147425	0.297923	0	0	0.0293566	0.0477312		0.083712	0.015693	0.00891497	0.03229
185	0.135766	0.194042	0.137997	0.296459	0	0	0.210037	0.168796	0.137964	0.239237	0.149587	0.299948	0	0	0.0294253	0.0478265		0.083712	0.015693	0.00892087	0.03229
186	0.136157	0.194207	0.138259	0.296942	0	0	0.210037	0.16886	0.139222	0.240995	0.149947	0.300468	0	0	0.0294385	0.0483776		0.0847446	0.0159096	0.00892087	0.0327015
187	0.136503	0.194875	0.138276	0.296942	0	0	0.210818	0.169473	0.139559	0.240995	0.150546	0.301525	0	0	0.0294517	0.0484076		0.0847446	0.0159997	0.00893111	0.0327015
188	0.13698	0.195496	0.138506	0.296942	0	0	0.211452	0.169604	0.139762	0.241145	0.150827	0.302063	0	0	0.0295027	0.0485652		0.087068	0.0159997	0.0089382	0.0335078
189	0.137284	0.195724	0.139088	0.296942	0	0	0.211934	0.1698	0.140516	0.241445	0.153528	0.302607	0	0	0.0295188	0.0486025		0.087068	0.0161765	0.00894411	0.0347715
190	0.137997	0.196183	0.139105	0.29743	0	0	0.212339	0.169898	0.140585	0.246031	0.155214	0.303157	0	0	0.0295595	0.0487092		0.0922409	0.0161765	0.00898277	0.0347715
191	0.138259	0.196589	0.139323	0.29743	0	0	0.213076	0.17036	0.141107	0.247893	0.156692	0.303157	0	0	0.0296031	0.0490315		0.0922409	0.0162961	0.00899976	0.035512
192	0.138276	0.196764	0.139458	0.29743	0	0	0.213076	0.170492	0.141884	0.248066	0.157113	0.303713	0	0	0.0297544	0.0490423		0.0952191	0.0163441	0.00900371	0.0356549
193	0.138506	0.196881	0.139525	0.29743	0	0	0.213325	0.170592	0.141991	0.248066	0.157588	0.305423	0	0	0.0299988	0.0491397		0.100546	0.0163749	0.00900371	0.0356549
194	0.139088	0.197115	0.139627	0.297923	0	0	0.214248	0.170792	0.144203	0.248414	0.157764	0.305423	0	0	0.0300373	0.0492862		0.100546	0.0163749	0.00904447	0.0358398
195	0.139105	0.197233	0.140155	0.297923	0	0	0.21493	0.170994	0.144334	0.249832	0.15845	0.306007	0	0	0.0302327	0.0493225		0.102189	0.0164197	0.00905992	0.03597
196	0.139323	0.197233	0.140482	0.297923	0	0	0.215189	0.171027	0.144655	0.250924	0.15881	0.306007	0	0	0.0302755	0.0493225		0.102189	0.0164197	0.00906032	0.0394535
197	0.139458	0.197351	0.141072	0.297923	0	0	0.215798	0.171398	0.144997	0.25223	0.160331	0.306598	0	0	0.0303797	0.049521		0.102587	0.0164376	0.00906071	0.0410815
198	0.139525	0.198066	0.141335	0.298421	0	0	0.215798	0.171466	0.147304	0.253965	0.160572	0.306598	0	0	0.030497	0.0497261		0.102587	0.0164376	0.00906071	0.0410815
199	0.139627	0.19861	0.141388	0.298925	0	0	0.216149	0.171534	0.147425	0.254557	0.161438	0.307802	0	0	0.0305628	0.0501942		0.103042	0.0164983	0.00908888	0.0435994
200	0.140155	0.198914	0.141866	0.298925	0	0	0.216238	0.171978	0.147971	0.255765	0.1687	0.307802	0	0	0.030679	0.0502185		0.103042	0.0164983	0.00909762	0.0447415
201	0.140482	0.200028	0.141973	0.299434	0	0	0.216415	0.173265	0.149314	0.258493	0.169931	0.307802	0	0	0.0307234	0.0502894		0.103935	0.0165079	0.0091008	0.0447415
202	0.141072	0.200028	0.142152	0.299434	0	0	0.216592	0.173371	0.149587	0.258709	0.172047	0.309038	0	0	0.0313186	0.05031		0.103935	0.0165079	0.00910874	0.0451719
203	0.141335	0.200028	0.142403	0.299434	0	0	0.217856	0.173691	0.150827	0.260478	0.173195	0.309038	0	0	0.0314755	0.0503399		0.104893	0.0166049	0.0091322	0.0451719
204	0.141388	0.200216	0.142746	0.299948	0	0	0.218408	0.174012	0.153528	0.260478	0.173407	0.309669	0	0	0.031511	0.0504073		0.104893	0.0166225	0.00915131	0.0464505
205	0.141866	0.200468	0.142801	0.300468	0	0	0.218966	0.175101	0.155214	0.26093	0.173549	0.309669	0	0	0.0316598	0.0504805		0.109769	0.0166225	0.00915171	0.0467312
206	0.141973	0.200468	0.142855	0.300468	0	0	0.21906	0.175432	0.156081	0.261158	0.173833	0.310307	0	0	0.0318597	0.0505294		0.109769	0.0167013	0.00916007	0.0467312
207	0.142152	0.200468	0.143607	0.300994	0	0	0.219154	0.175543	0.157113	0.261387	0.174156	0.310307	0	0	0.0320777	0.0505445		0.111028	0.0167228	0.00919277	0.0493607
208	0.142403	0.200595	0.14383	0.301525	0	0	0.220585	0.17558	0.157588	0.262081	0.17614	0.310955	0	0	0.0322577	0.0505633		0.111028	0.0167228	0.00919277	0.0493607
209	0.142746	0.200658	0.14456	0.301525	0	0	0.22078	0.176177	0.157764	0.26326	0.176215	0.310955	0	0	0.032485	0.0510147		0.112271	0.0168533	0.00920156	0.0502446
210	0.142801	0.200785	0.144997	0.301525	0	0	0.220975	0.17629	0.15845	0.26326	0.176252	0.310955	0	0	0.0325134	0.0518126		0.112271	0.0168533	0.00921993	0.050505
211	0.142855	0.200849	0.145111	0.302607	0	0	0.221367	0.176554	0.15881	0.26326	0.176403	0.311611	0	0	0.0326412	0.0518949		0.113091	0.0169415	0.00921993	0.0521526
212	0.143607	0.20104	0.145322	0.302607	0	0	0.221862	0.176706	0.158991	0.263982	0.176554	0.311611	0	0	0.0326846	0.0520225		0.113091	0.0169415	0.00922473	0.0583136
213	0.14383	0.201104	0.145747	0.302607	0	0	0.221862	0.177088	0.160331	0.264225	0.177821	0.311611	0	0	0.0330009	0.0520323		0.115414	0.0169559	0.00923032	0.0603944
214	0.14456	0.201879	0.145785	0.302607	0	0	0.223277	0.177472	0.160572	0.264469	0.177899	0.312277	0	0	0.0330363	0.0521052		0.115414	0.0169559	0.00923832	0.0619083
215	0.144997	0.201944	0.145844	0.303157	0	0	0.22442	0.177511	0.161438	0.26571	0.182613	0.315036	0	0	0.0333285	0.052202		0.115997	0.0169651	0.00926995	0.0629934
216	0.145111	0.20214	0.145844	0.303157	0	0	0.22463	0.177744	0.1687	0.266727	0.184014	0.315036	0	0	0.0339395	0.0527763		0.116811	0.0169846	0.00929922	0.0659753
217	0.145322	0.202535	0.14598	0.303157	0	0	0.224736	0.17786	0.168732	0.266985	0.185367	0.315752	0	0	0.0355998	0.0528871		0.116811	0.0169846	0.00929922	0.0660949
218	0.145747	0.202866	0.145999	0.303713	0	0	0.224948	0.177938	0.172047	0.267766	0.185367	0.315752	0	0	0.0363822	0.054009		0.116872	0.0170704	0.0093213	0.0660949
219	0.145785	0.202999	0.146371	0.303713	0	0	0.226132	0.177977	0.173549	0.267766	0.186245	0.315752	0	0	0.0365185	0.0540465		0.116872	0.0170704	0.00936191	0.0762107
220	0.145844	0.203739	0.146509	0.303713	0	0	0.226351	0.178409	0.174156	0.26803	0.186525	0.315752	0	0	0.0366688	0.055242		0.117588	0.017421	0.00936191	0.0762107
221	0.145844	0.204011	0.146845	0.303713	0	0	0.226351	0.178685	0.17614	0.26803	0.186808	0.316478	0	0	0.0367576	0.0552809		0.117588	0.017421	0.00937157	0.0765056
222	0.14598	0.204079	0.147044	0.303713	0	0	0.22646	0.178725	0.176215	0.26803	0.187187	0.317216	0	0	0.0368344	0.0565698		0.118212	0.0174274	0.0094018	0.0765056
223	0.145999	0.204284	0.147284	0.304276	0	0	0.227796	0.178924	0.176252	0.268294	0.188343	0.317216	0	0	0.0373284	0.0567837		0.118728	0.0174274	0.0094018	0.0767137
224	0.146371	0.204353	0.147365	0.305423	0	0	0.228136	0.179084	0.176403	0.268561	0.188932	0.317216	0	0	0.0376443	0.0568809		0.118728	0.017509	0.00940462	0.0769774
225	0.146509	0.204421	0.147385	0.305423	0	0	0.22825	0.179244	0.176554	0.270468	0.189429	0.317216	0	0	0.0377625	0.0570512		0.120611	0.0175438	0.00940462	0.0769774
226	0.146845	0.205253	0.147606	0.306007	0	0	0.229755	0.179485	0.177821	0.270747	0.191054	0.317965	0	0	0.0383453	0.0574079		0.122949	0.0175473	0.00940462	0.0771372
227	0.147044	0.205534	0.147626	0.306007	0	0	0.230229	0.179687	0.177899	0.272746	0.191469	0.317965	0	0	0.0383607	0.0575185		0.123042	0.0176737	0.00942359	0.0810143
228	0.147284	0.205887	0.147687	0.306007	0	0	0.232668	0.179728	0.182613	0.272746	0.191626	0.318727	0	0	0.0385554	0.057957		0.123042	0.0176737	0.00943167	0.0824676
229	0.147365	0.205958	0.14836	0.306598	0	0	0.232793	0.179809	0.183616	0.272746	0.191836	0.319501	0	0	0.038878	0.0580411		0.123892	0.0177134	0.00943732	0.0824676
230	0.147385	0.207255	0.148421	0.306598	0	0	0.233298	0.180094	0.184014	0.272746	0.193439	0.319501	0	0	0.0394855	0.0584246		0.124191	0.0177134	0.00944621	0.0830214
231	0.147606	0.207401	0.148504	0.307196	0	0	0.23368	0.180176	0.185321	0.273333	0.193603	0.320287	0	0	0.0395496	0.0594762		0.124191	0.0177188	0.00945026	0.0830214
232	0.147626	0.207621	0.148689	0.307196	0	0	0.235108	0.180299	0.185367	0.273333	0.194707	0.320287	0	0	0.0395977	0.0599571		0.124263	0.0177188	0.00945026	0.0834728
233	0.147687	0.207621	0.148897	0.307196	0	0	0.235108	0.180753	0.186245	0.273333	0.195326	0.320287	0	0	0.0397171	0.061137		0.124263	0.0177633	0.0094539	0.0834728
234	0.14836	0.207695	0.149251	0.307802	0	0	0.235372	0.181928	0.186338	0.273629	0.196473	0.320287	0	0	0.039941	0.0611651		0.124843	0.0177633	0.0094539	0.0884863
235	0.148421	0.208065	0.149503	0.307802	0	0	0.235772	0.182056	0.186338	0.273927	0.196881	0.320287	0	0	0.0400427	0.0612521		0.125641	0.0177811	0.00946482	0.0884863
236	0.148504	0.208139	0.149566	0.307802	0	0	0.235772	0.182269	0.186525	0.274227	0.197351	0.321901	0	0	0.0400441	0.0613444		0.125641	0.0178145	0.00946563	0.0885694
237	0.148689	0.208139	0.149968	0.309038	0	0	0.235772	0.18257	0.186808	0.275138	0.197827	0.322728	0	0	0.040059	0.0613521		0.126189	0.0178145	0.00946846	0.0885694
238	0.148897	0.208363	0.150331	0.309038	0	0	0.236174	0.182743	0.187092	0.275138	0.198428	0.323571	0	0	0.0405039	0.0614884		0.12634	0.0178371	0.00947534	0.088951
239	0.149251	0.208363	0.15046	0.309038	0	0	0.237128	0.182916	0.187187	0.275446	0.20653	0.323571	0	0	0.0406546	0.06154		0.12634	0.0178371	0.00947534	0.088951
240	0.149503	0.208738	0.150719	0.309669	0	0	0.23782	0.183352	0.188246	0.275446	0.206891	0.323571	0	0	0.0407142	0.0615477		0.126719	0.0179705	0.00948546	0.091884
241	0.149566	0.208813	0.151044	0.309669	0	0	0.23796	0.183572	0.188343	0.275756	0.212583	0.324428	0	0	0.0410226	0.0615916		0.127166	0.0182882	0.00948546	0.091884
242	0.149968	0.209116	0.151241	0.310307	0	0	0.238241	0.183748	0.188833	0.277015	0.213076	0.324428	0	0	0.0415272	0.0616252		0.127307	0.0182882	0.00948587	0.0919574
243	0.150331	0.209421	0.151416	0.310307	0	0	0.239094	0.184731	0.189429	0.278309	0.213575	0.324428	0	0	0.0418942	0.0616848		0.127307	0.0183162	0.00948789	0.0919574
244	0.15046	0.209498	0.151835	0.310307	0	0	0.239237	0.184821	0.189981	0.278309	0.214248	0.324428	0	0	0.0419187	0.0617548		0.128243	0.0184328	0.00949478	0.0921216
245	0.150719	0.21027	0.15208	0.310955	0	0	0.239381	0.184867	0.191469	0.279303	0.214333	0.325302	0	0	0.04212	0.06176		0.128945	0.0184328	0.00949559	0.0921216
246	0.151044	0.210426	0.152102	0.310955	0	0	0.239381	0.185048	0.191574	0.279978	0.21571	0.326191	0	0	0.0427479	0.0618354		0.129428	0.0187091	0.00951546	0.0951336
247	0.151241	0.210818	0.152213	0.310955	0	0	0.239671	0.185735	0.191626	0.280662	0.215798	0.326191	0	0	0.0431475	0.0618875		0.129428	0.0187091	0.00951546	0.0994022
248	0.151416	0.210976	0.152258	0.310955	0	0	0.240402	0.186714	0.191626	0.281356	0.216592	0.326191	0	0	0.043185	0.0620128		0.13041	0.0187184	0.00952073	0.100972
249	0.151835	0.210976	0.152505	0.311611	0	0	0.240995	0.186997	0.191836	0.282061	0.216592	0.327098	0	0	0.0433537	0.0620154		0.130701	0.0189368	0.00952114	0.100972
250	0.15208	0.211213	0.152708	0.311611	0	0	0.242512	0.187521	0.193439	0.282061	0.217582	0.327098	0	0	0.0435948	0.0620285		0.130701	0.0189368	0.00952519	0.102719
251	0.152102	0.211213	0.15273	0.311611	0	0	0.242666	0.188539	0.193603	0.282417	0.218131	0.328022	0	0	0.0438869	0.0620337		0.130965	0.0189606	0.00952519	0.102719
252	0.152213	0.211612	0.152798	0.311611	0	0	0.242977	0.18918	0.194707	0.282417	0.221269	0.328022	0	0	0.0446045	0.0620363		0.130965	0.01897	0.00952519	0.104116
253	0.152258	0.211692	0.153048	0.311611	0	0	0.242977	0.189729	0.195326	0.282417	0.221962	0.328965	0	0	0.0446281	0.0621385		0.131063	0.0191976	0.0095256	0.104116
254	0.152505	0.211934	0.153093	0.312277	0	0	0.243133	0.18993	0.196881	0.283869	0.223483	0.328965	0	0	0.0446533	0.0622752		0.131063	0.0191976	0.0095256	0.104199
255	0.152708	0.212912	0.153116	0.312952	0	0	0.243761	0.190031	0.197827	0.284612	0.224315	0.329926	0	0	0.0447952	0.0623016		0.131147	0.0192299	0.0095256	0.104199
256	0.15273	0.213491	0.154363	0.313636	0	0	0.243761	0.190183	0.198428	0.284612	0.224315	0.329926	0	0	0.0449298	0.0623464		0.131499	0.0192299	0.00952722	0.104328
257	0.152798	0.213575	0.154433	0.314331	0	0	0.244399	0.190285	0.205464	0.284988	0.22463	0.329926	0	0	0.0449631	0.0624918		0.131499	0.0192464	0.00954834	0.105404
258	0.153048	0.213742	0.154527	0.314331	0	0	0.246197	0.190285	0.20653	0.286523	0.225161	0.330907	0	0	0.0449933	0.0625236		0.131683	0.0193422	0.00954834	0.105404
259	0.153093	0.214503	0.154905	0.314331	0	0	0.246197	0.190591	0.206891	0.286914	0.225375	0.330907	0	0	0.0453306	0.0625847		0.131683	0.0193422	0.00955809	0.105771
260	0.153116	0.214588	0.154905	0.314331	0	0	0.247721	0.190642	0.208663	0.287707	0.225698	0.330907	0	0	0.0457137	0.0626113		0.131797	0.0193695	0.00957395	0.106428
261	0.154176	0.214845	0.155095	0.315036	0	0	0.247721	0.190745	0.208738	0.288513	0.225806	0.330907	0	0	0.0467597	0.0626538		0.132327	0.019409	0.00957477	0.106524
262	0.154363	0.215016	0.155119	0.315036	0	0	0.247893	0.191002	0.211612	0.288513	0.225806	0.33191	0	0	0.049521	0.0627444		0.132327	0.0194269	0.00957477	0.106524
263	0.154433	0.215189	0.155549	0.315036	0	0	0.247893	0.191261	0.212095	0.288921	0.225915	0.33191	0	0	0.04966	0.0627684		0.1325	0.0194269	0.00957639	0.107282
264	0.154527	0.215623	0.155573	0.315036	0	0	0.248066	0.191994	0.212583	0.289333	0.226023	0.332933	0	0	0.0503137	0.0628139		0.13279	0.019478	0.00957639	0.109665
265	0.154905	0.215798	0.155984	0.315752	0	0	0.24824	0.191994	0.213076	0.290168	0.227012	0.332933	0	0	0.0542433	0.0628406		0.132804	0.019478	0.00958209	0.109907
266	0.154905	0.215885	0.156227	0.315752	0	0	0.248414	0.192417	0.213575	0.290168	0.227012	0.332933	0	0	0.0641783	0.063101		0.133405	0.0196152	0.00958372	0.110193
267	0.155119	0.215885	0.156865	0.315752	0	0	0.249652	0.192524	0.213742	0.290168	0.227235	0.332933	0	0	0.06427	0.0635265		0.133405	0.0196152	0.00958901	0.114597
268	0.155549	0.216061	0.158068	0.316478	0	0	0.250012	0.192524	0.21391	0.29059	0.229287	0.333979	0	0	0.0649693	0.0635265		0.133984	0.0198401	0.0095996	0.115502
269	0.155984	0.216149	0.158068	0.316478	0	0	0.250374	0.192577	0.21391	0.29059	0.229287	0.335049	0	0	0.0652568	0.0635483		0.134935	0.0198401	0.00960326	0.115502
270	0.156227	0.216149	0.158144	0.317965	0	0	0.25074	0.19306	0.214248	0.291017	0.229873	0.336143	0	0	0.065357	0.0637261		0.136314	0.019881	0.00960326	0.117609
271	0.156865	0.21686	0.158373	0.318727	0	0	0.251666	0.193222	0.214333	0.291447	0.229991	0.336143	0	0	0.0659171	0.0637919		0.137607	0.0199025	0.00962161	0.122405
272	0.158068	0.21704	0.158733	0.318727	0	0	0.25223	0.193385	0.21571	0.291447	0.23217	0.337263	0	0	0.0660774	0.0638826		0.138688	0.019939	0.00962242	0.122405
273	0.158068	0.218131	0.158965	0.319501	0	0	0.25242	0.193877	0.215798	0.291882	0.234714	0.337263	0	0	0.0665005	0.0639736		0.138688	0.019939	0.00962242	0.1235
274	0.158144	0.2185	0.159069	0.320287	0	0	0.25261	0.194097	0.216592	0.29232	0.236853	0.337263	0	0	0.0671173	0.0640703		0.139105	0.0199644	0.0096314	0.1235
275	0.158373	0.218593	0.159172	0.320287	0	0	0.25261	0.194596	0.216592	0.293209	0.240698	0.337263	0	0	0.0676073	0.0643285		0.139105	0.019967	0.00963629	0.127333
276	0.158733	0.218686	0.159277	0.320287	0	0	0.252801	0.194875	0.21731	0.293209	0.241445	0.337263	0	0	0.0677568	0.0643731		0.139289	0.019967	0.00965385	0.130743
277	0.158965	0.218686	0.159512	0.321087	0	0	0.252993	0.195383	0.217582	0.293209	0.241748	0.337263	0	0	0.0678762	0.0643926		0.139289	0.0200075	0.0096563	0.130743
278	0.158991	0.218873	0.159748	0.321901	0	0	0.254161	0.195496	0.218131	0.29366	0.242821	0.337263	0	0	0.0683762	0.0645213		0.13934	0.0200075	0.00967142	0.131826
279	0.159069	0.220008	0.160065	0.322728	0	0	0.254359	0.196011	0.218873	0.29366	0.244399	0.33841	0	0	0.0683949	0.0646728		0.13934	0.0200815	0.00967264	0.131826
280	0.159172	0.220489	0.160171	0.324428	0	0	0.254756	0.196241	0.220489	0.294116	0.245371	0.33841	0	0	0.0691803	0.0647179		0.139492	0.0200822	0.00968287	0.134631
281	0.159277	0.220585	0.160572	0.324428	0	0	0.255157	0.196473	0.221269	0.294116	0.246031	0.33841	0	0	0.0698303	0.064924		0.139492	0.0200822	0.00970579	0.134767
282	0.159512	0.22078	0.161165	0.324428	0	0	0.255765	0.196589	0.221962	0.294116	0.246364	0.339586	0	0	0.0706532	0.0649552		0.140689	0.0201025	0.00970947	0.134767
283	0.159538	0.220877	0.161356	0.324428	0	0	0.256796	0.196939	0.224315	0.294116	0.246531	0.339586	0	0	0.0709614	0.0659258		0.140689	0.0201025	0.00972914	0.136788
284	0.159748	0.221367	0.16152	0.324428	0	0	0.257005	0.196998	0.224315	0.294116	0.247893	0.339586	0	0	0.0713864	0.0660219		0.141511	0.0201854	0.0097316	0.136788
285	0.160065	0.221565	0.161849	0.324428	0	0	0.257425	0.197174	0.22463	0.294575	0.248066	0.339586	0	0	0.0719424	0.0672046		0.141706	0.0201854	0.0097316	0.139813
286	0.160171	0.221763	0.16305	0.324428	0	0	0.257425	0.197529	0.225161	0.295039	0.248066	0.340791	0	0	0.0722578	0.0673373		0.141706	0.0202506	0.00973283	0.139813
287	0.160572	0.221763	0.163191	0.324428	0	0	0.258493	0.197648	0.225375	0.295039	0.248414	0.340791	0	0	0.0730264	0.0678149		0.141813	0.0202506	0.00973898	0.143386
288	0.161165	0.222062	0.16359	0.325302	0	0	0.258709	0.197827	0.225698	0.295508	0.249473	0.340791	0	0	0.0736783	0.0680698		0.141813	0.0203174	0.00975047	0.143441
289	0.161356	0.222162	0.16382	0.325302	0	0	0.259145	0.197827	0.225806	0.295981	0.251108	0.342027	0	0	0.073861	0.0700701		0.142692	0.0205156	0.00976033	0.144864
290	0.16152	0.222464	0.163877	0.325302	0	0	0.259145	0.198549	0.225806	0.296459	0.251666	0.342027	0	0	0.0742978	0.0731143		0.142692	0.0206763	0.00976443	0.14643
291	0.161849	0.222565	0.164022	0.325302	0	0	0.259365	0.19861	0.225915	0.296942	0.252041	0.343297	0	0	0.0747434	0.0754103		0.143147	0.0207281	0.00976813	0.149105
292	0.16305	0.222666	0.16405	0.326191	0	0	0.259585	0.19861	0.226023	0.29743	0.253574	0.344601	0	0	0.075105	0.0759067		0.143147	0.0207288	0.00976813	0.149105
293	0.163191	0.222869	0.164985	0.326191	0	0	0.259807	0.199654	0.227012	0.29743	0.253769	0.344601	0	0	0.0764902	0.0777951		0.143386	0.0207288	0.00977676	0.149566
294	0.16359	0.223073	0.165014	0.326191	0	0	0.259807	0.199778	0.227012	0.29743	0.254756	0.345942	0	0	0.0786019	0.0820494		0.143386	0.0207356	0.00978621	0.149799
295	0.163877	0.223586	0.165073	0.326191	0	0	0.260253	0.199778	0.227458	0.297923	0.254956	0.345942	0	0	0.0787034	0.0821114		0.143997	0.020826	0.00978621	0.151482
296	0.164022	0.22421	0.165073	0.327098	0	0	0.260703	0.199965	0.229287	0.298421	0.255359	0.345942	0	0	0.0852016	0.0824541		0.143997	0.020826	0.00979444	0.151924
297	0.16405	0.22463	0.165251	0.327098	0	0	0.26093	0.199965	0.23217	0.298925	0.256175	0.345942	0	0	0.0857608	0.0831167		0.144016	0.0208443	0.00979444	0.152798
298	0.164985	0.225054	0.165281	0.327098	0	0	0.26093	0.200028	0.233425	0.299434	0.257005	0.347322	0	0	0.0860677	0.0832944		0.144016	0.0208443	0.00979896	0.153321
299	0.165014	0.225268	0.165311	0.328022	0	0	0.261158	0.200028	0.234714	0.299948	0.257214	0.347322	0	0	0.0861755	0.0833629		0.144128	0.0208863	0.00982078	0.155119
300	0.165073	0.225483	0.165818	0.328022	0	0	0.261387	0.200849	0.236853	0.300468	0.257214	0.347322	0	0	0.0864215	0.0833766		0.144466	0.0210584	0.00982078	0.157238
301	0.165073	0.225483	0.165969	0.328965	0	0	0.261617	0.200976	0.239237	0.300468	0.257214	0.347322	0	0	0.087053	0.0833766		0.144466	0.0210584	0.00983891	0.157238
302	0.165251	0.225698	0.166211	0.328965	0	0	0.261848	0.201619	0.240698	0.300468	0.257425	0.348743	0	0	0.0882172	0.0833949		0.145515	0.0210775	0.0098455	0.157538
303	0.165281	0.225806	0.166606	0.329926	0	0	0.262081	0.201749	0.240995	0.300468	0.257849	0.348743	0	0	0.0898858	0.0834453		0.146038	0.0212324	0.00987274	0.157966
304	0.165311	0.225915	0.166759	0.329926	0	0	0.262785	0.201879	0.244399	0.300994	0.257849	0.350208	0	0	0.0913182	0.0836106		0.146038	0.0212647	0.00987563	0.158093
305	0.165818	0.226241	0.167036	0.329926	0	0	0.262785	0.20201	0.245371	0.300994	0.258063	0.351719	0	0	0.0998096	0.0837997		0.147425	0.0212647	0.00987563	0.158195
306	0.165969	0.226351	0.167067	0.330907	0	0	0.263499	0.202075	0.246031	0.301525	0.258063	0.351719	0	0	0.107715	0.0838321		0.147526	0.0212744	0.00987852	0.159225
307	0.166211	0.227123	0.167097	0.330907	0	0	0.263499	0.20214	0.246531	0.302063	0.258709	0.35328	0	0	0.109195	0.0838367		0.147526	0.0214367	0.00988307	0.161328
308	0.166606	0.227123	0.167407	0.33191	0	0	0.26374	0.202271	0.247893	0.302607	0.259145	0.354894	0	0	0.109434	0.0839433		0.147748	0.0214367	0.00989712	0.162627
309	0.166759	0.227346	0.167438	0.33191	0	0	0.26374	0.202733	0.248066	0.302607	0.259585	0.354894	0	0	0.109622	0.0839711		0.148073	0.0214388	0.00989712	0.162965
310	0.167036	0.227683	0.167438	0.33191	0	0	0.263982	0.202866	0.248066	0.303157	0.260478	0.356564	0	0	0.11008	0.0840315		0.148278	0.0216288	0.00990167	0.163248
311	0.167067	0.227796	0.168159	0.33191	0	0	0.263982	0.202866	0.248414	0.303157	0.260478	0.356564	0	0	0.110167	0.084246		0.148524	0.0216288	0.00990373	0.164632
312	0.167097	0.228022	0.168477	0.33191	0	0	0.263982	0.202866	0.249473	0.303713	0.260478	0.356564	0	0	0.110368	0.0844663		0.148648	0.0216834	0.00991201	0.16618
313	0.167407	0.228136	0.168477	0.33191	0	0	0.263982	0.202999	0.251108	0.303713	0.261848	0.356564	0	0	0.112016	0.084471		0.148648	0.0220076	0.00991945	0.166913
314	0.167438	0.22825	0.168764	0.332933	0	0	0.263982	0.203604	0.251666	0.304276	0.263022	0.358296	0	0	0.11285	0.0845746		0.149001	0.0220076	0.0099385	0.166913
315	0.167438	0.22825	0.169214	0.332933	0	0	0.264225	0.203604	0.253769	0.304846	0.264225	0.360092	0	0	0.112896	0.0846689		0.150203	0.0222902	0.00994969	0.170859
316	0.167782	0.228708	0.169246	0.332933	0	0	0.264469	0.203604	0.254956	0.304846	0.264225	0.360092	0	0	0.113101	0.0848584		0.150676	0.0222902	0.00995425	0.172496
317	0.168159	0.228708	0.169376	0.333979	0	0	0.264715	0.203739	0.255765	0.304846	0.264962	0.360092	0	0	0.115414	0.0848869		0.150676	0.0223254	0.00995508	0.172984
318	0.168477	0.228823	0.169604	0.335049	0	0	0.264962	0.203807	0.257214	0.304846	0.264962	0.360092	0	0	0.116629	0.0852016		0.150741	0.0223254	0.00995508	0.173301
319	0.168477	0.228823	0.169767	0.335049	0	0	0.26521	0.204284	0.257214	0.304846	0.26521	0.360092	0	0	0.117228	0.0852255		0.150741	0.0223678	0.00995508	0.177938
320	0.168764	0.228823	0.170062	0.335049	0	0	0.26521	0.204284	0.257425	0.305423	0.26571	0.360092	0	0	0.117321	0.085283		0.151241	0.0223736	0.0099584	0.178844
321	0.169246	0.228939	0.170625	0.335049	0	0	0.26546	0.204353	0.258063	0.305423	0.26571	0.36196	0	0	0.117588	0.0855816		0.151241	0.0223736	0.0099584	0.179728
322	0.169376	0.229287	0.170625	0.335049	0	0	0.26546	0.204353	0.258709	0.306007	0.266216	0.36196	0	0	0.117982	0.0859505		0.152102	0.0224118	0.00996089	0.180176
323	0.169604	0.229404	0.171229	0.336143	0	0	0.26571	0.204421	0.260478	0.306007	0.266471	0.36196	0	0	0.11818	0.086102		0.152102	0.0224118	0.00996089	0.180176
324	0.169767	0.229638	0.171365	0.336143	0	0	0.26571	0.204421	0.260478	0.306007	0.266985	0.36196	0	0	0.118611	0.0864116		0.154246	0.0225231	0.00996089	0.180836
325	0.170062	0.229638	0.171365	0.336143	0	0	0.265963	0.20449	0.261848	0.306007	0.26803	0.363903	0	0	0.118611	0.0864116		0.154246	0.0226342	0.00996255	0.181505
326	0.170625	0.23011	0.171534	0.336143	0	0	0.266471	0.204766	0.264225	0.306007	0.269641	0.363903	0	0	0.11925	0.0865252		0.155119	0.0228145	0.00996545	0.182141
327	0.170625	0.230827	0.171909	0.336143	0	0	0.266985	0.204766	0.264962	0.306007	0.269641	0.363903	0	0	0.119659	0.0867236		0.155119	0.0228145	0.00998205	0.182959
328	0.171229	0.230947	0.171944	0.337263	0	0	0.266985	0.204766	0.266216	0.306598	0.270191	0.363903	0	0	0.119822	0.0871333		0.155214	0.0230634	0.00998205	0.183528
329	0.171297	0.231068	0.172184	0.337263	0	0	0.267766	0.204974	0.266471	0.306598	0.270191	0.363903	0	0	0.120083	0.0874256		0.155285	0.023099	0.00998745	0.183528
330	0.171365	0.231311	0.172392	0.337263	0	0	0.267766	0.205114	0.266985	0.307196	0.271027	0.365929	0	0	0.120181	0.087664		0.155717	0.023099	0.00999451	0.184957
331	0.171365	0.231677	0.172565	0.337263	0	0	0.26803	0.205184	0.26803	0.307196	0.271027	0.365929	0	0	0.12164	0.0877557		0.155717	0.0231071	0.00999783	0.184957
332	0.171534	0.231923	0.172704	0.337263	0	0	0.26803	0.205253	0.269641	0.307802	0.271309	0.365929	0	0	0.121844	0.0892726		0.156668	0.0231405	0.00999783	0.187092
333	0.171909	0.23217	0.173019	0.337263	0	0	0.26803	0.205958	0.270191	0.307802	0.273333	0.365929	0	0	0.123007	0.091777		0.156668	0.0231405	0.00999866	0.187187
334	0.171944	0.232919	0.173265	0.33841	0	0	0.268294	0.206101	0.270191	0.308416	0.273333	0.368046	0	0	0.123124	0.0918671		0.156717	0.0231576	0.0100498	0.188441
335	0.172184	0.233171	0.173478	0.33841	0	0	0.268294	0.20653	0.271309	0.308416	0.273629	0.368046	0	0	0.124107	0.0923093		0.156816	0.0232857	0.0100523	0.189031
336	0.172392	0.233171	0.173549	0.33841	0	0	0.268561	0.207036	0.272746	0.309038	0.274227	0.368046	0	0	0.124155	0.0923093		0.156816	0.0236081	0.0100532	0.191209
337	0.172565	0.233298	0.174012	0.339586	0	0	0.268828	0.207401	0.273333	0.309038	0.274832	0.37026	0	0	0.125185	0.0924692		0.157188	0.0236739	0.0100799	0.193006
338	0.173019	0.233425	0.174192	0.339586	0	0	0.268828	0.207621	0.273333	0.309038	0.275138	0.37026	0	0	0.12579	0.0924806		0.158144	0.0236739	0.0100799	0.193385
339	0.173265	0.233552	0.174589	0.340791	0	0	0.269098	0.207695	0.273629	0.309669	0.275138	0.37026	0	0	0.125952	0.0927678		0.158144	0.0238948	0.0100799	0.1951
340	0.173478	0.23368	0.174917	0.340791	0	0	0.269369	0.207842	0.274832	0.309669	0.276067	0.37026	0	0	0.126102	0.0927851		0.158553	0.0239063	0.0100874	0.197292
341	0.173549	0.233936	0.175101	0.340791	0	0	0.269369	0.208065	0.275138	0.309669	0.276381	0.372583	0	0	0.126303	0.0928081		0.158733	0.0239063	0.010092	0.198307
342	0.174012	0.233936	0.175101	0.340791	0	0	0.269369	0.208139	0.275138	0.309669	0.277015	0.372583	0	0	0.126605	0.0931673		0.15881	0.0240428	0.0100978	0.201104
343	0.174192	0.234194	0.17558	0.340791	0	0	0.269641	0.209192	0.276067	0.310307	0.279303	0.372583	0	0	0.128243	0.0934242		0.159381	0.0240921	0.0101099	0.204147
344	0.174589	0.234194	0.175952	0.340791	0	0	0.269915	0.209651	0.276381	0.310307	0.279639	0.372583	0	0	0.129253	0.0937416		0.159407	0.0240921	0.0101099	0.206387
345	0.174917	0.234324	0.175952	0.340791	0	0	0.270191	0.210976	0.279303	0.310955	0.280662	0.372583	0	0	0.129428	0.0939901		0.159617	0.024143	0.0101107	0.206387
346	0.175101	0.234976	0.17599	0.342027	0	0	0.270191	0.211213	0.279978	0.310955	0.282417	0.372583	0	0	0.129469	0.0944197		0.159617	0.024143	0.0101199	0.208738
347	0.175101	0.235505	0.176102	0.342027	0	0	0.270468	0.211213	0.280662	0.310955	0.282417	0.375025	0	0	0.129903	0.0947751		0.159854	0.0242165	0.0101233	0.209805
348	0.17558	0.235772	0.176215	0.342027	0	0	0.270747	0.211934	0.282417	0.310955	0.284239	0.375025	0	0	0.130369	0.0948175		0.160545	0.0245666	0.0101358	0.211452
349	0.175952	0.235905	0.176403	0.342027	0	0	0.270747	0.212257	0.282417	0.310955	0.284612	0.375025	0	0	0.130548	0.0948175		0.160733	0.0245666	0.0101363	0.211773
350	0.175952	0.236174	0.176479	0.342027	0	0	0.271879	0.212829	0.282417	0.311611	0.284612	0.375025	0	0	0.130756	0.0948417		0.162098	0.0247154	0.0101626	0.211773
351	0.17599	0.236174	0.177395	0.342027	0	0	0.271879	0.212829	0.284612	0.311611	0.284988	0.375025	0	0	0.130798	0.0950239		0.162908	0.0247154	0.0101626	0.214588
352	0.176102	0.23658	0.177627	0.342027	0	0	0.272166	0.212994	0.284612	0.311611	0.285367	0.375025	0	0	0.131147	0.0952986		0.163276	0.0248556	0.0101635	0.218039
353	0.176215	0.236853	0.177705	0.342027	0	0	0.272455	0.213242	0.284612	0.312277	0.285749	0.375025	0	0	0.131499	0.0953538		0.163276	0.0248556	0.0101697	0.218686
354	0.176403	0.237128	0.17786	0.342027	0	0	0.272455	0.213408	0.285367	0.312277	0.286914	0.375025	0	0	0.132702	0.0955382		0.163362	0.0249941	0.010189	0.218686
355	0.176479	0.237128	0.178055	0.342027	0	0	0.272746	0.213575	0.285749	0.312277	0.286914	0.375025	0	0	0.134073	0.0957297		0.16339	0.025127	0.0102016	0.218966
356	0.177395	0.237681	0.178095	0.342027	0	0	0.272746	0.214503	0.286914	0.312952	0.287309	0.377599	0	0	0.134163	0.0962654		0.163533	0.0253105	0.0102033	0.218966
357	0.177627	0.23782	0.178448	0.343297	0	0	0.272746	0.215016	0.287309	0.312952	0.287707	0.377599	0	0	0.134798	0.0964099		0.163562	0.0253105	0.0102121	0.219248
358	0.177705	0.238241	0.178488	0.343297	0	0	0.273038	0.215275	0.287707	0.312952	0.288108	0.377599	0	0	0.135534	0.0964162		0.163562	0.0256734	0.0102138	0.22078
359	0.17786	0.238523	0.178646	0.343297	0	0	0.273333	0.215449	0.288108	0.312952	0.288108	0.377599	0	0	0.136204	0.0964413		0.16359	0.0256734	0.0102201	0.222262
360	0.178055	0.238523	0.178685	0.343297	0	0	0.273333	0.215623	0.288108	0.313636	0.288513	0.380321	0	0	0.136424	0.0965801		0.164079	0.0257153	0.0102613	0.222869
361	0.178095	0.238665	0.179044	0.343297	0	0	0.273629	0.21571	0.288513	0.313636	0.288513	0.380321	0	0	0.137091	0.0966876		0.164079	0.0259784	0.0102643	0.22442
362	0.178448	0.238665	0.179204	0.343297	0	0	0.273629	0.216061	0.288513	0.314331	0.288921	0.380321	0	0	0.13751	0.0967256		0.164253	0.0259784	0.0102676	0.227458
363	0.178488	0.238665	0.179284	0.343297	0	0	0.273927	0.216061	0.288921	0.314331	0.288921	0.380321	0	0	0.137655	0.0968463		0.16437	0.02598	0.0102714	0.227458
364	0.178646	0.23895	0.179687	0.343297	0	0	0.273927	0.216149	0.288921	0.315036	0.289749	0.383207	0	0	0.138062	0.0969672		0.164574	0.02598	0.0102756	0.228593
365	0.178685	0.239094	0.179728	0.343297	0	0	0.273927	0.216326	0.289333	0.315752	0.290168	0.383207	0	0	0.138523	0.097987		0.164574	0.026083	0.0102794	0.229873
366	0.179044	0.239237	0.179728	0.344601	0	0	0.274227	0.216415	0.289749	0.316478	0.291447	0.383207	0	0	0.138771	0.0986588		0.164662	0.026083	0.0102803	0.229873
367	0.179204	0.239671	0.17989	0.344601	0	0	0.274227	0.216415	0.291017	0.316478	0.29232	0.383207	0	0	0.139222	0.098692		0.164662	0.0261114	0.0102874	0.230706
368	0.179284	0.239816	0.179931	0.344601	0	0	0.274227	0.216503	0.291447	0.317216	0.29232	0.38628	0	0	0.139661	0.0991529		0.165818	0.0261539	0.0102874	0.230706
369	0.179687	0.239816	0.179931	0.344601	0	0	0.274227	0.216682	0.291447	0.317965	0.292763	0.38628	0	0	0.139762	0.0998164		0.165818	0.0261539	0.0102992	0.230706
370	0.179728	0.240108	0.180053	0.344601	0	0	0.274529	0.217673	0.291882	0.317965	0.293209	0.38628	0	0	0.139882	0.100588		0.166029	0.0263591	0.0102992	0.2318
371	0.179728	0.240108	0.180135	0.345942	0	0	0.274529	0.218131	0.29232	0.317965	0.293209	0.38628	0	0	0.140275	0.100602		0.166029	0.0264856	0.0103051	0.232418
372	0.17989	0.240698	0.180217	0.345942	0	0	0.274529	0.218223	0.292763	0.318727	0.29366	0.38628	0	0	0.140395	0.100881		0.16612	0.0265398	0.0103085	0.232418
373	0.179931	0.240846	0.180794	0.345942	0	0	0.275138	0.218223	0.293209	0.319501	0.294116	0.389565	0	0	0.140551	0.101366		0.16612	0.0265398	0.0103085	0.233171
374	0.179931	0.240846	0.181758	0.345942	0	0	0.275446	0.2185	0.293209	0.320287	0.295039	0.389565	0	0	0.141423	0.101551		0.166851	0.0266144	0.0103085	0.234324
375	0.180053	0.240995	0.181801	0.347322	0	0	0.275446	0.218873	0.295039	0.320287	0.296942	0.389565	0	0	0.141671	0.101901		0.166851	0.0266144	0.0103195	0.23524
376	0.180135	0.241295	0.181885	0.347322	0	0	0.276067	0.218873	0.296942	0.321087	0.299434	0.389565	0	0	0.14271	0.103189		0.16719	0.0267933	0.0103229	0.237265
377	0.180217	0.241445	0.182269	0.347322	0	0	0.276067	0.219721	0.298421	0.321901	0.301525	0.389565	0	0	0.142765	0.103807		0.167345	0.0269666	0.0103229	0.237265
378	0.180794	0.241445	0.182312	0.347322	0	0	0.276067	0.220008	0.299434	0.322728	0.302607	0.389565	0	0	0.143276	0.104048		0.167625	0.0269666	0.0103275	0.238665
379	0.181758	0.241596	0.182527	0.347322	0	0	0.276381	0.220682	0.301525	0.322728	0.303713	0.389565	0	0	0.143607	0.10451		0.167845	0.0270088	0.0103275	0.238808
380	0.181801	0.241596	0.182613	0.347322	0	0	0.276381	0.221565	0.302607	0.322728	0.303713	0.393093	0	0	0.144203	0.104579		0.167845	0.0270088	0.0103313	0.238808
381	0.181885	0.242052	0.183177	0.347322	0	0	0.277015	0.221962	0.303713	0.324428	0.304276	0.393093	0	0	0.144655	0.104632		0.168096	0.0270468	0.0103368	0.239237
382	0.182269	0.242052	0.183396	0.347322	0	0	0.277015	0.222162	0.303713	0.324428	0.304276	0.393093	0	0	0.144845	0.104709		0.168096	0.0270468	0.0103516	0.242512
383	0.182312	0.242205	0.18397	0.347322	0	0	0.277015	0.222262	0.304276	0.325302	0.304846	0.393093	0	0	0.144997	0.104755		0.168286	0.0271575	0.0103558	0.245208
384	0.182527	0.242205	0.184282	0.347322	0	0	0.277335	0.222666	0.304276	0.327098	0.305423	0.393093	0	0	0.145361	0.105272		0.169702	0.0271575	0.010363	0.2457
385	0.182613	0.242358	0.184686	0.347322	0	0	0.277335	0.222767	0.304846	0.328022	0.305423	0.393093	0	0	0.145785	0.10542		0.169702	0.0271592	0.0103681	0.2457
386	0.183177	0.242358	0.184776	0.347322	0	0	0.277658	0.222767	0.305423	0.328022	0.305423	0.393093	0	0	0.146627	0.105537		0.170526	0.0271592	0.0103719	0.246197
387	0.183396	0.242512	0.184867	0.348743	0	0	0.277658	0.222767	0.305423	0.328965	0.306598	0.393093	0	0	0.147064	0.105599		0.170526	0.0271653	0.0103791	0.246364
388	0.18397	0.242666	0.185367	0.348743	0	0	0.277658	0.222869	0.306598	0.329926	0.308416	0.393093	0	0	0.147425	0.105889		0.171195	0.0271653	0.0103914	0.246364
389	0.184282	0.242821	0.186808	0.348743	0	0	0.277982	0.223073	0.307802	0.332933	0.310307	0.393093	0	0	0.148278	0.106198		0.171195	0.0272095	0.0104003	0.247549
390	0.184686	0.242821	0.18695	0.348743	0	0	0.277982	0.223073	0.308416	0.333979	0.310307	0.396904	0	0	0.148627	0.106821		0.171466	0.027362	0.0104079	0.247549
391	0.184776	0.243133	0.18695	0.348743	0	0	0.278309	0.223175	0.310307	0.333979	0.310955	0.396904	0	0	0.15046	0.107006		0.171466	0.027362	0.0104079	0.248414
392	0.184867	0.243289	0.187425	0.348743	0	0	0.278638	0.224315	0.310955	0.335049	0.310955	0.396904	0	0	0.150654	0.107087		0.172047	0.0274302	0.010441	0.248414
393	0.185367	0.243289	0.187569	0.350208	0	0	0.278638	0.224948	0.310955	0.335049	0.313636	0.396904	0	0	0.152798	0.107136		0.172704	0.0275214	0.0104431	0.248764
394	0.186808	0.243761	0.187713	0.350208	0	0	0.278638	0.225054	0.313636	0.33841	0.318727	0.396904	0	0	0.15307	0.107209		0.173089	0.0281212	0.0104453	0.248941
395	0.18695	0.243761	0.187761	0.350208	0	0	0.278638	0.225161	0.318727	0.33841	0.318727	0.396904	0	0	0.153528	0.107298		0.173089	0.0281212	0.0104504	0.248941
396	0.18695	0.24392	0.18781	0.350208	0	0	0.278638	0.225698	0.318727	0.33841	0.324428	0.396904	0	0	0.153597	0.107429		0.173124	0.028186	0.0104504	0.25223
397	0.187425	0.24392	0.187954	0.350208	0	0	0.27897	0.225915	0.321087	0.339586	0.324428	0.396904	0	0	0.153828	0.107609		0.174336	0.028186	0.010455	0.25242
398	0.187569	0.24392	0.1881	0.350208	0	0	0.27897	0.226023	0.324428	0.339586	0.325302	0.396904	0	0	0.15392	0.107913		0.174336	0.0282292	0.010455	0.252993
399	0.187713	0.244079	0.188392	0.350208	0	0	0.27897	0.226241	0.324428	0.340791	0.326191	0.396904	0	0	0.154083	0.108112		0.174735	0.0282292	0.0104584	0.255157
400	0.187761	0.244079	0.18849	0.351719	0	0	0.279303	0.226791	0.325302	0.342027	0.327098	0.396904	0	0	0.155238	0.108436		0.174735	0.0287107	0.0104584	0.256381
401	0.18781	0.244239	0.188686	0.351719	0	0	0.279303	0.227012	0.326191	0.343297	0.327098	0.396904	0	0	0.155525	0.108738		0.174917	0.0289265	0.0104614	0.256381
402	0.187954	0.244559	0.188686	0.351719	0	0	0.279639	0.227346	0.327098	0.343297	0.328965	0.396904	0	0	0.156594	0.108747		0.175064	0.0289265	0.0104699	0.257849
403	0.1881	0.245208	0.188735	0.351719	0	0	0.279978	0.227683	0.328965	0.345942	0.329926	0.396904	0	0	0.156692	0.108848		0.175952	0.0291067	0.0104767	0.258927
404	0.188392	0.245371	0.188735	0.351719	0	0	0.280319	0.227683	0.329926	0.347322	0.330907	0.396904	0	0	0.156692	0.10911		0.175952	0.0291067	0.0104767	0.259585
405	0.18849	0.245535	0.188784	0.351719	0	0	0.280319	0.227683	0.332933	0.348743	0.332933	0.396904	0	0	0.156717	0.109136		0.176065	0.0291122	0.0104788	0.259585
406	0.188686	0.2457	0.189429	0.351719	0	0	0.280662	0.227683	0.333979	0.348743	0.333979	0.396904	0	0	0.157014	0.109374		0.176328	0.029115	0.0104788	0.26546
407	0.188686	0.2457	0.189478	0.351719	0	0	0.281008	0.227796	0.333979	0.350208	0.333979	0.396904	0	0	0.157213	0.109562		0.177126	0.0291888	0.0104844	0.266216
408	0.188735	0.246031	0.189528	0.351719	0	0	0.281356	0.227796	0.335049	0.350208	0.335049	0.396904	0	0	0.157463	0.109683		0.177164	0.0291888	0.0104844	0.266985
409	0.188735	0.246031	0.189629	0.351719	0	0	0.281707	0.227796	0.337263	0.350208	0.337263	0.401047	0	0	0.157488	0.109752		0.177203	0.0293603	0.0105023	0.268828
410	0.188784	0.246031	0.18983	0.351719	0	0	0.281707	0.228136	0.339586	0.351719	0.339586	0.401047	0	0	0.157488	0.109821		0.177705	0.0293603	0.0105266	0.269098
411	0.189429	0.246197	0.190285	0.35328	0	0	0.281707	0.22825	0.339586	0.351719	0.339586	0.401047	0	0	0.157488	0.109959		0.177705	0.0294329	0.0105334	0.269098
412	0.189478	0.246197	0.190693	0.35328	0	0	0.282061	0.228364	0.339586	0.351719	0.339586	0.401047	0	0	0.158119	0.110019		0.17786	0.0294329	0.0105428	0.270468
413	0.189528	0.246364	0.190745	0.35328	0	0	0.282061	0.228939	0.342027	0.354894	0.342027	0.401047	0	0	0.158297	0.110063		0.17786	0.0295264	0.0105739	0.272166
414	0.189629	0.246699	0.190745	0.35328	0	0	0.282417	0.229171	0.343297	0.354894	0.343297	0.401047	0	0	0.158348	0.110158		0.178095	0.0295264	0.0105765	0.272166
415	0.18983	0.246868	0.190848	0.35328	0	0	0.283138	0.229404	0.343297	0.354894	0.343297	0.401047	0	0	0.158887	0.110228		0.178095	0.0296544	0.0106099	0.272166
416	0.190285	0.247207	0.190899	0.35328	0	0	0.283502	0.229404	0.344601	0.354894	0.344601	0.401047	0	0	0.159225	0.11028		0.179728	0.0300151	0.010612	0.272166
417	0.190693	0.247207	0.191054	0.35328	0	0	0.283502	0.230229	0.347322	0.356564	0.347322	0.401047	0	0	0.159251	0.110315		0.180176	0.0300151	0.0106133	0.273038
418	0.190745	0.247549	0.191054	0.35328	0	0	0.283869	0.230229	0.348743	0.356564	0.348743	0.401047	0	0	0.159512	0.110464		0.180176	0.0307867	0.0106249	0.273333
419	0.190745	0.247721	0.191054	0.35328	0	0	0.283869	0.230467	0.348743	0.358296	0.348743	0.405585	0	0	0.160039	0.110604		0.180217	0.0307867	0.0106429	0.273927
420	0.190848	0.247893	0.191106	0.35328	0	0	0.284239	0.230706	0.348743	0.360092	0.348743	0.405585	0	0	0.160384	0.110622		0.180217	0.0309277	0.0106498	0.279639
421	0.190899	0.247893	0.191157	0.35328	0	0	0.284239	0.230706	0.348743	0.365929	0.348743	0.405585	0	0	0.160652	0.110816		0.18034	0.0309277	0.0106558	0.281008
422	0.191054	0.24824	0.191209	0.354894	0	0	0.284239	0.230827	0.348743	0.37026	0.350208	0.405585	0	0	0.16122	0.111002		0.180381	0.0310494	0.0106639	0.282417
423	0.191054	0.248941	0.191574	0.354894	0	0	0.284612	0.231311	0.350208	0.37026	0.350208	0.405585	0	0	0.161438	0.111046		0.180463	0.0310494	0.0106643	0.282417
424	0.191106	0.249295	0.191994	0.354894	0	0	0.284612	0.231677	0.350208	0.37026	0.351719	0.405585	0	0	0.161711	0.111055		0.180753	0.0312259	0.0106643	0.283869
425	0.191157	0.249295	0.192152	0.354894	0	0	0.284612	0.2318	0.351719	0.372583	0.351719	0.405585	0	0	0.161711	0.111144		0.180753	0.0312259	0.0106759	0.286523
426	0.191209	0.250012	0.192577	0.354894	0	0	0.284988	0.231923	0.351719	0.372583	0.354894	0.410602	0	0	0.162209	0.111295		0.180877	0.0313408	0.0106759	0.288513
427	0.191574	0.250557	0.192631	0.354894	0	0	0.285749	0.232543	0.351719	0.372583	0.356564	0.410602	0	0	0.162237	0.111394		0.180877	0.0314836	0.010685	0.288513
428	0.191994	0.25074	0.192684	0.354894	0	0	0.285749	0.233171	0.354894	0.375025	0.358296	0.410602	0	0	0.162459	0.111403		0.181295	0.0318371	0.0106983	0.288921
429	0.192152	0.25074	0.192845	0.354894	0	0	0.286523	0.233171	0.356564	0.375025	0.358296	0.410602	0	0	0.162515	0.111528		0.181295	0.0323486	0.0106983	0.29059
430	0.192577	0.250924	0.192845	0.354894	0	0	0.286523	0.233298	0.358296	0.375025	0.358296	0.410602	0	0	0.163135	0.111645		0.181843	0.0330986	0.0107086	0.292763
431	0.192631	0.251666	0.19306	0.354894	0	0	0.286914	0.233808	0.358296	0.377599	0.360092	0.410602	0	0	0.163791	0.111753		0.182098	0.0336039	0.0107164	0.29743
432	0.192684	0.25223	0.193767	0.354894	0	0	0.286914	0.233936	0.358296	0.377599	0.360092	0.410602	0	0	0.163791	0.111753		0.182484	0.0338015	0.0107164	0.298925
433	0.192845	0.253379	0.193987	0.354894	0	0	0.286914	0.234065	0.360092	0.377599	0.36196	0.410602	0	0	0.164399	0.111843		0.182656	0.0338015	0.0107271	0.299948
434	0.192845	0.253379	0.194152	0.354894	0	0	0.286914	0.234324	0.360092	0.377599	0.37026	0.410602	0	0	0.164515	0.112353		0.18309	0.0338588	0.0107271	0.300994
435	0.19306	0.253379	0.194318	0.354894	0	0	0.287309	0.235372	0.36196	0.380321	0.372583	0.410602	0	0	0.16472	0.112371		0.183177	0.0338588	0.0107284	0.304846
436	0.193767	0.253379	0.19527	0.354894	0	0	0.287309	0.235505	0.37026	0.383207	0.372583	0.410602	0	0	0.16475	0.11238		0.184059	0.034006	0.0107284	0.308416
437	0.193987	0.253574	0.196068	0.356564	0	0	0.287309	0.235772	0.372583	0.383207	0.375025	0.410602	0	0	0.164897	0.112518		0.184059	0.034006	0.0107297	0.313636
438	0.194152	0.253769	0.196357	0.356564	0	0	0.287707	0.235772	0.372583	0.383207	0.375025	0.410602	0	0	0.164926	0.112582		0.184148	0.0342086	0.0107595	0.314331
439	0.194318	0.253769	0.196531	0.356564	0	0	0.287707	0.235772	0.375025	0.383207	0.375025	0.410602	0	0	0.164985	0.112591		0.184148	0.0342086	0.0107599	0.315752
440	0.19527	0.253965	0.196764	0.356564	0	0	0.287707	0.235772	0.375025	0.38628	0.375025	0.410602	0	0	0.165639	0.113091		0.184821	0.0345909	0.0107599	0.316478
441	0.195496	0.253965	0.196822	0.356564	0	0	0.288108	0.23658	0.375025	0.38628	0.375025	0.41621	0	0	0.165728	0.113175		0.185048	0.0345909	0.0107655	0.317965
442	0.196357	0.255562	0.196881	0.356564	0	0	0.288108	0.236853	0.375025	0.38628	0.375025	0.41621	0	0	0.166575	0.113184		0.18523	0.0350289	0.0107685	0.321087
443	0.196531	0.255765	0.196939	0.356564	0	0	0.288513	0.23699	0.375025	0.38628	0.375025	0.41621	0	0	0.167036	0.113259		0.18523	0.0353106	0.0107685	0.321901
444	0.196764	0.255969	0.196998	0.356564	0	0	0.288513	0.23699	0.375025	0.38628	0.377599	0.41621	0	0	0.167345	0.113278		0.185966	0.0353106	0.0107702	0.322728
445	0.196822	0.256175	0.197292	0.356564	0	0	0.288921	0.237128	0.377599	0.389565	0.377599	0.41621	0	0	0.167407	0.113437		0.186666	0.0358823	0.0107702	0.326191
446	0.196881	0.256381	0.197351	0.356564	0	0	0.289333	0.237128	0.380321	0.389565	0.380321	0.41621	0	0	0.167438	0.113475		0.186666	0.0358823	0.0107763	0.328965
447	0.196881	0.256588	0.197707	0.356564	0	0	0.289333	0.237681	0.383207	0.389565	0.383207	0.41621	0	0	0.167532	0.113512		0.187092	0.0365233	0.0107996	0.350208
448	0.196939	0.256796	0.197946	0.358296	0	0	0.289749	0.23796	0.383207	0.389565	0.383207	0.41621	0	0	0.167688	0.113521		0.187139	0.0366202	0.0108001	0.351719
449	0.196998	0.256796	0.198126	0.358296	0	0	0.290168	0.238241	0.383207	0.389565	0.383207	0.41621	0	0	0.167688	0.113569		0.187139	0.0369238	0.0108001	0.35328
450	0.197292	0.256796	0.198186	0.358296	0	0	0.290168	0.238523	0.38628	0.393093	0.38628	0.422568	0	0	0.167876	0.113597		0.187139	0.0369238	0.0108438	0.35328
451	0.197351	0.257005	0.198307	0.358296	0	0	0.290168	0.239094	0.38628	0.393093	0.38628	0.422568	0	0	0.168254	0.113606		0.187235	0.036947	0.0108438	0.354894
452	0.197707	0.257849	0.198307	0.358296	0	0	0.290168	0.239094	0.38628	0.396904	0.38628	0.422568	0	0	0.168349	0.113616		0.187906	0.038317	0.0108702	0.356564
453	0.197946	0.258493	0.19867	0.358296	0	0	0.291017	0.239816	0.389565	0.401047	0.389565	0.422568	0	0	0.168349	0.113653		0.187906	0.038317	0.0108706	0.356564
454	0.198126	0.259145	0.198731	0.358296	0	0	0.291017	0.239816	0.389565	0.405585	0.389565	0.422568	0	0	0.168668	0.113663		0.188441	0.0398032	0.0108706	0.358296
455	0.198186	0.259585	0.198914	0.358296	0	0	0.291017	0.240108	0.393093	0.405585	0.393093	0.422568	0	0	0.169021	0.113672		0.188686	0.0398032	0.0108784	0.365929
456	0.198307	0.259807	0.199098	0.358296	0	0	0.291017	0.240698	0.393093	0.405585	0.393093	0.429909	0	0	0.169117	0.1137		0.188833	0.0399695	0.0108945	0.37026
457	0.198307	0.260029	0.199468	0.358296	0	0	0.291447	0.241295	0.393093	0.410602	0.393093	0.429909	0	0	0.169376	0.113918		0.190387	0.0405812	0.0108945	0.383207
458	0.19867	0.260029	0.199903	0.358296	0	0	0.291447	0.241295	0.405585	0.422568	0.405585	0.429909	0	0	0.169408	0.113928		0.190438	0.0435188	0.0108954	0.396904
459	0.198731	0.260703	0.200028	0.360092	0	0	0.291447	0.241596	0.41621	0.429909	0.41621	0.43859	0	0	0.169734	0.113956		0.190438	0.0435188	0.0108975	0.41621
460	0.198914	0.26093	0.20009	0.360092	0	0	0.291882	0.241596	0.429909	0.43859	0.429909	0.43859	0	0	0.169734	0.114004		0.19054	0.0437719	0.0108975	0.43859
461	0.199098	0.261158	0.20009	0.360092	0	0	0.291882	0.2419					0	0	0.169767	0.114108		0.190745	0.0438101	0.010901
462	0.199468	0.261387	0.200405	0.360092	0	0	0.29232	0.242052					0	0	0.169964	0.114194		0.190796	0.0438101	0.0109093
463	0.199903	0.261617	0.200405	0.360092	0	0	0.29232	0.242512					0	0	0.169997	0.114242		0.190796	0.0439007	0.0109093
464	0.200028	0.261848	0.200468	0.360092	0	0	0.29232	0.242512					0	0	0.170062	0.11429		0.190848	0.0439468	0.0109097
465	0.200028	0.262081	0.200658	0.360092	0	0	0.29232	0.243133					0	0	0.170095	0.114433		0.191261	0.0519969	0.0109354
466	0.20009	0.262314	0.200849	0.360092	0	0	0.292763	0.243289					0	0	0.170128	0.114433		0.191261	0.0572978	0.010941
467	0.200405	0.262549	0.200976	0.360092	0	0	0.29366	0.243446					0	0	0.170161	0.114539		0.191574	0.0579033	0.010941
468	0.200405	0.263022	0.20104	0.360092	0	0	0.294116	0.244239					0	0	0.17036	0.114549		0.191783	0.0666842	0.0109467
469	0.200468	0.26374	0.201168	0.36196	0	0	0.294575	0.244559					0	0	0.170459	0.114858		0.191941	0.071898	0.0109593
470	0.200658	0.263982	0.201232	0.36196	0	0	0.295039	0.245371					0	0	0.170559	0.114926		0.191994	0.0720313	0.0109593
471	0.200849	0.265963	0.201297	0.36196	0	0	0.295508	0.245371					0	0	0.170592	0.115013		0.191994	0.0736069	0.0109619
472	0.200976	0.265963	0.20201	0.36196	0	0	0.295508	0.245535					0	0	0.170659	0.115013		0.192258	0.0744725	0.0109619
473	0.20104	0.266216	0.20214	0.36196	0	0	0.295508	0.2457					0	0	0.170893	0.11565		0.192631	0.0744725	0.0109881
474	0.201168	0.266471	0.202535	0.36196	0	0	0.295981	0.2457					0	0	0.170893	0.115749		0.192631	0.074736	0.0109881
475	0.201232	0.266471	0.203066	0.36196	0	0	0.295981	0.246031					0	0	0.171263	0.115809		0.194097	0.0754626	0.011002
476	0.201297	0.266727	0.203133	0.36196	0	0	0.295981	0.246699					0	0	0.171534	0.115818		0.194318	0.0796541	0.0110025
477	0.20201	0.266985	0.203875	0.36196	0	0	0.296459	0.247207					0	0	0.171807	0.115828		0.194652	0.0799216	0.0110025
478	0.20214	0.267504	0.204011	0.36196	0	0	0.296459	0.24824					0	0	0.171909	0.115977		0.194875	0.0818816	0.0110033
479	0.202535	0.267504	0.204215	0.363903	0	0	0.296942	0.248764					0	0	0.171944	0.115987		0.195553	0.0819964	0.0110335
480	0.202999	0.267504	0.204421	0.363903	0	0	0.296942	0.249295					0	0	0.172322	0.116007		0.195553	0.0819964	0.0110348
481	0.203066	0.267504	0.204766	0.363903	0	0	0.29743	0.251666					0	0	0.17253	0.116097		0.195953	0.0855671	0.0110348
482	0.203133	0.26803	0.205044	0.363903	0	0	0.297923	0.252041					0	0	0.172669	0.116197		0.197767	0.0860482	0.0110414
483	0.203875	0.26803	0.205114	0.363903	0	0	0.297923	0.25223					0	0	0.172774	0.116267		0.197767	0.0860482	0.0110532
484	0.204011	0.269098	0.205114	0.363903	0	0	0.297923	0.25261					0	0	0.172949	0.116467		0.198247	0.0869779	0.0110532
485	0.204215	0.269641	0.205253	0.363903	0	0	0.297923	0.25261					0	0	0.172949	0.116498		0.198549	0.0869779	0.0110545
486	0.204421	0.269915	0.205534	0.363903	0	0	0.298421	0.253379					0	0	0.173442	0.116588		0.198549	0.0872993	0.0110615
487	0.204766	0.269915	0.205817	0.363903	0	0	0.298421	0.253574					0	0	0.173442	0.116831		0.199159	0.0883619	0.0110615
488	0.205044	0.269915	0.206674	0.365929	0	0	0.298421	0.254756					0	0	0.173584	0.116994		0.199159	0.0904484	0.0110733
489	0.205114	0.270191	0.206891	0.365929	0	0	0.298421	0.254756					0	0	0.173762	0.117055		0.20009	0.0909968	0.0110847
490	0.205253	0.270468	0.207182	0.365929	0	0	0.298925	0.255969					0	0	0.173762	0.117055		0.20009	0.0919348	0.0110913
491	0.205534	0.271309	0.207255	0.365929	0	0	0.298925	0.256175					0	0	0.173762	0.1173		0.20009	0.0919348	0.011093
492	0.205817	0.271309	0.207401	0.365929	0	0	0.298925	0.256175					0	0	0.173798	0.117526		0.200153	0.0928139	0.0110952
493	0.206674	0.271593	0.207621	0.365929	0	0	0.298925	0.256796					0	0	0.173833	0.117691		0.200153	0.0955567	0.0110952
494	0.206891	0.271879	0.207621	0.365929	0	0	0.298925	0.257005					0	0	0.173941	0.117857		0.200216	0.0955567	0.0110961
495	0.207182	0.271879	0.20799	0.365929	0	0	0.298925	0.257005					0	0	0.173976	0.118359		0.200849	0.0972295	0.0111027
496	0.207255	0.272166	0.208065	0.368046	0	0	0.299434	0.257005					0	0	0.174084	0.118369		0.200849	0.100664	0.0111128
497	0.207401	0.272166	0.208139	0.368046	0	0	0.299434	0.257425					0	0	0.174084	0.118464		0.201426	0.103078	0.0111185
498	0.207621	0.272455	0.208213	0.368046	0	0	0.299434	0.257637					0	0	0.174264	0.118548		0.201426	0.103078	0.0111185
499	0.207621	0.272746	0.208363	0.368046	0	0	0.299948	0.258493					0	0	0.174336	0.11859		0.201619	0.103115	0.0111268
500	0.20799	0.273629	0.208438	0.368046	0	0	0.299948	0.258927					0	0	0.174771	0.118738		0.201619	0.103285	0.0111501
501	0.208065	0.273629	0.208513	0.368046	0	0	0.299948	0.259365					0	0	0.174844	0.118876		0.202206	0.10812	0.0111532
502	0.208139	0.273927	0.208588	0.368046	0	0	0.299948	0.259365					0	0	0.174917	0.119486		0.202206	0.10812	0.0111532
503	0.208213	0.273927	0.208663	0.368046	0	0	0.299948	0.259365					0	0	0.174954	0.119519		0.203267	0.112831	0.011158
504	0.208363	0.273927	0.208813	0.368046	0	0	0.300468	0.259585					0	0	0.175284	0.119952		0.203604	0.118212	0.011158
505	0.208438	0.274529	0.209268	0.368046	0	0	0.300468	0.259807					0	0	0.175358	0.120149		0.203671	0.120478	0.0111611
506	0.208588	0.274529	0.209651	0.368046	0	0	0.300468	0.260253					0	0	0.175506	0.120247		0.203807	0.120478	0.0111633
507	0.208663	0.274529	0.209805	0.368046	0	0	0.300468	0.26093					0	0	0.175506	0.120302		0.204697	0.121077	0.0111677
508	0.208813	0.274529	0.209805	0.368046	0	0	0.300468	0.26093					0	0	0.17558	0.120721		0.204905	0.122485	0.0111708
509	0.209116	0.275138	0.209959	0.368046	0	0	0.300468	0.261387					0	0	0.17558	0.120721		0.204905	0.122508	0.0111708
510	0.209268	0.275138	0.210426	0.368046	0	0	0.300994	0.261848					0	0	0.175766	0.120821		0.205605	0.122508	0.0111721
511	0.209805	0.275756	0.210504	0.368046	0	0	0.300994	0.26326					0	0	0.175803	0.121787		0.205675	0.124624	0.0111752
512	0.209805	0.276067	0.211055	0.37026	0	0	0.301525	0.26546					0	0	0.17584	0.121798		0.205675	0.126089	0.0111963
513	0.209959	0.276697	0.211134	0.37026	0	0	0.301525	0.26546					0	0	0.175915	0.122152		0.205887	0.126089	0.0112109
514	0.210426	0.277015	0.211452	0.37026	0	0	0.301525	0.26571					0	0	0.176102	0.122163		0.205887	0.127025	0.011214
515	0.210504	0.277015	0.211532	0.37026	0	0	0.302063	0.26571					0	0	0.17614	0.122163		0.206315	0.12978	0.011214
516	0.211055	0.277335	0.211532	0.37026	0	0	0.302063	0.266727					0	0	0.17614	0.122209		0.206963	0.130521	0.011217
517	0.211134	0.277335	0.211773	0.37026	0	0	0.302063	0.266985					0	0	0.176215	0.12229		0.207036	0.13077	0.0112285
518	0.211452	0.277658	0.211934	0.37026	0	0	0.302063	0.267504					0	0	0.176365	0.122891		0.207548	0.133552	0.011232
519	0.211532	0.277658	0.212339	0.37026	0	0	0.302063	0.267504					0	0	0.176365	0.123031		0.207768	0.133805	0.0112338
520	0.211532	0.277658	0.213491	0.37026	0	0	0.302607	0.267504					0	0	0.176403	0.123101		0.207842	0.133805	0.0112338
521	0.211773	0.277658	0.213575	0.37026	0	0	0.303157	0.268561					0	0	0.176897	0.123136		0.207842	0.133849	0.0112621
522	0.211934	0.277658	0.213742	0.37026	0	0	0.303157	0.268828					0	0	0.176973	0.123265		0.207916	0.133849	0.0112621
523	0.212339	0.277982	0.213994	0.37026	0	0	0.303713	0.269098					0	0	0.176973	0.123571		0.207916	0.135072	0.0112687
524	0.213491	0.277982	0.214079	0.37026	0	0	0.303713	0.269641					0	0	0.177164	0.12369		0.208363	0.135488	0.0112687
525	0.213491	0.278638	0.214079	0.37026	0	0	0.303713	0.269915					0	0	0.177164	0.123737		0.208363	0.136094	0.0112846
526	0.213742	0.27897	0.214673	0.37026	0	0	0.303713	0.269915					0	0	0.17728	0.124047		0.208965	0.136614	0.0112846
527	0.21391	0.279303	0.214845	0.37026	0	0	0.303713	0.270747					0	0	0.177627	0.124347		0.209882	0.136614	0.011286
528	0.213994	0.279303	0.215016	0.37026	0	0	0.304276	0.271027					0	0	0.177627	0.124395		0.21027	0.137156	0.0112966
529	0.214079	0.279303	0.215885	0.372583	0	0	0.304276	0.271593					0	0	0.177705	0.124806		0.210426	0.137156	0.0112966
530	0.214079	0.279639	0.216149	0.372583	0	0	0.304276	0.271879					0	0	0.177899	0.124855		0.210504	0.137639	0.0113214
531	0.214673	0.279978	0.216238	0.372583	0	0	0.305423	0.272166					0	0	0.177938	0.125001		0.210661	0.137769	0.0113289
532	0.214845	0.279978	0.216771	0.372583	0	0	0.305423	0.272455					0	0	0.178016	0.125014		0.210739	0.137883	0.0113289
533	0.215016	0.280319	0.21695	0.372583	0	0	0.305423	0.273038					0	0	0.178055	0.125136		0.210739	0.137997	0.0113289
534	0.215885	0.280662	0.217582	0.372583	0	0	0.305423	0.273038					0	0	0.178095	0.125283		0.210739	0.138938	0.0113303
535	0.216149	0.281008	0.217856	0.372583	0	0	0.305423	0.273333					0	0	0.178212	0.125357		0.210818	0.139155	0.011336
536	0.216238	0.281356	0.217947	0.372583	0	0	0.306007	0.273333					0	0	0.178567	0.125382		0.210818	0.139916	0.0113436
537	0.216771	0.281356	0.217947	0.372583	0	0	0.306007	0.274227					0	0	0.178606	0.125418		0.211293	0.140482	0.0113449
538	0.21695	0.281356	0.218223	0.372583	0	0	0.306598	0.274529					0	0	0.178646	0.125443		0.211372	0.140482	0.0113502
539	0.217582	0.281707	0.2185	0.372583	0	0	0.306598	0.275446					0	0	0.178685	0.125591		0.211853	0.141002	0.0113716
540	0.217856	0.281707	0.218873	0.372583	0	0	0.306598	0.275756					0	0	0.178765	0.125629		0.213575	0.14102	0.0113916
541	0.217947	0.281707	0.219342	0.372583	0	0	0.306598	0.276381					0	0	0.179044	0.126027		0.213658	0.141037	0.0113916
542	0.217947	0.282061	0.220199	0.372583	2.12046e-05	2.12046e-05	0.306598	0.276697					2.12046e-05	2.12046e-05	0.179044	0.126039		0.213658	0.14183	0.0113929
543	0.218223	0.282061	0.220392	0.372583	2.1443e-05	2.1443e-05	0.307196	0.277335					2.1443e-05	2.1443e-05	0.179084	0.126064		0.21391	0.144617	0.0113938
544	0.2185	0.282417	0.220877	0.372583	3.26526e-05	3.26526e-05	0.307802	0.277335					3.26526e-05	3.26526e-05	0.179084	0.12634		0.21391	0.146038	0.0114018
545	0.218686	0.282417	0.220877	0.372583	4.48251e-05	4.48251e-05	0.307802	0.277658					4.48251e-05	4.48251e-05	0.179124	0.126567		0.214079	0.146038	0.0114089
546	0.218873	0.282417	0.221072	0.372583	4.57802e-05	4.57802e-05	0.308416	0.277658					4.57802e-05	4.57802e-05	0.179284	0.126745		0.21493	0.146529	0.0114116
547	0.219342	0.282417	0.22117	0.372583	4.67354e-05	4.67354e-05	0.308416	0.277982					4.67354e-05	4.67354e-05	0.179364	0.126834		0.215362	0.146786	0.0114116
548	0.220199	0.282417	0.22117	0.372583	4.91235e-05	4.91235e-05	0.308416	0.277982					4.91235e-05	4.91235e-05	0.179526	0.126898		0.215362	0.146786	0.0114125
549	0.220392	0.282417	0.22117	0.372583	4.93624e-05	4.93624e-05	0.308416	0.278309					4.93624e-05	4.93624e-05	0.179526	0.126923		0.215623	0.147606	0.0114125
550	0.220877	0.282776	0.221565	0.372583	5.96356e-05	5.96356e-05	0.308416	0.27897					5.96356e-05	5.96356e-05	0.179728	0.126923		0.216592	0.149001	0.0114183
551	0.220877	0.283138	0.221565	0.372583	6.53724e-05	6.53724e-05	0.309038	0.27897					6.53724e-05	6.53724e-05	0.179728	0.127025		0.216592	0.149042	0.0114187
552	0.221072	0.283502	0.221862	0.375025	6.65679e-05	6.65679e-05	0.309038	0.27897					6.65679e-05	6.65679e-05	0.179728	0.127051		0.216771	0.149251	0.0114187
553	0.22117	0.283502	0.222162	0.375025	6.80025e-05	6.80025e-05	0.309038	0.279303					6.80025e-05	6.80025e-05	0.179931	0.127102		0.216771	0.149629	0.0114236
554	0.22117	0.284612	0.222162	0.375025	8.61858e-05	8.61858e-05	0.309038	0.279639					8.61858e-05	8.61858e-05	0.180299	0.127217		0.21686	0.150374	0.0114236
555	0.22117	0.284612	0.222262	0.375025	0.000123814	0.000123814	0.309038	0.279639					0.000123814	0.000123814	0.180422	0.127282		0.21722	0.152035	0.0114535
556	0.221565	0.284612	0.222363	0.375025	0.0001649	0.0001649	0.309038	0.279639					0.0001649	0.0001649	0.180463	0.127539		0.21722	0.15237	0.0114548
557	0.221565	0.284612	0.222869	0.375025	0.000565129	0.000565129	0.309669	0.280662					0.000565129	0.000565129	0.180587	0.127565		0.217673	0.15255	0.0114624
558	0.221862	0.284988	0.223277	0.375025	0.000732237	0.000732237	0.309669	0.281707					0.000732237	0.000732237	0.180836	0.127682		0.217856	0.153367	0.0114624
559	0.222162	0.285367	0.224105	0.375025	0.00080317	0.00080317	0.309669	0.282061					0.00080317	0.00080317	0.180877	0.127734		0.217856	0.155095	0.0114655
560	0.222162	0.285367	0.22421	0.375025	0.000902346	0.000902346	0.310307	0.282417					0.000902346	0.000902346	0.181044	0.128165		0.218131	0.155645	0.011466
561	0.222262	0.285749	0.22442	0.375025	0.00100112	0.00100112	0.310307	0.282417					0.00100112	0.00100112	0.181463	0.128599		0.218131	0.156154	0.01147
562	0.222363	0.286134	0.22463	0.375025	0.00103739	0.00103739	0.310307	0.282417					0.00103739	0.00103739	0.181674	0.128706		0.218131	0.157163	0.01147
563	0.222869	0.286134	0.22463	0.375025	0.0010445	0.0010445	0.310307	0.283138					0.0010445	0.0010445	0.181716	0.128799		0.2185	0.157463	0.01147
564	0.223277	0.286914	0.225054	0.375025	0.00107043	0.00107043	0.310307	0.283502					0.00107043	0.00107043	0.181801	0.128852		0.218873	0.157538	0.0114772
565	0.224105	0.287309	0.225483	0.375025	0.00107807	0.00107807	0.310307	0.283869					0.00107807	0.00107807	0.181801	0.128972		0.218873	0.157563	0.0114772
566	0.22421	0.287309	0.225483	0.375025	0.00113519	0.00113519	0.310955	0.283869					0.00113519	0.00113519	0.181928	0.129106		0.218966	0.159172	0.0114812
567	0.22442	0.287309	0.225915	0.375025	0.00118099	0.00118099	0.311611	0.285749					0.00118099	0.00118099	0.182056	0.129442		0.219248	0.160948	0.0114955
568	0.22463	0.287309	0.226023	0.375025	0.00118201	0.00118201	0.311611	0.285749					0.00118201	0.00118201	0.182056	0.129509		0.219342	0.161794	0.0114955
569	0.22463	0.288513	0.22668	0.377599	0.00121484	0.00121484	0.311611	0.286523					0.00121484	0.00121484	0.182098	0.129523		0.219437	0.162098	0.0114999
570	0.225054	0.288513	0.22668	0.377599	0.001283	0.001283	0.311611	0.286914					0.001283	0.001283	0.182269	0.129658		0.219437	0.162768	0.0115053
571	0.225483	0.288921	0.227346	0.377599	0.00128429	0.00128429	0.312277	0.286914					0.00128429	0.00128429	0.182398	0.129794		0.219912	0.162768	0.0115053
572	0.225483	0.288921	0.227346	0.377599	0.00140746	0.00140746	0.312277	0.286914					0.00140746	0.00140746	0.182484	0.129998		0.221664	0.163021	0.011508
573	0.225915	0.289333	0.227571	0.377599	0.00141864	0.00141864	0.312952	0.287309					0.00141864	0.00141864	0.182613	0.130273		0.221962	0.163021	0.0115196
574	0.226023	0.289749	0.227909	0.377599	0.00150149	0.00150149	0.312952	0.287707					0.00150149	0.00150149	0.182656	0.130328		0.222262	0.16322	0.0115263
575	0.22668	0.289749	0.228708	0.377599	0.001519	0.001519	0.313636	0.288108					0.001519	0.001519	0.182786	0.130535		0.222262	0.163362	0.0115263
576	0.22668	0.290168	0.228823	0.377599	0.00162841	0.00162841	0.313636	0.288108					0.00162841	0.00162841	0.182786	0.130576		0.223073	0.164457	0.0115281
577	0.227346	0.290168	0.228939	0.377599	0.00163104	0.00163104	0.313636	0.288108					0.00163104	0.00163104	0.182873	0.130924		0.223073	0.164457	0.0115304
578	0.227346	0.290168	0.229055	0.377599	0.00179347	0.00179347	0.314331	0.289333					0.00179347	0.00179347	0.183046	0.130924		0.223073	0.164632	0.0115304
579	0.227571	0.29059	0.229171	0.377599	0.00184086	0.00184086	0.314331	0.29059					0.00184086	0.00184086	0.183484	0.131021		0.223073	0.164662	0.0115447
580	0.227909	0.29059	0.229287	0.377599	0.00188411	0.00188411	0.314331	0.29059					0.00188411	0.00188411	0.183484	0.131344		0.223689	0.164662	0.0115447
581	0.228708	0.291017	0.229873	0.377599	0.00191113	0.00191113	0.314331	0.29059					0.00191113	0.00191113	0.183572	0.131669		0.224736	0.165878	0.0115452
582	0.228823	0.291447	0.23011	0.377599	0.00198465	0.00198465	0.314331	0.29059					0.00198465	0.00198465	0.183572	0.131868		0.225161	0.166332	0.0115487
583	0.228939	0.291447	0.23011	0.377599	0.00203447	0.00203447	0.314331	0.291447					0.00203447	0.00203447	0.183748	0.131968		0.225375	0.166667	0.0115487
584	0.229055	0.291447	0.230348	0.377599	0.00213429	0.00213429	0.315036	0.29232					0.00213429	0.00213429	0.183748	0.132083		0.225483	0.167036	0.0115564
585	0.229171	0.29232	0.230348	0.377599	0.0021541	0.0021541	0.315036	0.292763					0.0021541	0.0021541	0.184014	0.132168		0.225483	0.16719	0.0115595
586	0.229287	0.292763	0.230586	0.377599	0.0021734	0.0021734	0.315752	0.292763					0.0021734	0.0021734	0.184103	0.132283		0.225698	0.167221	0.0115631
587	0.229873	0.293209	0.230706	0.377599	0.00217476	0.00217476	0.315752	0.294116					0.00217476	0.00217476	0.184148	0.132341		0.225698	0.167625	0.0115658
588	0.23011	0.29366	0.230827	0.377599	0.00223279	0.00223279	0.315752	0.294116					0.00223279	0.00223279	0.184192	0.132615		0.226132	0.167625	0.0115788
589	0.23011	0.29366	0.232046	0.377599	0.00234863	0.00234863	0.315752	0.294116					0.00234863	0.00234863	0.184192	0.132804		0.226132	0.167688	0.0115788
590	0.230348	0.294116	0.232668	0.377599	0.00235907	0.00235907	0.316478	0.295039					0.00235907	0.00235907	0.184237	0.132979		0.22646	0.167907	0.011581
591	0.230348	0.294116	0.232793	0.377599	0.00239017	0.00239017	0.316478	0.295039					0.00239017	0.00239017	0.184551	0.132994		0.22646	0.170692	0.0115959
592	0.230586	0.295508	0.233171	0.380321	0.00239596	0.00239596	0.316478	0.295039					0.00239596	0.00239596	0.184776	0.133023		0.226901	0.171331	0.0115959
593	0.230706	0.295508	0.233171	0.380321	0.00247495	0.00247495	0.316478	0.295508					0.00247495	0.00247495	0.184867	0.133096		0.226901	0.171331	0.0116004
594	0.230827	0.295508	0.233298	0.380321	0.00248492	0.00248492	0.316478	0.295508					0.00248492	0.00248492	0.185093	0.133287		0.227235	0.171602	0.0116107
595	0.232046	0.295981	0.23368	0.380321	0.00252486	0.00252486	0.317216	0.297923					0.00252486	0.00252486	0.185367	0.133434		0.227346	0.171602	0.0116107
596	0.232668	0.295981	0.23368	0.380321	0.0025293	0.0025293	0.317216	0.297923					0.0025293	0.0025293	0.185459	0.133508		0.227458	0.171807	0.011612
597	0.232793	0.296459	0.234324	0.380321	0.00258884	0.00258884	0.317216	0.298925					0.00258884	0.00258884	0.185643	0.133612		0.227458	0.172879	0.0116179
598	0.233171	0.296459	0.235505	0.380321	0.00263377	0.00263377	0.317216	0.299434					0.00263377	0.00263377	0.185689	0.133879		0.227571	0.172879	0.0116179
599	0.233171	0.296459	0.235505	0.380321	0.00264243	0.00264243	0.318727	0.299434					0.00264243	0.00264243	0.185689	0.133909		0.227796	0.17316	0.0116296
600	0.233298	0.296942	0.235505	0.380321	0.0026651	0.0026651	0.318727	0.299434					0.0026651	0.0026651	0.185735	0.134073		0.22825	0.17316	0.0116296
601	0.23368	0.296942	0.235638	0.380321	0.0026777	0.0026777	0.318727	0.300994					0.0026777	0.0026777	0.185827	0.134223		0.228593	0.173195	0.0116575
602	0.23368	0.29743	0.235905	0.380321	0.00270911	0.00270911	0.318727	0.301525					0.00270911	0.00270911	0.185827	0.13451		0.229171	0.173195	0.0116593
603	0.234324	0.29743	0.236309	0.380321	0.00278139	0.00278139	0.318727	0.302063					0.00278139	0.00278139	0.18592	0.134874		0.229287	0.174445	0.0116647
604	0.235505	0.29743	0.23658	0.380321	0.0028588	0.0028588	0.319501	0.302063					0.0028588	0.0028588	0.186012	0.134904		0.229287	0.175211	0.011667
605	0.235505	0.297923	0.237128	0.380321	0.00289565	0.00289565	0.319501	0.302063					0.00289565	0.00289565	0.186012	0.13518		0.229638	0.175321	0.0116715
606	0.235505	0.298421	0.23796	0.380321	0.00291098	0.00291098	0.319501	0.302607					0.00291098	0.00291098	0.186338	0.13521		0.229638	0.177049	0.0116715
607	0.235638	0.298421	0.23796	0.380321	0.00294908	0.00294908	0.319501	0.302607					0.00294908	0.00294908	0.186479	0.135226		0.229873	0.17728	0.011685
608	0.235905	0.298421	0.238808	0.380321	0.0029599	0.0029599	0.319501	0.303157					0.0029599	0.0029599	0.186572	0.135395		0.229991	0.178016	0.0116864
609	0.236174	0.298925	0.239094	0.380321	0.00298527	0.00298527	0.320287	0.303157					0.00298527	0.00298527	0.186572	0.135518		0.230586	0.178725	0.0116864
610	0.236445	0.299434	0.239237	0.380321	0.00305816	0.00305816	0.321087	0.303157					0.00305816	0.00305816	0.186666	0.135751		0.230586	0.180836	0.0116877
611	0.237128	0.299434	0.239237	0.383207	0.00306761	0.00306761	0.321087	0.303713					0.00306761	0.00306761	0.186714	0.135829		0.231555	0.181928	0.0116886
612	0.23782	0.299948	0.239671	0.383207	0.00308798	0.00308798	0.321087	0.303713					0.00308798	0.00308798	0.186761	0.135875		0.231923	0.182098	0.0117026
613	0.23796	0.299948	0.239962	0.383207	0.003094	0.003094	0.321087	0.303713					0.003094	0.003094	0.186855	0.136157		0.232046	0.182098	0.0117031
614	0.23796	0.300468	0.239962	0.383207	0.00312331	0.00312331	0.321087	0.304276					0.00312331	0.00312331	0.187139	0.136361		0.232046	0.182398	0.0117103
615	0.238808	0.300468	0.240108	0.383207	0.00314517	0.00314517	0.321087	0.304276					0.00314517	0.00314517	0.187139	0.136503		0.232294	0.182959	0.0117125
616	0.239094	0.300994	0.24055	0.383207	0.00314805	0.00314805	0.321901	0.304846					0.00314805	0.00314805	0.187187	0.136725		0.232418	0.183003	0.0117419
617	0.239237	0.300994	0.240846	0.383207	0.00316592	0.00316592	0.321901	0.304846					0.00316592	0.00316592	0.187282	0.13698		0.233045	0.183396	0.0117646
618	0.239237	0.301525	0.241295	0.383207	0.00316649	0.00316649	0.321901	0.305423					0.00316649	0.00316649	0.187282	0.137188		0.233045	0.183881	0.0117646
619	0.239671	0.301525	0.241445	0.383207	0.0032043	0.0032043	0.322728	0.305423					0.0032043	0.0032043	0.187473	0.138259		0.233171	0.184416	0.0117646
620	0.239962	0.301525	0.242666	0.383207	0.00323494	0.00323494	0.322728	0.305423					0.00323494	0.00323494	0.187521	0.138738		0.233298	0.184596	0.0117804
621	0.239962	0.301525	0.243133	0.383207	0.00329641	0.00329641	0.322728	0.306007					0.00329641	0.00329641	0.187569	0.138904		0.234324	0.184641	0.0117958
622	0.240108	0.301525	0.243603	0.383207	0.0032967	0.0032967	0.323571	0.306598					0.0032967	0.0032967	0.187569	0.138921		0.234584	0.184641	0.0118103
623	0.24055	0.302063	0.243603	0.383207	0.00332373	0.00332373	0.323571	0.307196					0.00332373	0.00332373	0.187617	0.139055		0.234714	0.184641	0.0118103
624	0.240846	0.302063	0.244079	0.383207	0.00334381	0.00334381	0.323571	0.307196					0.00334381	0.00334381	0.187713	0.139088		0.235108	0.184957	0.0118353
625	0.241295	0.302063	0.244559	0.383207	0.00335663	0.00335663	0.323571	0.307196					0.00335663	0.00335663	0.187906	0.139525		0.23524	0.185139	0.0118458
626	0.241445	0.302063	0.246031	0.383207	0.00338872	0.00338872	0.323571	0.307196					0.00338872	0.00338872	0.187954	0.139542		0.23524	0.185139	0.0118458
627	0.242666	0.302607	0.246699	0.383207	0.00339865	0.00339865	0.324428	0.307196					0.00339865	0.00339865	0.188003	0.139559		0.235905	0.186245	0.0118603
628	0.243133	0.303157	0.247549	0.383207	0.0034156	0.0034156	0.324428	0.307802					0.0034156	0.0034156	0.188003	0.139593		0.236174	0.186385	0.0118603
629	0.243603	0.304276	0.248066	0.383207	0.00347126	0.00347126	0.324428	0.307802					0.00347126	0.00347126	0.188148	0.139627		0.236174	0.187139	0.0118658
630	0.243603	0.304846	0.248589	0.383207	0.00348065	0.00348065	0.324428	0.308416					0.00348065	0.00348065	0.188148	0.140103		0.23658	0.188246	0.0118758
631	0.244079	0.304846	0.248941	0.383207	0.00348887	0.00348887	0.324428	0.308416					0.00348887	0.00348887	0.188197	0.140551		0.237542	0.188539	0.0118872
632	0.244559	0.305423	0.249295	0.38628	0.00349298	0.00349298	0.324428	0.308416					0.00349298	0.00349298	0.188246	0.140568		0.237542	0.189981	0.0118886
633	0.246699	0.306007	0.250193	0.38628	0.0035015	0.0035015	0.324428	0.309038					0.0035015	0.0035015	0.188246	0.140568		0.237542	0.189981	0.0118886
634	0.247549	0.306007	0.250557	0.38628	0.00352944	0.00352944	0.325302	0.309038					0.00352944	0.00352944	0.188294	0.140689		0.237542	0.191002	0.0119022
635	0.248066	0.306007	0.250924	0.38628	0.00356657	0.00356657	0.325302	0.309038					0.00356657	0.00356657	0.188343	0.140689		0.23796	0.191002	0.0119059
636	0.248589	0.306598	0.251293	0.38628	0.00358103	0.00358103	0.325302	0.309669					0.00359905	0.00359905	0.188441	0.140706		0.23796	0.191002	0.0119059
637	0.248589	0.306598	0.251479	0.38628	0.00359905	0.00359905	0.326191	0.310307					0.00360319	0.00360319	0.18849	0.14116		0.238241	0.192738	0.011925
638	0.249295	0.307196	0.252041	0.38628	0.00360319	0.00360319	0.326191	0.310307					0.00360762	0.00360762	0.188539	0.141177		0.238382	0.192738	0.0119278
639	0.250193	0.307802	0.25223	0.38628	0.00360762	0.00360762	0.326191	0.310955					0.00360792	0.00372004	0.188588	0.141335		0.239381	0.193548	0.0119314
640	0.250557	0.307802	0.25223	0.38628	0.00372004	0.00372004	0.326191	0.311611					0.00372004	0.00373404	0.188784	0.141388		0.239671	0.195553	0.0119314
641	0.25074	0.308416	0.25242	0.38628	0.00373404	0.00373404	0.326191	0.311611					0.00373404	0.00374893	0.188981	0.141459		0.239671	0.195724	0.0119483
642	0.250924	0.308416	0.25261	0.38628	0.00374893	0.00374893	0.326191	0.311611					0.00374893	0.00382391	0.189379	0.141494		0.240108	0.196183	0.0119483
643	0.250924	0.308416	0.252801	0.38628	0.00380417	0.00380417	0.327098	0.311611					0.00382391	0.00386257	0.189429	0.141671		0.240402	0.196705	0.0119689
644	0.251479	0.308416	0.252993	0.38628	0.00382391	0.00382391	0.327098	0.312277					0.00386257	0.00389741	0.189478	0.141688		0.240698	0.196822	0.0119689
645	0.252041	0.308416	0.253379	0.38628	0.00386257	0.00386257	0.327098	0.312277					0.00389741	0.00393894	0.189478	0.141866		0.241295	0.196822	0.0119703
646	0.25223	0.308416	0.253965	0.389565	0.00389741	0.00389741	0.327098	0.312277					0.00393894	0.00394768	0.189729	0.141937		0.241445	0.197174	0.011973
647	0.25223	0.309038	0.254161	0.389565	0.00393894	0.00393894	0.327098	0.312277					0.00394768	0.00395884	0.18993	0.141973		0.241596	0.197174	0.0119849
648	0.25242	0.309669	0.254557	0.389565	0.00394768	0.00394768	0.328022	0.312952					0.00395884	0.00397061	0.189981	0.142223		0.241596	0.19741	0.0119849
649	0.25261	0.310307	0.254756	0.389565	0.00395884	0.00395884	0.328022	0.312952					0.00397061	0.00399689	0.190183	0.142403		0.2419	0.197588	0.0120041
650	0.252801	0.311611	0.255157	0.389565	0.00397061	0.00397061	0.328022	0.312952					0.00399689	0.00400778	0.190336	0.14262		0.242052	0.197767	0.0120046
651	0.252993	0.311611	0.255157	0.389565	0.00399689	0.00399689	0.328022	0.313636					0.00400778	0.00402109	0.190387	0.142656		0.243446	0.199159	0.0120046
652	0.253379	0.311611	0.255359	0.389565	0.00400778	0.00400778	0.328022	0.313636					0.00402109	0.00402563	0.190387	0.142728		0.243446	0.200028	0.0120046
653	0.253965	0.312277	0.255359	0.389565	0.00402109	0.00402109	0.328965	0.313636					0.00402563	0.00404108	0.190489	0.142801		0.244239	0.201814	0.0120046
654	0.254161	0.312277	0.255765	0.389565	0.00402563	0.00402563	0.328965	0.313636					0.00404108	0.00407628	0.190591	0.142892		0.245535	0.201814	0.0120106
655	0.254557	0.312952	0.255969	0.389565	0.00404108	0.00404108	0.328965	0.313636					0.00407628	0.00409724	0.190642	0.14291		0.246031	0.201944	0.0120307
656	0.255157	0.312952	0.256175	0.389565	0.00407628	0.00407628	0.328965	0.314331					0.00409724	0.00415419	0.191106	0.143092		0.246031	0.201944	0.0120307
657	0.255157	0.312952	0.256381	0.389565	0.00409724	0.00409724	0.328965	0.315036					0.00415419	0.00418716	0.191157	0.143202		0.246364	0.20214	0.0120679
658	0.255359	0.314331	0.256381	0.389565	0.00415419	0.00415419	0.328965	0.315752					0.00418716	0.00421775	0.191469	0.143221		0.246531	0.20214	0.0120707
659	0.255359	0.314331	0.256796	0.389565	0.00418716	0.00418716	0.328965	0.315752					0.00421775	0.00426679	0.191469	0.143221		0.246531	0.202667	0.0120918
660	0.255765	0.314331	0.256796	0.389565	0.00421775	0.00421775	0.329926	0.315752					0.0042671	0.0042671	0.191731	0.143478		0.246868	0.203401	0.0120927
661	0.255969	0.315036	0.257005	0.389565	0.00426679	0.00426679	0.329926	0.315752					0.00430059	0.00430059	0.191888	0.143589		0.247549	0.204697	0.0120927
662	0.256175	0.315036	0.257214	0.389565	0.0042671	0.0042671	0.329926	0.315752					0.00434863	0.00434863	0.192046	0.143867		0.249295	0.204905	0.0121033
663	0.256381	0.315752	0.257214	0.389565	0.004276	0.004276	0.330907	0.316478					0.00435449	0.00435449	0.192152	0.144109		0.249652	0.205044	0.0121033
664	0.256381	0.316478	0.257425	0.389565	0.00430059	0.00430059	0.330907	0.316478					0.00435789	0.00435789	0.192205	0.144466		0.249832	0.205044	0.0121125
665	0.256796	0.316478	0.257849	0.393093	0.00434863	0.00434863	0.330907	0.316478					0.00436776	0.00436776	0.192258	0.144541		0.250193	0.205044	0.0121167
666	0.256796	0.316478	0.257849	0.393093	0.00435449	0.00435449	0.330907	0.316478					0.00436993	0.00436993	0.192258	0.14456		0.250557	0.205044	0.0121268
667	0.257005	0.316478	0.258063	0.393093	0.00435789	0.00435789	0.330907	0.317216					0.00438135	0.00438135	0.192311	0.144674		0.250557	0.205464	0.0121305
668	0.257214	0.317216	0.258063	0.393093	0.00436776	0.00436776	0.330907	0.317965					0.00438352	0.00438352	0.192364	0.144807		0.251479	0.205464	0.0121305
669	0.257214	0.317216	0.259145	0.393093	0.00436993	0.00436993	0.33191	0.318727					0.0044163	0.0044163	0.192417	0.144864		0.252993	0.205817	0.0121425
670	0.257425	0.317965	0.259585	0.393093	0.00438135	0.00438135	0.33191	0.318727					0.0044259	0.0044259	0.192471	0.144997		0.253186	0.207182	0.0121489
671	0.257849	0.317965	0.259807	0.393093	0.00438352	0.00438352	0.33191	0.320287					0.00449821	0.00449821	0.192684	0.145188		0.253379	0.207182	0.0121489
672	0.257849	0.317965	0.26093	0.393093	0.0044163	0.0044163	0.33191	0.320287					0.00457925	0.00457925	0.192738	0.145303		0.253379	0.207328	0.0121586
673	0.257849	0.319501	0.26093	0.393093	0.0044259	0.0044259	0.33191	0.321087					0.00462523	0.00462523	0.192899	0.145322		0.253379	0.207474	0.0121591
674	0.258063	0.319501	0.261387	0.393093	0.00449821	0.00449821	0.33191	0.321087					0.00466725	0.00466725	0.192953	0.145399		0.253574	0.209345	0.0121591
675	0.258063	0.319501	0.261387	0.393093	0.00457925	0.00457925	0.33191	0.321087					0.00471251	0.00471251	0.193222	0.145418		0.253769	0.210661	0.0121688
676	0.259145	0.320287	0.261387	0.393093	0.00462523	0.00462523	0.33191	0.321901					0.00471724	0.00471724	0.193277	0.145611		0.253769	0.211612	0.0121688
677	0.259585	0.320287	0.261617	0.393093	0.00466725	0.00466725	0.33191	0.321901					0.00472133	0.00472133	0.193439	0.14565		0.254359	0.211612	0.0121757
678	0.259807	0.320287	0.261848	0.393093	0.00471251	0.00471251	0.33191	0.321901					0.00473424	0.00473424	0.193494	0.145708		0.254756	0.212339	0.0121757
679	0.260703	0.321087	0.262081	0.393093	0.00471724	0.00471724	0.332933	0.321901					0.0047478	0.0047478	0.193494	0.145708		0.254956	0.21242	0.0121863
680	0.26093	0.321087	0.262314	0.393093	0.00472133	0.00472133	0.332933	0.322728					0.00478252	0.00478252	0.193494	0.145747		0.254956	0.213658	0.0121873
681	0.261387	0.321087	0.262549	0.393093	0.00473424	0.00473424	0.332933	0.322728					0.00486359	0.00486359	0.193603	0.145785		0.256175	0.21391	0.0121873
682	0.261387	0.321901	0.262785	0.393093	0.0047478	0.0047478	0.332933	0.323571					0.00490235	0.00490235	0.193658	0.145785		0.256175	0.214588	0.0121905
683	0.261387	0.321901	0.263022	0.393093	0.00478252	0.00478252	0.332933	0.323571					0.00496193	0.00496193	0.193712	0.145844		0.256381	0.214588	0.0121919
684	0.261617	0.322728	0.263022	0.393093	0.00486359	0.00486359	0.332933	0.323571					0.00515927	0.00515927	0.193712	0.145863		0.256381	0.215973	0.0121993
685	0.261848	0.323571	0.26326	0.393093	0.00490235	0.00490235	0.332933	0.323571					0.00515959	0.00515959	0.193877	0.145921		0.256796	0.215973	0.0122113
686	0.261848	0.323571	0.26326	0.393093	0.00496193	0.00496193	0.332933	0.323571					0.00526865	0.00527806	0.193987	0.14598		0.256796	0.21731	0.0122113
687	0.262081	0.323571	0.263499	0.393093	0.00515927	0.00515927	0.332933	0.323571					0.00527806	0.00530471	0.194042	0.145999		0.257214	0.21731	0.0122127
688	0.262314	0.324428	0.263499	0.393093	0.00515959	0.00515959	0.332933	0.324428					0.00530471	0.0053301	0.194042	0.146019		0.258277	0.217764	0.0122178
689	0.262549	0.324428	0.26374	0.396904	0.00527806	0.00527806	0.333979	0.324428					0.0053301	0.00535454	0.194097	0.146038		0.259145	0.218686	0.0122178
690	0.262785	0.324428	0.26374	0.396904	0.0053301	0.0053301	0.333979	0.324428					0.00535454	0.00537085	0.194152	0.146038		0.259145	0.219248	0.0122196
691	0.263022	0.325302	0.263982	0.396904	0.00535454	0.00535454	0.333979	0.324428					0.00537085	0.00539927	0.194263	0.146097		0.260029	0.219248	0.0122196
692	0.263022	0.325302	0.263982	0.396904	0.00537085	0.00537085	0.333979	0.325302					0.00539927	0.00540025	0.194373	0.146175		0.260478	0.223175	0.0122275
693	0.26326	0.325302	0.263982	0.396904	0.00539927	0.00539927	0.333979	0.325302					0.00540025	0.00542839	0.194429	0.146214		0.26093	0.223175	0.0122275
694	0.263499	0.325302	0.264225	0.396904	0.00540025	0.00540025	0.335049	0.325302					0.00542839	0.00543625	0.19454	0.146391		0.26093	0.22338	0.0122493
695	0.263499	0.325302	0.264715	0.396904	0.00542839	0.00542839	0.335049	0.325302					0.00543625	0.00545887	0.194596	0.146509		0.261387	0.223689	0.012252
696	0.26374	0.326191	0.26546	0.396904	0.00543625	0.00543625	0.335049	0.325302					0.00545887	0.00553216	0.194763	0.146588		0.261617	0.22421	0.0122539
697	0.263982	0.326191	0.266471	0.396904	0.00545887	0.00545887	0.335049	0.325302					0.00553216	0.00554863	0.194819	0.146608		0.261617	0.22421	0.0122674
698	0.264225	0.326191	0.266471	0.396904	0.00553216	0.00553216	0.335049	0.326191					0.00554863	0.00555984	0.194988	0.146627		0.261617	0.22442	0.0122674
699	0.264715	0.326191	0.266985	0.396904	0.00554863	0.00554863	0.335049	0.326191					0.00555984	0.0056021	0.194988	0.146647		0.261848	0.22442	0.0122697
700	0.266471	0.326191	0.267244	0.396904	0.00555984	0.00555984	0.335049	0.326191					0.0056021	0.005615	0.1951	0.146706		0.261848	0.22463	0.0122938
701	0.266471	0.326191	0.267504	0.396904	0.0056021	0.0056021	0.336143	0.326191					0.005615	0.0057468	0.195326	0.146885		0.262081	0.224736	0.0122952
702	0.266985	0.327098	0.268561	0.396904	0.005615	0.005615	0.336143	0.326191					0.0057468	0.0057915	0.195383	0.147024		0.262081	0.225375	0.0123036
703	0.267244	0.327098	0.268828	0.396904	0.0057468	0.0057468	0.336143	0.327098					0.0057915	0.0058042	0.19544	0.147144		0.262549	0.225375	0.0123077
704	0.267504	0.327098	0.269369	0.396904	0.0057915	0.0057915	0.336143	0.327098					0.0058042	0.00582895	0.19561	0.147224		0.26326	0.225698	0.0123077
705	0.268561	0.327098	0.269915	0.396904	0.0058042	0.0058042	0.336143	0.328022					0.00582895	0.00585105	0.195667	0.147264		0.263499	0.226241	0.0123087
706	0.268828	0.328022	0.270468	0.396904	0.00582895	0.00582895	0.337263	0.328022					0.00585105	0.00585641	0.195724	0.147284		0.263499	0.226241	0.0123147
707	0.269369	0.328965	0.270747	0.396904	0.00585105	0.00585105	0.337263	0.328022					0.00585641	0.00591079	0.195781	0.147284		0.263499	0.22646	0.0123273
708	0.269915	0.328965	0.271309	0.396904	0.00585641	0.00585641	0.337263	0.328022					0.00591079	0.00595016	0.195781	0.147445		0.263982	0.22668	0.0123273
709	0.270468	0.328965	0.271309	0.396904	0.00591079	0.00591079	0.337263	0.328022					0.00595016	0.0060444	0.195839	0.147505		0.264225	0.227458	0.0123305
710	0.270747	0.329926	0.272455	0.396904	0.00595016	0.00595016	0.337263	0.328022					0.0060444	0.00606235	0.196068	0.147566		0.264225	0.227458	0.0123347
711	0.271309	0.329926	0.272455	0.396904	0.0060444	0.0060444	0.337263	0.328965					0.00606235	0.00607591	0.196183	0.147626		0.264469	0.227458	0.0123394
712	0.271309	0.329926	0.272455	0.396904	0.00606235	0.00606235	0.337263	0.328965					0.00607591	0.0060905	0.196183	0.147626		0.264962	0.227909	0.0123394
713	0.272455	0.330907	0.272746	0.396904	0.00607591	0.00607591	0.337263	0.328965					0.0060905	0.00615647	0.196241	0.147647		0.264962	0.22825	0.0123412
714	0.272455	0.33191	0.273038	0.396904	0.0060905	0.0060905	0.337263	0.328965					0.00615647	0.00626615	0.196241	0.147647		0.264962	0.229287	0.0123557
715	0.272455	0.33191	0.273927	0.401047	0.00615647	0.00615647	0.337263	0.328965					0.00626615	0.00631797	0.196357	0.147687		0.26521	0.230467	0.0123738
716	0.272746	0.33191	0.273927	0.401047	0.00626615	0.00626615	0.33841	0.328965					0.00631797	0.00633	0.196589	0.147788		0.26546	0.230467	0.0123738
717	0.273038	0.33191	0.274529	0.401047	0.00631797	0.00631797	0.33841	0.328965					0.00633	0.00636442	0.196822	0.147869		0.26546	0.230827	0.0123771
718	0.273927	0.332933	0.275756	0.401047	0.00633	0.00633	0.33841	0.329926					0.00636442	0.00639855	0.196881	0.148053		0.26546	0.230827	0.0123771
719	0.273927	0.332933	0.275756	0.401047	0.00636442	0.00636442	0.33841	0.329926					0.00639855	0.00641582	0.196881	0.148073		0.26571	0.231677	0.0123804
720	0.274529	0.332933	0.276381	0.401047	0.00639855	0.00639855	0.33841	0.329926					0.00641582	0.00661062	0.197115	0.148134		0.26571	0.231923	0.0123804
721	0.274529	0.333979	0.276381	0.401047	0.00641582	0.00641582	0.33841	0.329926					0.00661062	0.00661481	0.197174	0.148175		0.267504	0.232543	0.0123967
722	0.275756	0.333979	0.276697	0.401047	0.00646944	0.00661062	0.33841	0.329926					0.00661481	0.00662983	0.197233	0.148237		0.267504	0.233171	0.0123981
723	0.275756	0.333979	0.277015	0.401047	0.00661062	0.00661481	0.33841	0.330907					0.00662983	0.00663193	0.19741	0.148278		0.267766	0.233425	0.0123981
724	0.276381	0.333979	0.277015	0.401047	0.00661481	0.00662983	0.339586	0.330907					0.00663193	0.00672336	0.19741	0.148298		0.267766	0.233425	0.0124042
725	0.276381	0.333979	0.277335	0.401047	0.00662983	0.00663193	0.339586	0.330907					0.00672336	0.00674268	0.197529	0.148462		0.267766	0.23368	0.0124462
726	0.276697	0.335049	0.277658	0.401047	0.00663193	0.00672336	0.339586	0.330907					0.00674268	0.00678174	0.197529	0.148504		0.269098	0.233808	0.0124462
727	0.277015	0.335049	0.27897	0.401047	0.00672336	0.00674268	0.339586	0.330907					0.00678174	0.00679514	0.197529	0.148565		0.269369	0.234194	0.012457
728	0.277015	0.335049	0.27897	0.401047	0.00674268	0.00678174	0.339586	0.330907					0.00679514	0.00680183	0.197648	0.148565		0.269641	0.234194	0.0124598
729	0.277658	0.335049	0.279303	0.401047	0.00678174	0.00679514	0.339586	0.330907					0.00680183	0.00680254	0.197648	0.148586		0.270191	0.234454	0.0124598
730	0.27897	0.336143	0.279639	0.401047	0.00679514	0.00680183	0.340791	0.330907					0.00680254	0.00680642	0.197767	0.148689		0.270191	0.234976	0.0124654
731	0.27897	0.337263	0.280662	0.401047	0.00680183	0.00680254	0.340791	0.33191					0.00680642	0.00682548	0.197946	0.148731		0.270747	0.236309	0.0124654
732	0.279303	0.337263	0.280662	0.401047	0.00680254	0.00680642	0.340791	0.33191					0.00682548	0.00682759	0.198066	0.148751		0.271027	0.237128	0.0124865
733	0.279639	0.337263	0.281008	0.401047	0.00680642	0.00682548	0.342027	0.33191					0.00682759	0.00683254	0.198066	0.148897		0.271027	0.237265	0.0124893
734	0.280662	0.33841	0.281707	0.401047	0.00682548	0.00682759	0.342027	0.33191					0.00683254	0.00685905	0.198186	0.148938		0.271879	0.239381	0.0125217
735	0.280662	0.339586	0.281707	0.401047	0.00682759	0.00683254	0.342027	0.33191					0.00685905	0.0069058	0.198307	0.148938		0.272455	0.239381	0.0125217
736	0.281008	0.339586	0.282417	0.405585	0.00683254	0.00685905	0.342027	0.33191					0.0069058	0.00692424	0.198488	0.149084		0.272746	0.239671	0.0125367
737	0.281707	0.339586	0.282776	0.405585	0.00685905	0.00692424	0.343297	0.332933					0.00692424	0.00699465	0.198549	0.149251		0.273038	0.240698	0.0125377
738	0.282417	0.340791	0.282776	0.405585	0.00692424	0.00699465	0.343297	0.332933					0.00699465	0.00701961	0.19867	0.149251		0.273038	0.240995	0.0125381
739	0.282417	0.340791	0.283138	0.405585	0.00699465	0.00701961	0.343297	0.332933					0.00701961	0.00707212	0.198731	0.149272		0.273038	0.240995	0.0125386
740	0.282776	0.342027	0.283138	0.405585	0.00701961	0.00707212	0.343297	0.332933					0.00707212	0.00707498	0.198853	0.149293		0.275138	0.241596	0.0125405
741	0.282776	0.343297	0.283502	0.405585	0.00707212	0.00707713	0.343297	0.332933					0.00707498	0.00707713	0.198853	0.149314		0.275446	0.2419	0.0125405
742	0.283138	0.343297	0.283502	0.405585	0.00707713	0.00708679	0.343297	0.332933					0.00707713	0.00708679	0.199098	0.149377		0.275446	0.243603	0.0125428
743	0.283502	0.343297	0.284239	0.405585	0.00708679	0.00709323	0.343297	0.332933					0.00708679	0.00709323	0.199159	0.149377		0.275756	0.243761	0.012548
744	0.283502	0.343297	0.284988	0.405585	0.00709323	0.00720062	0.343297	0.333979					0.00709323	0.00720062	0.199221	0.149377		0.275756	0.244239	0.0125489
745	0.284239	0.343297	0.286523	0.405585	0.00720062	0.00721178	0.344601	0.333979					0.00720062	0.00721178	0.199282	0.149419		0.276697	0.244239	0.0125508
746	0.284988	0.344601	0.286523	0.405585	0.00721178	0.00727025	0.344601	0.333979					0.00721178	0.00727025	0.199282	0.149524		0.278638	0.245208	0.0125612
747	0.286523	0.344601	0.286523	0.405585	0.00735721	0.00735721	0.344601	0.333979					0.00727025	0.00731622	0.19953	0.149566		0.279639	0.2457	0.0125612
748	0.286523	0.344601	0.287309	0.405585	0.00735793	0.00735793	0.344601	0.333979					0.00731622	0.00735721	0.199592	0.149735		0.279978	0.2457	0.0125786
749	0.286523	0.344601	0.288513	0.405585	0.00737573	0.00737573	0.345942	0.333979					0.00735721	0.00735793	0.199778	0.149777		0.279978	0.246197	0.01258
750	0.287309	0.344601	0.289333	0.405585	0.00737973	0.00737973	0.345942	0.333979					0.00735793	0.00737573	0.19984	0.149841		0.280319	0.246531	0.0125946
751	0.288513	0.344601	0.290168	0.405585	0.00738082	0.00738082	0.345942	0.335049					0.00737573	0.00737973	0.199903	0.149905		0.281008	0.247721	0.0125946
752	0.289333	0.344601	0.291017	0.405585	0.00738701	0.00738701	0.345942	0.335049					0.00737973	0.00738082	0.199965	0.149905		0.282417	0.249473	0.0125974
753	0.290168	0.344601	0.291447	0.405585	0.00740083	0.00740083	0.345942	0.335049					0.00738082	0.00738701	0.200153	0.149968		0.283138	0.249473	0.0126078
754	0.291017	0.345942	0.29232	0.410602	0.00744018	0.00744018	0.345942	0.335049					0.00738701	0.00740083	0.200216	0.14999		0.283138	0.249652	0.0126101
755	0.291447	0.345942	0.292763	0.410602	0.00747047	0.00747047	0.345942	0.335049					0.00740083	0.00744018	0.200216	0.150011		0.283138	0.250924	0.012613
756	0.29232	0.345942	0.292763	0.410602	0.00749789	0.00749789	0.345942	0.336143					0.00744018	0.00747047	0.200342	0.150054		0.283502	0.251293	0.012613
757	0.292763	0.345942	0.29366	0.410602	0.00757156	0.00757156	0.345942	0.336143					0.00747047	0.00749789	0.200468	0.150096		0.284239	0.252041	0.0126205
758	0.292763	0.347322	0.295981	0.410602	0.00761973	0.00761973	0.345942	0.336143					0.00749789	0.00757156	0.200531	0.150203		0.284239	0.252801	0.0126205
759	0.29366	0.347322	0.295981	0.410602	0.00764183	0.00764183	0.345942	0.336143					0.00757156	0.00761973	0.200721	0.150224		0.285367	0.253186	0.0126309
760	0.294575	0.347322	0.296942	0.410602	0.00764552	0.00764552	0.345942	0.337263					0.00761973	0.00764183	0.200912	0.150246		0.285367	0.253574	0.0126366
761	0.295981	0.347322	0.296942	0.410602	0.00767171	0.00767171	0.347322	0.337263					0.00764183	0.00764367	0.200912	0.150246		0.285749	0.253769	0.0126384
762	0.295981	0.348743	0.296942	0.410602	0.00771014	0.00771014	0.347322	0.337263					0.00764367	0.00764552	0.200912	0.150267		0.285749	0.253965	0.0126417
763	0.296942	0.348743	0.29743	0.410602	0.00775161	0.00775161	0.347322	0.337263					0.00764552	0.00767171	0.200976	0.150289		0.286134	0.253965	0.0126507
764	0.296942	0.350208	0.29743	0.410602	0.00775347	0.00775347	0.347322	0.337263					0.00767171	0.00771014	0.200976	0.150331		0.286523	0.254359	0.0126583
765	0.296942	0.351719	0.297923	0.410602	0.00780023	0.00780023	0.347322	0.337263					0.00771014	0.00775161	0.201168	0.150482		0.286523	0.255157	0.0126606
766	0.29743	0.351719	0.297923	0.410602	0.00784041	0.00784041	0.348743	0.337263					0.00775161	0.00775347	0.201168	0.150503		0.288513	0.255157	0.0126616
767	0.29743	0.35328	0.297923	0.410602	0.00785196	0.00785196	0.348743	0.337263					0.00775347	0.00777684	0.201232	0.150654		0.288921	0.255359	0.0126621
768	0.297923	0.35328	0.298421	0.410602	0.00787732	0.00787732	0.348743	0.337263					0.00777684	0.00780023	0.201232	0.150654		0.288921	0.256175	0.0126621
769	0.297923	0.354894	0.298925	0.410602	0.00790794	0.00790794	0.348743	0.337263					0.00780023	0.00780098	0.201297	0.150676		0.289333	0.256175	0.012663
770	0.297923	0.354894	0.298925	0.410602	0.00791242	0.00791242	0.348743	0.33841					0.00780098	0.00782813	0.201297	0.150676		0.289749	0.257214	0.0126687
771	0.298421	0.356564	0.299948	0.410602	0.00795208	0.00795208	0.348743	0.33841					0.00782813	0.00784041	0.201297	0.150762		0.290168	0.257214	0.0126687
772	0.298925	0.356564	0.300468	0.410602	0.00801887	0.00801887	0.350208	0.33841					0.00784041	0.00785196	0.20149	0.150936		0.290168	0.257214	0.0126725
773	0.298925	0.356564	0.300994	0.410602	0.0080437	0.0080437	0.350208	0.33841					0.00785196	0.00786352	0.201555	0.150979		0.290168	0.257637	0.0126881
774	0.299948	0.358296	0.301525	0.410602	0.00804897	0.00804897	0.350208	0.33841					0.00786352	0.00787732	0.201555	0.151001		0.29059	0.257849	0.0126942
775	0.300468	0.358296	0.302063	0.410602	0.00807006	0.00807006	0.350208	0.33841					0.00787732	0.00790794	0.201555	0.151023		0.29059	0.258063	0.0126942
776	0.300994	0.358296	0.304276	0.410602	0.00812705	0.00812705	0.350208	0.33841					0.00790794	0.00791242	0.201619	0.151044		0.29059	0.258063	0.012699
777	0.302063	0.360092	0.304846	0.410602	0.00813726	0.00813726	0.351719	0.339586					0.00791242	0.00795171	0.201814	0.151044		0.291017	0.258927	0.012699
778	0.304276	0.360092	0.307196	0.410602	0.00816337	0.00816337	0.351719	0.339586					0.00795171	0.00795208	0.201814	0.151088		0.291447	0.259145	0.0127369
779	0.304846	0.360092	0.307196	0.410602	0.00818004	0.00818004	0.351719	0.339586					0.00795208	0.00797495	0.201879	0.151175		0.291447	0.259365	0.0127369
780	0.307196	0.360092	0.308416	0.410602	0.00820507	0.00820507	0.35328	0.339586					0.00797495	0.00798958	0.201879	0.151175		0.291882	0.260478	0.0127468
781	0.307196	0.360092	0.308416	0.410602	0.00823697	0.00823697	0.35328	0.339586					0.00798958	0.00799446	0.201944	0.151241		0.29232	0.260703	0.0127468
782	0.308416	0.360092	0.309669	0.410602	0.00824648	0.00824648	0.35328	0.340791					0.00799446	0.0080091	0.20201	0.151285		0.294575	0.261848	0.012762
783	0.308416	0.360092	0.310307	0.41621	0.00828759	0.00828759	0.35328	0.340791					0.0080091	0.00801887	0.20201	0.151328		0.295039	0.261848	0.012762
784	0.309038	0.36196	0.310955	0.41621	0.0083923	0.0083923	0.35328	0.342027					0.00801887	0.0080437	0.20214	0.151328		0.296942	0.261848	0.0127658
785	0.309669	0.36196	0.311611	0.41621	0.00841492	0.00841492	0.35328	0.342027					0.0080437	0.00804897	0.202271	0.151328		0.300468	0.262081	0.0127658
786	0.310307	0.36196	0.311611	0.41621	0.0084391	0.0084391	0.35328	0.342027					0.00804897	0.00804934	0.202337	0.15135		0.300468	0.262081	0.0127777
787	0.310955	0.36196	0.311611	0.41621	0.00844371	0.00844371	0.354894	0.342027					0.00804934	0.0080678	0.202535	0.15135		0.301525	0.262081	0.0127839
788	0.311611	0.363903	0.312277	0.41621	0.00848063	0.00848063	0.354894	0.342027					0.0080678	0.00806855	0.202667	0.15135		0.306007	0.263022	0.0127881
789	0.311611	0.363903	0.312277	0.41621	0.00850065	0.00850065	0.354894	0.342027					0.00806855	0.00807006	0.202667	0.151526		0.306598	0.263022	0.0127881
790	0.312277	0.363903	0.312277	0.41621	0.00853729	0.00853729	0.356564	0.343297					0.00807006	0.00807194	0.202667	0.151548		0.306598	0.263022	0.0128138
791	0.312277	0.365929	0.312952	0.41621	0.00857632	0.00857632	0.356564	0.343297					0.00807194	0.0080727	0.2028	0.151614		0.307196	0.263982	0.0128138
792	0.312277	0.365929	0.313636	0.41621	0.00857748	0.00857748	0.356564	0.343297					0.0080727	0.00807307	0.202866	0.151614		0.307196	0.264469	0.012831
793	0.312952	0.365929	0.314331	0.41621	0.00858561	0.00858561	0.356564	0.344601					0.00807307	0.00809042	0.202933	0.151636		0.307196	0.265963	0.0128343
794	0.314331	0.365929	0.314331	0.41621	0.00863132	0.00863132	0.356564	0.344601					0.00809042	0.00810665	0.202933	0.15168		0.308416	0.266471	0.0128443
795	0.314331	0.365929	0.315752	0.41621	0.00864063	0.00864063	0.356564	0.344601					0.00810665	0.0081244	0.202999	0.151747		0.308416	0.266471	0.0128477
796	0.315752	0.365929	0.315752	0.41621	0.00865344	0.00865344	0.356564	0.345942					0.0081244	0.00812705	0.202999	0.151747		0.309669	0.266727	0.0128477
797	0.315752	0.368046	0.316478	0.41621	0.00869621	0.00869621	0.356564	0.345942					0.00812705	0.00813726	0.203066	0.151813		0.310955	0.266985	0.0128601
798	0.316478	0.368046	0.317216	0.41621	0.00882623	0.00882623	0.358296	0.345942					0.00813726	0.00814104	0.2032	0.151857		0.311611	0.267244	0.0128601
799	0.317216	0.368046	0.317965	0.41621	0.00883407	0.00883407	0.358296	0.345942					0.00814104	0.00816337	0.2032	0.151857		0.311611	0.267766	0.012861
800	0.317965	0.368046	0.318727	0.41621	0.00894963	0.00894963	0.358296	0.345942					0.00816337	0.00818004	0.203334	0.15188		0.312277	0.26803	0.0129112
801	0.317965	0.368046	0.323571	0.41621	0.00901636	0.00901636	0.358296	0.345942					0.00818004	0.00820507	0.203334	0.151924		0.312277	0.268294	0.0129155
802	0.318727	0.368046	0.323571	0.41621	0.00903773	0.00903773	0.358296	0.345942					0.00820507	0.00820886	0.203604	0.15208		0.312277	0.269915	0.0129169
803	0.323571	0.37026	0.323571	0.422568	0.0091	0.0091	0.358296	0.345942					0.00820886	0.00822063	0.203671	0.152102		0.312277	0.272166	0.0129169
804	0.324428	0.37026	0.324428	0.422568	0.00910874	0.00910874	0.360092	0.345942					0.00822063	0.00823051	0.203671	0.152124		0.312277	0.274227	0.0129217
805	0.325302	0.37026	0.325302	0.422568	0.00912663	0.00912663	0.360092	0.345942					0.00823051	0.00823697	0.203739	0.152146		0.315036	0.274529	0.0129217
806	0.325302	0.37026	0.325302	0.422568	0.0091533	0.0091533	0.360092	0.345942					0.00823697	0.00824648	0.203739	0.152169		0.315036	0.274529	0.012925
807	0.328022	0.37026	0.328022	0.422568	0.00917801	0.00917801	0.360092	0.345942					0.00824648	0.00825675	0.203739	0.152213		0.317965	0.275756	0.0129327
808	0.329926	0.372583	0.329926	0.422568	0.00922393	0.00922393	0.360092	0.345942					0.00825675	0.00826322	0.203739	0.152258		0.317965	0.276067	0.0129399
809	0.33191	0.372583	0.33191	0.422568	0.0093209	0.0093209	0.360092	0.347322					0.00826322	0.00832612	0.203739	0.152303		0.318727	0.276697	0.0129466
810	0.332933	0.372583	0.332933	0.422568	0.00932813	0.00932813	0.360092	0.347322					0.00832612	0.00833606	0.203942	0.152303		0.323571	0.277335	0.0129595
811	0.335049	0.372583	0.335049	0.422568	0.00938044	0.00938044	0.360092	0.347322					0.00833606	0.00836741	0.204011	0.152303		0.324428	0.277335	0.0129629
812	0.337263	0.375025	0.337263	0.422568	0.00940019	0.00940019	0.360092	0.347322					0.00836741	0.0083766	0.204011	0.15237		0.324428	0.277658	0.0129734
813	0.337263	0.375025	0.337263	0.422568	0.00944339	0.00944339	0.36196	0.347322					0.0083766	0.00839767	0.204079	0.152437		0.325302	0.277658	0.0129739
814	0.339586	0.375025	0.339586	0.422568	0.00946684	0.00946684	0.36196	0.348743					0.00839767	0.0084015	0.204079	0.152482		0.325302	0.277658	0.0129758
815	0.339586	0.375025	0.339586	0.422568	0.00947251	0.00947251	0.36196	0.348743					0.0084015	0.00841492	0.204215	0.152595		0.326191	0.278309	0.0129849
816	0.340791	0.375025	0.340791	0.422568	0.00950208	0.00950208	0.36196	0.348743					0.00841492	0.00842375	0.204421	0.152595		0.326191	0.278638	0.0129849
817	0.342027	0.377599	0.342027	0.422568	0.00951546	0.00951546	0.36196	0.348743					0.00842375	0.00843641	0.204421	0.15264		0.326191	0.27897	0.013007
818	0.342027	0.377599	0.342027	0.422568	0.00957883	0.00957883	0.36196	0.348743					0.00843641	0.0084391	0.204559	0.152662		0.326191	0.27897	0.013008
819	0.342027	0.377599	0.342027	0.422568	0.00959593	0.00959593	0.363903	0.348743					0.0084391	0.00844371	0.204559	0.152662		0.326191	0.279303	0.013008
820	0.343297	0.377599	0.343297	0.422568	0.00968655	0.00968655	0.363903	0.348743					0.00844371	0.00844871	0.204559	0.152708		0.328965	0.279303	0.0130133
821	0.344601	0.377599	0.344601	0.422568	0.00971193	0.00971193	0.365929	0.348743					0.00844871	0.00845563	0.204628	0.15273		0.328965	0.281356	0.0130133
822	0.344601	0.377599	0.344601	0.422568	0.00971357	0.00971357	0.365929	0.348743					0.00845563	0.00847947	0.204697	0.152753		0.328965	0.281356	0.0130137
823	0.344601	0.377599	0.344601	0.422568	0.00971439	0.00971439	0.365929	0.348743					0.00847947	0.00848063	0.204697	0.152775		0.329926	0.286134	0.0130152
824	0.344601	0.380321	0.344601	0.422568	0.0097632	0.0097632	0.365929	0.348743					0.00848063	0.00849372	0.204835	0.152889		0.332933	0.286914	0.0130152
825	0.345942	0.380321	0.345942	0.422568	0.00977922	0.00977922	0.365929	0.350208					0.00849372	0.00853729	0.204835	0.152934		0.335049	0.287707	0.0130157
826	0.345942	0.383207	0.345942	0.429909	0.00980349	0.00980349	0.368046	0.350208					0.00853729	0.00854463	0.204974	0.152957		0.336143	0.288108	0.0130176
827	0.345942	0.383207	0.345942	0.429909	0.00981995	0.00981995	0.368046	0.350208					0.00854463	0.00854733	0.205044	0.152979		0.336143	0.288513	0.0130176
828	0.348743	0.38628	0.348743	0.429909	0.00991987	0.00991987	0.368046	0.350208					0.00854733	0.00857555	0.205044	0.153002		0.339586	0.289333	0.0130325
829	0.351719	0.38628	0.351719	0.429909	0.00995923	0.00995923	0.368046	0.350208					0.00857555	0.00857632	0.205323	0.153048		0.340791	0.289333	0.0130325
830	0.351719	0.389565	0.351719	0.429909	0.00996628	0.00996628	0.37026	0.350208					0.00857632	0.00858561	0.205323	0.153048		0.342027	0.289749	0.0130402
831	0.354894	0.389565	0.354894	0.429909	0.0101187	0.0101187	0.37026	0.350208					0.00858561	0.00859683	0.205394	0.153093		0.343297	0.289749	0.0130455
832	0.354894	0.389565	0.354894	0.429909	0.0101966	0.0101966	0.37026	0.350208					0.00859683	0.0086038	0.205394	0.153116		0.343297	0.289749	0.0130469
833	0.356564	0.393093	0.356564	0.429909	0.010303	0.010303	0.37026	0.350208					0.0086038	0.00860574	0.205464	0.153207		0.343297	0.290168	0.0130469
834	0.356564	0.393093	0.358296	0.429909	0.0103457	0.0103457	0.37026	0.351719					0.00860574	0.00861543	0.205464	0.153253		0.344601	0.29059	0.0130488
835	0.358296	0.393093	0.360092	0.429909	0.0103766	0.0103766	0.37026	0.351719					0.00861543	0.00861814	0.205464	0.153276		0.345942	0.29059	0.0130522
836	0.360092	0.393093	0.360092	0.429909	0.0103969	0.0103969	0.37026	0.351719					0.00861814	0.00863792	0.205534	0.153276		0.350208	0.291447	0.0130652
837	0.360092	0.396904	0.36196	0.429909	0.0104487	0.0104487	0.37026	0.351719					0.00863792	0.00864063	0.205534	0.153367		0.354894	0.29232	0.0130652
838	0.36196	0.396904	0.36196	0.429909	0.0105889	0.0105889	0.372583	0.351719					0.00864063	0.00865306	0.205534	0.15339		0.356564	0.293209	0.0130666
839	0.36196	0.396904	0.36196	0.43859	0.0106048	0.0106048	0.372583	0.351719					0.00865306	0.00866665	0.205675	0.153413		0.360092	0.29366	0.0130739
840	0.36196	0.401047	0.365929	0.43859	0.010654	0.010654	0.372583	0.351719					0.00866665	0.00867015	0.205675	0.153413		0.36196	0.29366	0.0130739
841	0.365929	0.410602	0.368046	0.43859	0.0106863	0.0106863	0.372583	0.35328					0.00867015	0.00868103	0.205746	0.153413		0.365929	0.294116	0.0130821
842	0.368046	0.410602	0.368046	0.43859	0.0108316	0.0108316	0.372583	0.35328					0.00868103	0.00868259	0.205887	0.153413		0.37026	0.295981	0.0130821
843	0.368046	0.41621	0.368046	0.43859	0.0108594	0.0108594	0.375025	0.35328					0.00868259	0.00868648	0.205958	0.153551		0.372583	0.29743	0.013084
844	0.37026	0.41621	0.37026	0.43859	0.0109929	0.0109929	0.375025	0.35328					0.00868648	0.00869621	0.205958	0.153574		0.380321	0.299434	0.013085
845	0.37026	0.41621	0.37026	0.43859	0.0109959	0.0109959	0.375025	0.35328					0.00869621	0.0086966	0.206029	0.153574		0.380321	0.299434	0.0130869
846	0.37026	0.422568	0.37026	0.43859	0.0111365	0.0111365	0.375025	0.35328					0.0086966	0.0087075	0.206029	0.153805		0.383207	0.299948	0.0130874
847	0.372583	0.429909	0.377599	0.449215	0.0111387	0.0111387	0.375025	0.354894					0.0087075	0.00870944	0.206029	0.153851		0.38628	0.300468	0.0130874
848	0.377599	0.43859	0.380321	0.449215	0.0113711	0.0113711	0.377599	0.354894					0.00870944	0.00875896	0.206029	0.153944		0.401047	0.301525	0.0130893
849	0.380321	0.43859	0.380321	0.449215	0.011372	0.011372	0.377599	0.354894					0.00875896	0.00877693	0.206029	0.153967		0.41621	0.302063	0.0130893
850	0.38628	0.449215	0.38628	0.449215	0.0114174	0.0114174	0.377599	0.354894					0.00877693	0.00879413	0.206101	0.154013		0.422568	0.303157	0.0131183
851					0.0114343	0.0114343	0.377599	0.354894					0.00879413	0.00879452	0.206172	0.154083			0.303157	0.0131279
852					0.011458	0.011458	0.377599	0.354894					0.00879452	0.008809	0.206172	0.15413			0.303157	0.0131298
853					0.0115671	0.0115671	0.380321	0.354894					0.008809	0.008809	0.206315	0.154223			0.304276	0.013139
854					0.0116017	0.0116017	0.380321	0.354894					0.008809	0.00882623	0.206315	0.154269			0.305423	0.013139
855					0.0116449	0.0116449	0.380321	0.354894					0.00882623	0.00883407	0.206387	0.154293			0.305423	0.0131569
856					0.0116927	0.0116927	0.383207	0.354894					0.00883407	0.00887094	0.206387	0.154316			0.306007	0.0131569
857					0.0118008	0.0118008	0.383207	0.356564					0.00887094	0.00887958	0.206387	0.154363			0.306007	0.0131598
858					0.0118703	0.0118703	0.383207	0.356564					0.00887958	0.00888587	0.206458	0.154363			0.306598	0.0131748
859					0.0119282	0.0119282	0.38628	0.356564					0.00888587	0.00889216	0.20653	0.154433			0.307196	0.0131748
860					0.0120697	0.0120697	0.38628	0.358296					0.00889216	0.00889727	0.20653	0.154433			0.307802	0.0131748
861					0.0121323	0.0121323	0.38628	0.358296					0.00889727	0.00890277	0.206674	0.154527			0.307802	0.0131811
862					0.0121379	0.0121379	0.38628	0.358296					0.00890277	0.00892087	0.206674	0.154692			0.309038	0.0131811
863					0.0121831	0.0121831	0.38628	0.358296					0.00892087	0.00892638	0.206819	0.154763			0.310307	0.013184
864					0.0122896	0.0122896	0.38628	0.360092					0.00892638	0.00894963	0.206819	0.15481			0.310955	0.013184
865					0.0123217	0.0123217	0.38628	0.360092					0.00894963	0.00895751	0.206963	0.154834			0.311611	0.0131874
866					0.0123599	0.0123599	0.38628	0.36196					0.00895751	0.00898277	0.207036	0.154905			0.311611	0.0131889
867					0.0125753	0.0125753	0.389565	0.36196					0.00898277	0.00898593	0.207036	0.154905			0.311611	0.0131889
868					0.0125866	0.0125866	0.389565	0.363903					0.00898593	0.00901439	0.207109	0.154976			0.312277	0.0131903
869					0.0126224	0.0126224	0.389565	0.363903					0.00901439	0.00901636	0.207109	0.155047			0.313636	0.0131947
870					0.0126758	0.0126758	0.389565	0.363903					0.00901636	0.00902151	0.207109	0.155071			0.315036	0.0131985
871					0.0126796	0.0126796	0.389565	0.363903					0.00902151	0.00903773	0.207182	0.155095			0.315752	0.0131985
872					0.0126975	0.0126975	0.393093	0.365929					0.00903773	0.00907975	0.207182	0.155095			0.315752	0.013201
873					0.0130128	0.0130128	0.393093	0.365929					0.00907975	0.00908253	0.207401	0.155119			0.316478	0.013201
874					0.0130282	0.0130282	0.393093	0.365929					0.00908253	0.00909246	0.207548	0.15519			0.317216	0.0132015
875					0.0130315	0.0130315	0.393093	0.368046					0.00909246	0.00909762	0.207548	0.155238			0.317965	0.0132015
876					0.0131947	0.0131947	0.396904	0.37026					0.00909762	0.0091	0.207548	0.155262			0.317965	0.0132049
877					0.0133654	0.0133654	0.396904	0.37026					0.0091	0.00910874	0.207621	0.155285			0.318727	0.0132049
878					0.0142167	0.0142167	0.396904	0.372583					0.00910874	0.00911629	0.207621	0.155309			0.321087	0.0132058
879					0.0145365	0.0145365	0.401047	0.375025					0.00911629	0.00912663	0.207695	0.155405			0.321087	0.0132272
880					0.0146	0.0146	0.401047	0.375025					0.00912663	0.0091533	0.207695	0.155525			0.321901	0.0132281
881					0.0146974	0.0146974	0.401047	0.375025					0.0091533	0.00915768	0.207695	0.155525			0.321901	0.0132281
882					0.0149407	0.0149407	0.405585	0.375025					0.00915768	0.00916326	0.207768	0.155549			0.321901	0.0132306
883					0.0152878	0.0152878	0.405585	0.377599					0.00916326	0.00917801	0.207768	0.155549			0.322728	0.0132306
884					0.0153583	0.0153583	0.405585	0.377599					0.00917801	0.0091836	0.207768	0.155573			0.323571	0.0132689
885					0.0154252	0.0154252	0.410602	0.377599					0.0091836	0.00921274	0.207842	0.155573			0.323571	0.0132714
886					0.0154274	0.0154274	0.410602	0.377599					0.00921274	0.00922473	0.207842	0.155621			0.323571	0.0132738
887					0.0155716	0.0155716	0.410602	0.377599					0.00922473	0.00927997	0.207916	0.155621			0.324428	0.0132753
888					0.0157	0.0157	0.410602	0.377599					0.00927997	0.00931006	0.208065	0.155669			0.326191	0.0132767
889					0.0158379	0.0158379	0.410602	0.380321					0.00931006	0.0093209	0.208065	0.155669			0.328022	0.0132767
890					0.0159353	0.0159353	0.410602	0.380321					0.0093209	0.00932813	0.208065	0.155693			0.328022	0.0133015
891					0.0159414	0.0159414	0.410602	0.380321					0.00932813	0.00935789	0.208139	0.155717			0.332933	0.0133074
892					0.0159573	0.0159573	0.410602	0.380321					0.00935789	0.00938044	0.208139	0.155742			0.336143	0.0133074
893					0.0160322	0.0160322	0.410602	0.383207					0.00938044	0.00938527	0.208213	0.155766			0.33841	0.0133079
894					0.0164096	0.0164096	0.41621	0.383207					0.00938527	0.00938567	0.208213	0.15579			0.340791	0.0133108
895					0.0166769	0.0166769	0.41621	0.389565					0.00938567	0.00940019	0.208288	0.15579			0.340791	0.0133108
896					0.0167268	0.0167268	0.41621	0.389565					0.00940019	0.00940462	0.208363	0.155984			0.342027	0.0133127
897					0.0169341	0.0169341	0.41621	0.389565					0.00940462	0.00941511	0.208438	0.156008			0.343297	0.0133152
898					0.0173654	0.0173654	0.41621	0.393093					0.00941511	0.00942359	0.208513	0.156032			0.344601	0.0133171
899					0.0174879	0.0174879	0.41621	0.393093					0.00941875	0.00944015	0.208513	0.156056			0.345942	0.0133171
900					0.0176559	0.0176559	0.422568	0.396904					0.00942359	0.00944339	0.208588	0.156105			0.345942	0.0133244
901					0.0178652	0.0178652	0.422568	0.396904					0.00944015	0.00944621	0.208588	0.156251			0.347322	0.0133298
902					0.018086	0.018086	0.422568	0.405585					0.00944339	0.00944662	0.208663	0.156349			0.348743	0.0133322
903					0.0181192	0.0181192	0.422568	0.410602					0.00944621	0.00945915	0.208965	0.156373			0.348743	0.0133322
904					0.0192666	0.0192666	0.422568	0.41621					0.00944662	0.00946482	0.209192	0.156373			0.350208	0.0133352
905					0.0193085	0.0193085	0.429909	0.41621					0.00945915	0.00946725	0.209268	0.156373			0.351719	0.0133352
906					0.019439	0.019439	0.429909	0.41621					0.00946482	0.00947251	0.209345	0.156422			0.351719	0.0133498
907					0.0198018	0.0198018	0.429909	0.422568					0.00946725	0.00947413	0.209345	0.156447			0.360092	0.0133562
908					0.0210918	0.0210918	0.43859	0.422568					0.00947251	0.00948587	0.209345	0.156569			0.363903	0.0133562
909					0.0211322	0.0211322	0.43859	0.422568					0.00947413	0.00949559	0.209421	0.156594			0.383207	0.0133669
910					0.0216288	0.0216288	0.43859	0.422568					0.00948587	0.00950208	0.209498	0.156594			0.383207	0.0133669
911					0.0235009	0.0235009	0.43859	0.429909					0.00949559	0.00951546	0.209574	0.156619			0.396904	0.0133776
912					0.0260058	0.0260058	0.449215	0.429909					0.00950208	0.00951546	0.209651	0.156668			0.410602	0.0133776
913					0.0276995	0.0276995	0.449215	0.43859					0.00951546	0.00952114	0.209805	0.156692			0.41621	0.0133781
914													0.00951546	0.00952519	0.209882	0.156717				0.0133781
915													0.00952114	0.0095256	0.209959	0.156717				0.0133889
916													0.00952519	0.00953859	0.209959	0.156766				0.0133889
917													0.0095256	0.00954834	0.210037	0.156791				0.0134226
918													0.00953859	0.00957395	0.210037	0.156816				0.0134285
919													0.00954834	0.0095829	0.210348	0.156865				0.0134315
920													0.00957395	0.00958453	0.210426	0.156939				0.0134315
921													0.0095829	0.00958901	0.210739	0.156964				0.0134364
922													0.00958453	0.00959593	0.210818	0.156964				0.0134383
923													0.00958901	0.00962242	0.210976	0.156964				0.0134403
924													0.00959593	0.00962813	0.210976	0.156989				0.0134437
925													0.00962242	0.00964446	0.211055	0.157014				0.0134442
926													0.00962813	0.00965058	0.211134	0.157063				0.0134442
927													0.00964446	0.0096563	0.211134	0.157113				0.0134496
928													0.00965058	0.00965875	0.211134	0.157113				0.013456
929													0.0096563	0.00970824	0.211134	0.157138				0.0134619
930													0.00965875	0.00971193	0.211213	0.157213				0.0134619
931													0.00970824	0.00971275	0.211293	0.157288				0.0134638
932													0.00971193	0.00971357	0.211372	0.157313				0.0134687
933													0.00971275	0.00971439	0.211452	0.157362				0.0134687
934													0.00971357	0.00972586	0.211452	0.157362				0.0134702
935													0.00971439	0.00972996	0.211452	0.157412				0.0134727
936													0.00972586	0.00973406	0.211532	0.157463				0.0134727
937													0.00972996	0.00976156	0.211532	0.157463				0.0134727
938													0.00973406	0.0097632	0.211853	0.157488				0.0134727
939													0.00976156	0.00977511	0.211934	0.157538				0.0134751
940													0.0097632	0.00977635	0.212014	0.157563				0.0134771
941													0.00977511	0.0097784	0.212014	0.157563				0.0134903
942													0.00977635	0.00980266	0.212014	0.157613				0.0134977
943													0.0097784	0.00980349	0.212095	0.157613				0.0135075
944													0.00980266	0.00980637	0.212176	0.157638				0.0135105
945													0.00980349	0.00981995	0.212257	0.157714				0.0135105
946													0.00980637	0.00982407	0.212257	0.157815				0.0135105
947													0.00981995	0.00984715	0.21242	0.157865				0.013512
948													0.00982407	0.00990746	0.21242	0.157865				0.0135184
949													0.00984138	0.00991201	0.212502	0.15789				0.0135302
950													0.00984715	0.0099178	0.212583	0.15789				0.0135302
951													0.00990746	0.00991945	0.212665	0.157992				0.0135336
952													0.00991201	0.00991987	0.212994	0.157992				0.013538
953													0.0099178	0.00992732	0.213076	0.158042				0.0135405
954													0.00991945	0.00994969	0.213159	0.158042				0.013544
955													0.00991987	0.00995425	0.213159	0.158042				0.0135474
956													0.00992732	0.0099584	0.213242	0.158068				0.0135474
957													0.00994969	0.00995923	0.213325	0.158119				0.0135513
958													0.00995425	0.00996628	0.213325	0.158144				0.0135711
959													0.0099584	0.0100045	0.213325	0.158144				0.0135755
960													0.00995923	0.0100282	0.213325	0.158195				0.0136056
961													0.00996628	0.0100294	0.213575	0.15822				0.0136056
962													0.0100045	0.0100494	0.213575	0.15822				0.0136081
963													0.0100282	0.0100853	0.213575	0.158322				0.0136081
964													0.0100294	0.0100865	0.213575	0.158373				0.0136189
965													0.0100494	0.010092	0.213826	0.158399				0.0136268
966													0.0100853	0.0100928	0.213994	0.158399				0.0136268
967													0.0100865	0.0101036	0.213994	0.15845				0.0136273
968													0.010092	0.0101321	0.213994	0.158733				0.0136273
969													0.0100928	0.0101534	0.213994	0.158758				0.0136343
970													0.0101036	0.0101618	0.214079	0.15881				0.0136348
971													0.0101321	0.0101639	0.214163	0.158836				0.0136348
972													0.0101534	0.0101744	0.214248	0.158862				0.0136353
973													0.0101618	0.0101815	0.214333	0.158913				0.0136353
974													0.0101639	0.0101815	0.214418	0.158939				0.0136387
975													0.0101744	0.0101823	0.214503	0.158965				0.0136387
976													0.0101815	0.0101844	0.214588	0.158991				0.0136471
977													0.0101815	0.010189	0.214588	0.158991				0.0136476
978													0.0101823	0.0102029	0.214673	0.159043				0.0136476
979													0.0101844	0.0102138	0.214673	0.159069				0.0136536
980													0.010189	0.0102239	0.214845	0.159095				0.01366
981													0.0102029	0.0102554	0.214845	0.159095				0.013661
982													0.0102138	0.0102567	0.21493	0.159172				0.013661
983													0.0102239	0.0102571	0.21493	0.159277				0.013661
984													0.0102554	0.0102622	0.21493	0.159303				0.0136669
985													0.0102567	0.0102668	0.215016	0.159329				0.0136694
986													0.0102571	0.0102672	0.215016	0.159407				0.0136694
987													0.0102622	0.0102685	0.215189	0.159459				0.0136709
988													0.0102668	0.0102794	0.215189	0.159486				0.0136724
989													0.0102672	0.0102874	0.215189	0.159512				0.0136724
990													0.0102685	0.01029	0.215189	0.159538				0.0136793
991													0.0102794	0.010303	0.215362	0.159643				0.0136793
992													0.0102874	0.0103368	0.215362	0.159669				0.0136843
993													0.01029	0.0103431	0.215449	0.159695				0.0136843
994													0.010303	0.0103457	0.215449	0.159722				0.0136872
995													0.0103368	0.0103516	0.215536	0.159748				0.0136907
996													0.0103431	0.0103719	0.215798	0.159748				0.0136907
997													0.0103457	0.0103732	0.215798	0.159801				0.0136912
998													0.0103516	0.0103766	0.215973	0.15988				0.0136912
999													0.0103719	0.0103791	0.216149	0.159933				0.0136922
1000													0.0103732	0.0104058	0.216149	0.159959				0.0136937
1001													0.0103766	0.0104062	0.216238	0.159986				0.0137116
1002													0.0103791	0.0104253	0.216238	0.160012				0.013713
1003													0.0104058	0.0104257	0.216238	0.160012				0.013713
1004													0.0104062	0.010441	0.216238	0.160145				0.013717
1005													0.0104253	0.010447	0.216415	0.160251				0.0137438
1006													0.0104257	0.0104482	0.216415	0.160251				0.0137438
1007													0.010441	0.0104487	0.216592	0.160304				0.0137473
1008													0.010447	0.0104521	0.216592	0.160331				0.0137473
1009													0.0104482	0.0104546	0.216682	0.160411				0.0137493
1010													0.0104487	0.0104572	0.216682	0.160411				0.0137533
1011													0.0104521	0.0104584	0.216771	0.160438				0.0137533
1012													0.0104546	0.0104746	0.21686	0.160465				0.0137553
1013													0.0104572	0.0104827	0.21695	0.160491				0.0137597
1014													0.0104584	0.0104844	0.21704	0.160518				0.0137597
1015													0.0104746	0.0105044	0.21704	0.160787				0.0137712
1016													0.0104827	0.0105202	0.21713	0.160948				0.0137717
1017													0.0104844	0.0105278	0.21731	0.161003				0.0137727
1018													0.0105044	0.010562	0.217491	0.161084				0.0137727
1019													0.0105202	0.0105684	0.217764	0.161138				0.0137772
1020													0.0105278	0.0105889	0.217764	0.161165				0.0138046
1021													0.010562	0.0105962	0.217947	0.161274				0.0138046
1022													0.0105624	0.0105979	0.218223	0.161356				0.0138135
1023													0.0105684	0.0106048	0.2185	0.16152				0.013816
1024													0.0105889	0.0106382	0.218593	0.16152				0.013823
1025													0.0105962	0.0106437	0.218686	0.161657				0.01383
1026													0.0105979	0.010654	0.218686	0.161822				0.0138345
1027													0.0106048	0.0106592	0.218779	0.161849				0.0138345
1028													0.0106172	0.0106824	0.218779	0.161932				0.013844
1029													0.0106382	0.010685	0.21906	0.161959				0.013844
1030													0.0106437	0.0106863	0.21906	0.16207				0.013846
1031													0.010654	0.0106983	0.219154	0.162125				0.013847
1032													0.0106592	0.0107035	0.219248	0.162209				0.0138485
1033													0.0106824	0.0107086	0.219248	0.16232				0.013854
1034													0.010685	0.0107164	0.219437	0.162431				0.0138595
1035													0.0106863	0.0107211	0.219531	0.162543				0.01386
1036													0.0106983	0.0107297	0.219626	0.162627				0.013872
1037													0.0107035	0.0107332	0.219721	0.162655				0.013872
1038													0.0107086	0.0107409	0.219721	0.162683				0.0139025
1039													0.0107164	0.0107586	0.220008	0.162683				0.0139085
1040													0.0107211	0.0107595	0.220008	0.162711				0.013913
1041													0.0107297	0.0107728	0.220199	0.162768				0.013917
1042													0.0107332	0.0107983	0.220199	0.162796				0.013922
1043													0.0107409	0.0108001	0.220296	0.162908				0.0139235
1044													0.0107586	0.0108057	0.220296	0.16305				0.0139265
1045													0.0107595	0.0108065	0.220392	0.16305				0.01393
1046													0.0107728	0.0108316	0.220585	0.163078				0.01393
1047													0.0107983	0.0108325	0.220585	0.163106				0.0139637
1048													0.0108001	0.0108364	0.220585	0.163106				0.0139692
1049													0.0108057	0.0108594	0.220682	0.16322				0.0139707
1050													0.0108065	0.0108706	0.22078	0.163248				0.0139712
1051													0.0108316	0.0108849	0.220877	0.163305				0.0139712
1052													0.0108325	0.0108854	0.220975	0.163333				0.0139712
1053													0.0108364	0.0108967	0.220975	0.163362				0.0139712
1054													0.0108594	0.010908	0.221072	0.163619				0.0139772
1055													0.0108706	0.0109097	0.221072	0.163676				0.0139772
1056													0.0108849	0.0109249	0.221072	0.163705				0.0139847
1057													0.0108854	0.0109658	0.22117	0.163762				0.0139847
1058													0.0108967	0.0109929	0.22117	0.163791				0.0139878
1059													0.010908	0.0110733	0.22117	0.16382				0.0139968
1060													0.0109097	0.0110974	0.221269	0.16382				0.0140134
1061													0.0109249	0.0110992	0.221367	0.16382				0.0140215
1062													0.0109658	0.0111128	0.221367	0.163877				0.0140245
1063													0.0109929	0.0111246	0.221367	0.163877				0.0140245
1064													0.0110733	0.0111343	0.221565	0.163993				0.0140295
1065													0.0110917	0.0111365	0.221565	0.164022				0.0140462
1066													0.0110974	0.0111365	0.221763	0.164079				0.0140497
1067													0.0110992	0.0111387	0.221763	0.164108				0.0140502
1068													0.0111128	0.0111752	0.221763	0.164108				0.0140588
1069													0.0111246	0.0111765	0.221862	0.164195				0.0140588
1070													0.0111343	0.011217	0.221862	0.164224				0.0140588
1071													0.0111365	0.0112285	0.221862	0.16434				0.0140618
1072													0.0111365	0.0112351	0.221962	0.16437				0.0140618
1073													0.0111387	0.0112621	0.222062	0.164428				0.0140678
1074													0.0111752	0.0112652	0.222062	0.164574				0.0140729
1075													0.0111765	0.0112687	0.222162	0.164779				0.0140734
1076													0.011217	0.0113037	0.222363	0.164779				0.0140734
1077													0.0112285	0.0113108	0.222565	0.164838				0.0140794
1078													0.0112351	0.0113214	0.222666	0.164897				0.014083
1079													0.0112621	0.0113289	0.222767	0.164985				0.014083
1080													0.0112652	0.0113578	0.222767	0.165014				0.0140895
1081													0.0112687	0.0113711	0.222869	0.165073				0.0140895
1082													0.0113037	0.011372	0.22297	0.165073				0.0140931
1083													0.0113108	0.0113858	0.22297	0.165073				0.0140931
1084													0.0113214	0.0113916	0.223073	0.165162				0.0141022
1085													0.0113289	0.0113929	0.223175	0.165281				0.0141087
1086													0.0113578	0.0113938	0.223277	0.165281				0.0141123
1087													0.0113711	0.0114	0.223277	0.165311				0.0141123
1088													0.011372	0.0114147	0.22338	0.165311				0.0141194
1089													0.0113858	0.0114174	0.22338	0.16543				0.0141194
1090													0.0113916	0.0114294	0.22338	0.16543				0.0141254
1091													0.0113929	0.0114325	0.223483	0.165459				0.014135
1092													0.0113938	0.0114348	0.223483	0.165519				0.014135
1093													0.0114	0.0114459	0.223483	0.165639				0.0141406
1094													0.0114147	0.0114499	0.223689	0.165668				0.0141406
1095													0.0114174	0.011458	0.223689	0.165909				0.0141442
1096													0.0114294	0.01147	0.223793	0.165909				0.0141462
1097													0.0114325	0.0114758	0.223793	0.165909				0.0141462
1098													0.0114348	0.0114772	0.223793	0.16618				0.0141523
1099													0.0114459	0.0115031	0.223897	0.16618				0.0141523
1100													0.0114499	0.0115214	0.223897	0.166211				0.0141634
1101													0.011458	0.0115281	0.22421	0.166271				0.014174
1102													0.01147	0.0115304	0.224315	0.166423				0.0141776
1103													0.0114758	0.0115366	0.22442	0.166514				0.0142004
1104													0.0114772	0.0115487	0.22442	0.166575				0.0142004
1105													0.0115031	0.0115564	0.22463	0.166575				0.0142207
1106													0.0115214	0.0115631	0.224736	0.166606				0.0142268
1107													0.0115281	0.0115671	0.224736	0.166698				0.0142299
1108													0.0115304	0.0115824	0.224842	0.166759				0.0142324
1109													0.0115366	0.0116048	0.224948	0.166943				0.0142324
1110													0.0115487	0.0116066	0.224948	0.167036				0.014239
1111													0.0115514	0.0116107	0.225054	0.167036				0.0142395
1112													0.0115564	0.0116183	0.225054	0.167036				0.0142528
1113													0.0115631	0.0116296	0.225054	0.167067				0.0142594
1114													0.0115671	0.0116318	0.225161	0.167159				0.0142594
1115													0.0115824	0.0116449	0.225161	0.167159				0.0142614
1116													0.0116048	0.0116575	0.225375	0.16719				0.0142701
1117													0.0116066	0.0116593	0.22559	0.16719				0.0142762
1118													0.0116107	0.0116652	0.22559	0.167252				0.0142767
1119													0.0116183	0.01168	0.22559	0.167314				0.0142767
1120													0.0116296	0.0116864	0.225698	0.167438				0.0142854
1121													0.0116318	0.0116927	0.225915	0.167438				0.0142925
1122													0.0116449	0.0117012	0.226132	0.167563				0.014294
1123													0.0116575	0.0117035	0.226241	0.167688				0.014294
1124													0.0116593	0.0117162	0.226351	0.167751				0.0143078
1125													0.0116652	0.0117338	0.226351	0.167751				0.0143216
1126													0.01168	0.0117378	0.226351	0.167813				0.014342
1127													0.0116864	0.0117496	0.226351	0.167845				0.0143425
1128													0.0116927	0.0117646	0.226351	0.167876				0.0143425
1129													0.0117012	0.0117673	0.22646	0.168002				0.0143471
1130													0.0117035	0.0117945	0.22646	0.168096				0.0143471
1131													0.0117162	0.0118376	0.22668	0.168159				0.0143563
1132													0.0117338	0.0118458	0.22668	0.168318				0.0143676
1133													0.0117378	0.0118649	0.226791	0.168445				0.0143722
1134													0.0117496	0.0118703	0.227012	0.168477				0.0143921
1135													0.0117646	0.0118749	0.227235	0.16854				0.0143931
1136													0.0117673	0.0118822	0.227683	0.16854				0.0144193
1137													0.0117945	0.0118872	0.227796	0.168604				0.0144326
1138													0.0118376	0.0118895	0.227796	0.168668				0.0144383
1139													0.0118458	0.0119282	0.227909	0.168668				0.0144383
1140													0.0118649	0.0119342	0.227909	0.168732				0.0144598
1141													0.0118703	0.0119351	0.227909	0.168764				0.0144598
1142													0.0118749	0.0119524	0.228022	0.168796				0.0144675
1143													0.0118822	0.0119529	0.228136	0.168828				0.0144691
1144													0.0118872	0.0119543	0.228136	0.16886				0.0144773
1145													0.0118895	0.0119996	0.22825	0.168892				0.0144773
1146													0.0119282	0.0120106	0.22825	0.169117				0.0144809
1147													0.0119342	0.0120206	0.228364	0.169182				0.0144927
1148													0.0119351	0.0120546	0.228593	0.169182				0.0144958
1149													0.0119524	0.0120679	0.228593	0.169214				0.0144958
1150													0.0119529	0.0120684	0.228823	0.169344				0.0144958
1151													0.0119543	0.0120697	0.229171	0.169376				0.0144958
1152													0.0119996	0.0120849	0.229287	0.169376				0.0144989
1153													0.0120106	0.0121065	0.229287	0.169376				0.0145046
1154													0.0120206	0.0121079	0.229287	0.169408				0.0145112
1155													0.0120546	0.0121116	0.229404	0.169441				0.0145159
1156													0.0120679	0.0121125	0.229521	0.169473				0.0145221
1157													0.0120684	0.0121245	0.229521	0.169604				0.0145236
1158													0.0120697	0.0121323	0.229638	0.169734				0.0145251
1159													0.0120849	0.0121489	0.229755	0.169767				0.0145303
1160													0.0121065	0.0121526	0.229755	0.169865				0.0145427
1161													0.0121079	0.0121665	0.229755	0.169865				0.0145427
1162													0.0121116	0.0121789	0.229755	0.169865				0.0145463
1163													0.0121125	0.0121794	0.229873	0.169898				0.0145494
1164													0.0121245	0.0121817	0.229873	0.169898				0.0145803
1165													0.0121323	0.0121873	0.229873	0.169898				0.0145814
1166													0.0121489	0.0121919	0.229991	0.169964				0.0145865
1167													0.0121526	0.0121993	0.229991	0.170029				0.0146072
1168													0.0121665	0.0122196	0.230229	0.170029				0.0146103
1169													0.0121789	0.0122252	0.230229	0.170062				0.0146108
1170													0.0121794	0.0122766	0.230229	0.170062				0.0146108
1171													0.0121817	0.012285	0.230467	0.170062				0.0146181
1172													0.0121873	0.0123217	0.230467	0.170128				0.0146201
1173													0.0121919	0.0123394	0.230586	0.170161				0.0146352
1174													0.0121993	0.0123557	0.230586	0.170293				0.0146352
1175													0.0122196	0.0123599	0.230827	0.17036				0.0146512
1176													0.0122252	0.0123771	0.230827	0.170426				0.0146631
1177													0.0122766	0.0123799	0.230827	0.170426				0.0146647
1178													0.012285	0.0123916	0.230947	0.170492				0.0146662
1179													0.012317	0.0124042	0.230947	0.170492				0.0146662
1180													0.0123217	0.0124084	0.231068	0.170526				0.0146725
1181													0.0123394	0.0124257	0.231068	0.170559				0.0146839
1182													0.0123557	0.012442	0.231189	0.170559				0.0146839
1183													0.0123599	0.012449	0.231311	0.170592				0.0146854
1184													0.0123771	0.012465	0.231432	0.170659				0.0147015
1185													0.0123799	0.0124715	0.231432	0.170659				0.0147046
1186													0.0123916	0.0124757	0.231432	0.170792				0.0147046
1187													0.0124042	0.0124865	0.231555	0.170792				0.0147062
1188													0.0124084	0.0124893	0.231555	0.170826				0.0147369
1189													0.0124257	0.0124912	0.2318	0.170926				0.0147369
1190													0.012442	0.0125128	0.2318	0.170926				0.0147676
1191													0.012449	0.0125593	0.232046	0.170994				0.0147676
1192													0.012465	0.0125663	0.23217	0.171027				0.0147712
1193													0.0124715	0.0125753	0.23217	0.171162				0.0147848
1194													0.0124757	0.0125866	0.23217	0.171229				0.0147936
1195													0.0124865	0.0125936	0.232294	0.171365				0.0147936
1196													0.0124893	0.012612	0.232294	0.171365				0.014803
1197													0.0124912	0.012613	0.232418	0.171365				0.0148056
1198													0.0125128	0.0126205	0.232543	0.171398				0.0148223
1199													0.0125593	0.0126432	0.232668	0.171432				0.0148302
1200													0.0125663	0.0126451	0.232668	0.1715				0.0148302
1201													0.0125753	0.0126507	0.232793	0.171534				0.0148584
1202													0.0125866	0.0126663	0.232919	0.171534				0.0148605
1203													0.0125936	0.0126687	0.233171	0.171738				0.0148683
1204													0.012612	0.0126739	0.233171	0.171738				0.0148746
1205													0.012613	0.0126758	0.233298	0.171875				0.0148751
1206													0.0126205	0.0126796	0.233298	0.171944				0.0148788
1207													0.0126432	0.0126881	0.233298	0.171978				0.0148809
1208													0.0126451	0.0126885	0.233425	0.172012				0.0148809
1209													0.0126507	0.0126975	0.233425	0.172116				0.0148846
1210													0.0126663	0.0127426	0.233425	0.172116				0.0148861
1211													0.0126687	0.0127563	0.23368	0.172116				0.0148861
1212													0.0126739	0.012762	0.233808	0.172184				0.0148929
1213													0.0126758	0.0127653	0.233936	0.172184				0.014894
1214													0.0126796	0.0127919	0.234065	0.172184				0.0148961
1215													0.0126881	0.0128124	0.234065	0.172219				0.0148971
1216													0.0126885	0.0128315	0.234194	0.172357				0.0148977
1217													0.0126975	0.0128682	0.234194	0.172392				0.0149008
1218													0.0127426	0.012893	0.234454	0.172426				0.014904
1219													0.0127563	0.0129236	0.234584	0.172426				0.0149045
1220													0.012762	0.0129466	0.234584	0.172496				0.0149139
1221													0.0127653	0.0129504	0.234714	0.172565				0.0149171
1222													0.0127919	0.01296	0.234845	0.172565				0.0149354
1223													0.0128086	0.0129772	0.234845	0.1726				0.0149365
1224													0.0128124	0.0129849	0.234976	0.172704				0.0149422
1225													0.0128315	0.0130022	0.234976	0.172739				0.0149422
1226													0.0128682	0.0130056	0.235108	0.172809				0.0149559
1227													0.012893	0.0130128	0.235108	0.172809				0.0149559
1228													0.0129236	0.0130166	0.235108	0.172914				0.0149564
1229													0.0129466	0.0130282	0.235108	0.173054				0.0149622
1230													0.0129504	0.0130315	0.235108	0.173054				0.014969
1231													0.01296	0.0130614	0.23524	0.17316				0.0149764
1232													0.0129772	0.0130893	0.23524	0.17316				0.0149769
1233													0.0129849	0.0130932	0.235372	0.17316				0.0149769
1234													0.0130022	0.0131298	0.235505	0.173195				0.0149927
1235													0.0130056	0.0131356	0.235505	0.173195				0.0149932
1236													0.0130128	0.0131584	0.235505	0.17323				0.0149938
1237													0.0130166	0.0131588	0.235638	0.173265				0.0149938
1238													0.0130282	0.013184	0.235772	0.173301				0.0149943
1239													0.0130315	0.013185	0.235772	0.173371				0.0149974
1240													0.0130614	0.013201	0.235772	0.173478				0.0149974
1241													0.0130893	0.013234	0.235772	0.173513				0.0150027
1242													0.0130932	0.0132349	0.235905	0.173549				0.0150085
1243													0.0131298	0.0132743	0.235905	0.173584				0.0150206
1244													0.0131356	0.0132753	0.236174	0.173584				0.0150206
1245													0.0131584	0.0132757	0.236445	0.173655				0.0150248
1246													0.0131588	0.0132792	0.23658	0.173691				0.0150259
1247													0.013184	0.0133244	0.23658	0.173691				0.0150259
1248													0.013185	0.0133322	0.23658	0.173833				0.0150322
1249													0.013201	0.0133454	0.23658	0.173869				0.0150322
1250													0.013234	0.0133654	0.236853	0.173905				0.0150364
1251													0.0132349	0.0133781	0.236853	0.173941				0.0150454
1252													0.0132743	0.0133816	0.236853	0.174012				0.015047
1253													0.0132753	0.013406	0.23699	0.174012				0.0150575
1254													0.0132757	0.0134148	0.23699	0.17412				0.0150623
1255													0.0132792	0.0134432	0.237128	0.174192				0.0150823
1256													0.0133244	0.0134496	0.237128	0.174192				0.0150823
1257													0.0133322	0.0134678	0.237265	0.174264				0.0150855
1258													0.0133454	0.0134687	0.237265	0.174264				0.0150855
1259													0.0133654	0.0134746	0.237403	0.174264				0.0150892
1260													0.0133781	0.0135287	0.237542	0.1743				0.0150892
1261													0.0133816	0.0135346	0.237542	0.1743				0.0150903
1262													0.013383	0.013538	0.237681	0.174336				0.0150903
1263													0.013406	0.013539	0.23782	0.174808				0.0151072
1264													0.0134148	0.013541	0.23782	0.174808				0.0151183
1265													0.0134432	0.0135888	0.23796	0.174991				0.0151183
1266													0.0134496	0.0136056	0.23796	0.174991				0.0151204
1267													0.0134678	0.0136447	0.2381	0.175064				0.0151252
1268													0.0134687	0.0136476	0.2381	0.175101				0.0151257
1269													0.0134746	0.0136486	0.238241	0.175101				0.0151257
1270													0.0135287	0.01366	0.238241	0.175101				0.0151347
1271													0.0135346	0.013663	0.238241	0.175137				0.0151437
1272													0.013538	0.0136669	0.238241	0.175174				0.0151437
1273													0.013539	0.0136694	0.238382	0.175211				0.015148
1274													0.013541	0.0137001	0.238523	0.175211				0.0151575
1275													0.0135888	0.0137051	0.238523	0.175432				0.0151575
1276													0.0136056	0.0137086	0.238523	0.175469				0.0151644
1277													0.0136447	0.0137116	0.238523	0.175506				0.0151729
1278													0.0136476	0.0137185	0.238808	0.175543				0.0151745
1279													0.0136486	0.013721	0.23895	0.175692				0.0151787
1280													0.01366	0.0137309	0.23895	0.175692				0.0151787
1281													0.013663	0.0137369	0.239094	0.175803				0.0151888
1282													0.0136669	0.0137438	0.239381	0.17584				0.0151888
1283													0.0136694	0.0137458	0.239671	0.175878				0.0151925
1284													0.0137001	0.0137498	0.239671	0.176102				0.0151925
1285													0.0137036	0.0137533	0.239671	0.176177				0.0152005
1286													0.0137051	0.0137617	0.239816	0.17629				0.0152005
1287													0.0137086	0.0137816	0.239962	0.176479				0.015201
1288													0.0137116	0.013825	0.239962	0.176479				0.0152021
1289													0.0137185	0.0138365	0.240108	0.176668				0.0152239
1290													0.013721	0.0138475	0.240108	0.176706				0.0152345
1291													0.0137309	0.013856	0.240402	0.176706				0.0152382
1292													0.0137369	0.0138595	0.240402	0.176744				0.0152569
1293													0.0137438	0.0138755	0.240402	0.176744				0.0152659
1294													0.0137458	0.0138995	0.240402	0.176858				0.0152824
1295													0.0137498	0.013922	0.24055	0.176897				0.0152824
1296													0.0137533	0.013922	0.24055	0.176973				0.0152979
1297													0.0137617	0.0139667	0.240698	0.176973				0.015299
1298													0.0137816	0.0139953	0.240698	0.177088				0.015299
1299													0.013825	0.0140134	0.240698	0.177164				0.0153107
1300													0.0138365	0.0140139	0.240846	0.177164				0.0153107
1301													0.0138475	0.0140386	0.240995	0.177203				0.0153118
1302													0.013856	0.0140542	0.240995	0.177241				0.0153251
1303													0.013856	0.0140572	0.240995	0.177318				0.0153251
1304													0.0138595	0.0140588	0.240995	0.177472				0.0153262
1305													0.0138755	0.0140623	0.241295	0.177472				0.0153262
1306													0.0138995	0.0140683	0.241295	0.177511				0.0153305
1307													0.013922	0.0140714	0.241295	0.17755				0.0153305
1308													0.013922	0.0140734	0.241295	0.17755				0.0153321
1309													0.0139667	0.01409	0.241445	0.17755				0.0153358
1310													0.0139953	0.0140921	0.241596	0.177627				0.0153577
1311													0.0140134	0.0140991	0.241596	0.177627				0.0153583
1312													0.0140139	0.0141194	0.241596	0.177705				0.0153599
1313													0.0140386	0.0141229	0.241748	0.177744				0.0153599
1314													0.0140542	0.0141264	0.241748	0.177744				0.0153647
1315													0.0140572	0.0141325	0.241748	0.17786				0.0153706
1316													0.0140588	0.014135	0.241748	0.17786				0.0153706
1317													0.0140593	0.0141852	0.241748	0.177938				0.0153743
1318													0.0140598	0.0142004	0.241748	0.177938				0.0153759
1319													0.0140623	0.0142167	0.2419	0.177977				0.0154011
1320													0.0140683	0.0142197	0.242052	0.177977				0.0154161
1321													0.0140714	0.0142731	0.242052	0.178016				0.0154161
1322													0.0140734	0.0142828	0.242052	0.178016				0.0154183
1323													0.01409	0.0143042	0.242205	0.178055				0.0154247
1324													0.0140921	0.0143129	0.242205	0.178095				0.0154333
1325													0.0140956	0.0143195	0.242358	0.178134				0.0154413
1326													0.0140991	0.014342	0.242358	0.178173				0.0154456
1327													0.0141194	0.0143445	0.242358	0.178212				0.0154515
1328													0.0141229	0.0143676	0.242512	0.178369				0.0154515
1329													0.0141264	0.0143686	0.242512	0.178409				0.015458
1330													0.0141325	0.0143722	0.242512	0.178448				0.0154623
1331													0.014135	0.0143875	0.242512	0.178448				0.0154666
1332													0.0141852	0.014389	0.242666	0.178448				0.0154795
1333													0.0142004	0.0144316	0.242666	0.178488				0.01548
1334													0.0142167	0.0144881	0.242666	0.178488				0.01548
1335													0.0142197	0.0145107	0.242821	0.178488				0.01548
1336													0.0142731	0.0145128	0.242821	0.178567				0.015487
1337													0.0142828	0.0145313	0.242977	0.178685				0.0155064
1338													0.0143042	0.0145365	0.242977	0.178685				0.0155123
1339													0.0143129	0.014538	0.242977	0.178725				0.0155188
1340													0.0143195	0.0145391	0.242977	0.178805				0.0155188
1341													0.014342	0.0145427	0.242977	0.178884				0.0155452
1342													0.0143445	0.0145566	0.243133	0.178924				0.0155501
1343													0.0143676	0.0145969	0.243446	0.178964				0.0155538
1344													0.0143686	0.0146	0.243446	0.179044				0.0155571
1345													0.0143722	0.0146088	0.243446	0.179124				0.0155808
1346													0.0143875	0.0146139	0.243761	0.179164				0.0155895
1347													0.014389	0.0146186	0.243761	0.179204				0.01559
1348													0.014408	0.0146362	0.243761	0.179204				0.0156214
1349													0.0144147	0.0146465	0.243761	0.179284				0.0156322
1350													0.0144316	0.01466	0.24392	0.179284				0.0156366
1351													0.0144881	0.0146631	0.24392	0.179324				0.0156366
1352													0.0145107	0.0146777	0.24392	0.179364				0.0156371
1353													0.0145128	0.0146834	0.24392	0.179485				0.0156501
1354													0.0145313	0.014688	0.244239	0.179485				0.0156533
1355													0.0145365	0.0146974	0.244239	0.179526				0.0156593
1356													0.014538	0.0147015	0.244239	0.179566				0.0156593
1357													0.0145391	0.0147031	0.244399	0.179687				0.0156647
1358													0.0145427	0.0147072	0.244559	0.179687				0.0156653
1359													0.0145566	0.0147213	0.244559	0.179728				0.0156794
1360													0.0145969	0.0147676	0.244721	0.179728				0.0156794
1361													0.0146	0.0147749	0.245045	0.17985				0.0156794
1362													0.0146088	0.0147754	0.245371	0.17989				0.0156919
1363													0.0146139	0.014791	0.245371	0.179931				0.0156924
1364													0.0146186	0.0147936	0.245535	0.179931				0.0156935
1365													0.0146362	0.0147957	0.246197	0.179931				0.0156935
1366													0.0146465	0.014803	0.246197	0.180013				0.0156995
1367													0.01466	0.0148046	0.246197	0.180053				0.0156995
1368													0.0146631	0.0148197	0.246364	0.180094				0.0157
1369													0.0146777	0.0148234	0.246364	0.180094				0.0157207
1370													0.0146834	0.0148459	0.246364	0.180094				0.0157239
1371													0.014688	0.0148778	0.246531	0.180135				0.0157239
1372													0.0146974	0.0148961	0.246531	0.180135				0.0157239
1373													0.0147015	0.0148966	0.246699	0.180258				0.0157239
1374													0.0147031	0.0148992	0.246699	0.180299				0.0157294
1375													0.0147072	0.0149506	0.246868	0.18034				0.0157294
1376													0.0147213	0.0149564	0.246868	0.180381				0.0157299
1377													0.0147676	0.014968	0.247037	0.180463				0.0157299
1378													0.0147749	0.0149974	0.247207	0.180463				0.0157332
1379													0.0147754	0.0150011	0.247378	0.180463				0.0157332
1380													0.014791	0.0150132	0.247378	0.180463				0.01575
1381													0.0147936	0.015018	0.247549	0.180463				0.01575
1382													0.0147957	0.0150222	0.247549	0.180587				0.0157539
1383													0.014803	0.0150823	0.247721	0.180711				0.0157604
1384													0.0148046	0.0150903	0.247721	0.180753				0.0157898
1385													0.0148197	0.0151416	0.247721	0.180753				0.0157898
1386													0.0148234	0.0151559	0.247721	0.180753				0.0157898
1387													0.0148459	0.0151702	0.247721	0.180794				0.0157898
1388													0.0148778	0.0151808	0.247721	0.180794				0.0157909
1389													0.0148961	0.0151835	0.247893	0.180836				0.0157909
1390													0.0148966	0.0152196	0.247893	0.180877				0.0158144
1391													0.0148992	0.0152382	0.247893	0.181044				0.0158155
1392													0.0149506	0.0152563	0.247893	0.181085				0.0158187
1393													0.0149564	0.0152569	0.247893	0.181169				0.0158286
1394													0.014968	0.0152659	0.248066	0.181295				0.0158286
1395													0.0149974	0.0152744	0.248066	0.181295				0.0158302
1396													0.0150011	0.0152888	0.248066	0.181421				0.015834
1397													0.0150132	0.0152974	0.24824	0.181463				0.015834
1398													0.015018	0.0153251	0.24824	0.181589				0.015834
1399													0.0150222	0.0153353	0.24824	0.181674				0.0158351
1400													0.0150823	0.0153492	0.24824	0.181758				0.0158351
1401													0.0150903	0.0153583	0.24824	0.181758				0.0158384
1402													0.0151416	0.0153711	0.24824	0.181801				0.0158543
1403													0.0151559	0.0153743	0.24824	0.181801				0.0158548
1404													0.0151702	0.0153909	0.248414	0.181928				0.0158548
1405													0.0151808	0.0153915	0.248414	0.181928				0.0158745
1406													0.0151835	0.0154274	0.248414	0.182013				0.0158745
1407													0.0152196	0.015436	0.248589	0.182056				0.0158833
1408													0.0152382	0.0154521	0.248764	0.182098				0.0158866
1409													0.0152563	0.0154612	0.248764	0.182184				0.0158866
1410													0.0152569	0.0154623	0.248764	0.182226				0.0158942
1411													0.0152659	0.015466	0.248764	0.182269				0.0158975
1412													0.0152744	0.0154886	0.248941	0.182484				0.0158975
1413													0.0152888	0.0155123	0.248941	0.18257				0.0158981
1414													0.0152974	0.0155155	0.248941	0.182743				0.0159024
1415													0.0153251	0.0155301	0.248941	0.182916				0.0159024
1416													0.0153353	0.0155306	0.249118	0.183003				0.0159046
1417													0.0153492	0.0155317	0.249295	0.18309				0.0159046
1418													0.0153583	0.0155538	0.249473	0.183265				0.0159068
1419													0.0153711	0.0155716	0.249652	0.183352				0.0159271
1420													0.0153743	0.0155808	0.249652	0.183352				0.0159271
1421													0.0153909	0.0156371	0.249652	0.183572				0.0159299
1422													0.0153915	0.0156794	0.249652	0.183572				0.0159343
1423													0.0154274	0.0156848	0.249832	0.183572				0.0159343
1424													0.015436	0.0156935	0.249832	0.183572				0.015937
1425													0.0154521	0.0156962	0.249832	0.183704				0.0159485
1426													0.0154612	0.0157	0.250012	0.18397				0.0159485
1427													0.0154623	0.0157169	0.250012	0.184103				0.0159628
1428													0.015466	0.0157217	0.250012	0.184192				0.0159887
1429													0.0154886	0.0157332	0.250012	0.184237				0.0159903
1430													0.0155123	0.01575	0.250193	0.184237				0.0160112
1431													0.0155155	0.0157604	0.250374	0.184282				0.0160112
1432													0.0155301	0.0157827	0.250374	0.184416				0.0160333
1433													0.0155306	0.0158187	0.250374	0.184416				0.0160333
1434													0.0155317	0.015834	0.250374	0.184461				0.0160415
1435													0.0155538	0.015834	0.250557	0.184461				0.0160421
1436													0.0155716	0.0158379	0.25074	0.184461				0.0160653
1437													0.0155808	0.0158384	0.25074	0.184551				0.0160653
1438													0.0155808	0.0158783	0.25074	0.184641				0.0160735
1439													0.0156371	0.0158887	0.250924	0.184641				0.0160735
1440													0.0156794	0.0159041	0.250924	0.184776				0.0160769
1441													0.0156848	0.0159046	0.250924	0.184776				0.0160769
1442													0.0156935	0.0159205	0.251108	0.184776				0.0160807
1443													0.0156962	0.0159211	0.251293	0.184821				0.0160807
1444													0.0157	0.0159271	0.251479	0.184912				0.0160874
1445													0.0157169	0.0159293	0.251666	0.184912				0.0160896
1446													0.0157217	0.0159353	0.251853	0.184957				0.0160896
1447													0.0157332	0.0159414	0.251853	0.185048				0.0161001
1448													0.01575	0.0159419	0.252041	0.185048				0.0161001
1449													0.0157604	0.0159628	0.25223	0.185093				0.0161156
1450													0.0157827	0.0159744	0.25242	0.185185				0.0161349
1451													0.0158182	0.0160415	0.25242	0.185276				0.0161349
1452													0.0158187	0.0160471	0.25261	0.185276				0.0161383
1453													0.015834	0.0160653	0.25261	0.185367				0.0161383
1454													0.015834	0.0160874	0.25261	0.185367				0.0161615
1455													0.0158379	0.0161183	0.252801	0.185413				0.0161665
1456													0.0158384	0.0161438	0.252801	0.185505				0.0161665
1457													0.0158756	0.0161455	0.252801	0.185551				0.0161732
1458													0.0158783	0.0161504	0.252801	0.185597				0.0161854
1459													0.0158887	0.0161515	0.252993	0.185735				0.0162009
1460													0.0158926	0.0161615	0.252993	0.185735				0.0162043
1461													0.0159041	0.0161665	0.253186	0.185735				0.0162059
1462													0.0159046	0.0161693	0.253379	0.18592				0.0162059
1463													0.0159205	0.0161948	0.253769	0.185966				0.0162254
1464													0.0159211	0.0161954	0.253769	0.186012				0.0162398
1465													0.0159271	0.0162059	0.253965	0.186105				0.0162432
1466													0.0159293	0.016217	0.253965	0.186105				0.0162432
1467													0.0159353	0.0162254	0.253965	0.186152				0.016271
1468													0.0159414	0.0162309	0.253965	0.186198				0.0162727
1469													0.0159419	0.0162387	0.254161	0.186245				0.0162727
1470													0.0159628	0.0162677	0.254161	0.186385				0.0162838
1471													0.0159744	0.016271	0.254359	0.186479				0.0162905
1472													0.0160311	0.0162744	0.254557	0.186525				0.0162905
1473													0.0160344	0.0162928	0.254557	0.186619				0.016295
1474													0.0160415	0.0162989	0.254756	0.186619				0.0162961
1475													0.0160471	0.0163363	0.254756	0.186714				0.0163056
1476													0.0160653	0.0163363	0.254956	0.186761				0.0163056
1477													0.0160874	0.0163408	0.254956	0.186761				0.0163128
1478													0.0161183	0.016348	0.254956	0.186808				0.0163285
1479													0.0161438	0.0163508	0.255359	0.186855				0.0163285
1480													0.0161455	0.0163508	0.255359	0.186855				0.0163318
1481													0.0161504	0.0163542	0.255359	0.186855				0.016343
1482													0.0161515	0.0163598	0.255359	0.18695				0.0163542
1483													0.0161615	0.0163704	0.255562	0.18695				0.0163542
1484													0.0161665	0.0163754	0.255562	0.186997				0.0163603
1485													0.0161693	0.0163822	0.255562	0.186997				0.0163648
1486													0.0161948	0.0163844	0.255562	0.187044				0.0163648
1487													0.0161954	0.0163866	0.255765	0.18733				0.0163693
1488													0.0162059	0.0164096	0.255765	0.187378				0.0163704
1489													0.016217	0.016418	0.255765	0.187473				0.0163788
1490													0.0162254	0.0164455	0.256175	0.187569				0.0163788
1491													0.0162309	0.0164506	0.256175	0.187569				0.0163799
1492													0.0162387	0.0164719	0.256381	0.187569				0.016409
1493													0.0162677	0.0164848	0.256381	0.187617				0.0164186
1494													0.016271	0.0164854	0.256588	0.187713				0.0164197
1495													0.0162744	0.0164882	0.257005	0.187761				0.0164197
1496													0.0162928	0.0164905	0.257005	0.187761				0.0164253
1497													0.0162989	0.0165006	0.257005	0.187906				0.0164354
1498													0.0163363	0.0165102	0.257005	0.187954				0.0164472
1499													0.0163363	0.0165338	0.257214	0.187954				0.016464
1500													0.0163408	0.0165349	0.257214	0.188003				0.016464
1501													0.016348	0.0165372	0.257214	0.188003				0.0164854
1502													0.0163508	0.0165378	0.257214	0.188051				0.0164905
1503													0.0163508	0.0165547	0.257214	0.188051				0.0164905
1504													0.0163542	0.016575	0.257425	0.188051				0.0165006
1505													0.0163598	0.0165902	0.257425	0.188051				0.0165068
1506													0.0163704	0.0166032	0.257425	0.188051				0.0165141
1507													0.0163754	0.0166383	0.257425	0.1881				0.0165141
1508													0.0163822	0.0166576	0.257425	0.1881				0.016518
1509													0.0163844	0.0166706	0.257637	0.1881				0.0165231
1510													0.0163866	0.0166769	0.257637	0.188343				0.0165271
1511													0.0164096	0.0167206	0.257849	0.188392				0.0165338
1512													0.016418	0.0167268	0.258063	0.188441				0.0165338
1513													0.0164455	0.016741	0.258063	0.188539				0.016544
1514													0.0164506	0.0167473	0.258063	0.188539				0.016544
1515													0.0164719	0.0167604	0.258063	0.188588				0.0165654
1516													0.0164848	0.0168231	0.258063	0.188588				0.0165654
1517													0.0164854	0.0168334	0.258063	0.188588				0.0165654
1518													0.0164882	0.0168368	0.258063	0.188735				0.016575
1519													0.0164905	0.0168385	0.258277	0.188883				0.0165857
1520													0.0165006	0.0168414	0.258277	0.188883				0.0165891
1521													0.0165102	0.0168608	0.258277	0.188981				0.0165891
1522													0.0165338	0.0168619	0.258277	0.18918				0.0165976
1523													0.0165349	0.0168665	0.258493	0.18918				0.0165976
1524													0.0165372	0.0168854	0.258493	0.18918				0.0166032
1525													0.0165378	0.0168871	0.258493	0.189229				0.01661
1526													0.0165547	0.0168877	0.258709	0.189329				0.0166202
1527													0.016575	0.0168888	0.258709	0.189379				0.0166202
1528													0.0165784	0.016894	0.258709	0.189429				0.0166225
1529													0.0165902	0.016898	0.258709	0.189429				0.0166225
1530													0.0166032	0.0168997	0.258927	0.189478				0.0166474
1531													0.0166383	0.0169077	0.258927	0.189478				0.0166508
1532													0.0166576	0.0169232	0.258927	0.189478				0.0166513
1533													0.016661	0.0169301	0.258927	0.189478				0.0166576
1534													0.0166706	0.0169341	0.259145	0.189528				0.0166655
1535													0.0166769	0.0169473	0.259145	0.189629				0.0166655
1536													0.0167206	0.0169507	0.259145	0.189679				0.0166723
1537													0.0167268	0.0169674	0.259145	0.189679				0.0166859
1538													0.016741	0.0169898	0.259145	0.189729				0.0166865
1539													0.0167473	0.0169915	0.259145	0.18983				0.0166865
1540													0.0167604	0.0169938	0.259365	0.18988				0.0166876
1541													0.0168231	0.016999	0.259365	0.18988				0.0166933
1542													0.0168334	0.0170099	0.259585	0.18993				0.0166961
1543													0.0168368	0.0170174	0.259807	0.189981				0.0166961
1544													0.0168385	0.0170197	0.259807	0.190031				0.0167058
1545													0.0168414	0.0170203	0.259807	0.190031				0.0167058
1546													0.0168608	0.017022	0.259807	0.190031				0.0167058
1547													0.0168619	0.017026	0.259807	0.190133				0.0167081
1548													0.0168665	0.0170456	0.260253	0.190183				0.0167115
1549													0.0168854	0.0170485	0.260253	0.190183				0.0167194
1550													0.0168871	0.0170566	0.260253	0.190183				0.0167194
1551													0.0168877	0.0170612	0.260253	0.190183				0.0167206
1552													0.0168888	0.0170652	0.260253	0.190183				0.0167206
1553													0.016894	0.0170773	0.260253	0.190285				0.0167223
1554													0.016898	0.0170941	0.260478	0.190285				0.0167348
1555													0.0168997	0.0171039	0.260478	0.190285				0.016741
1556													0.0169077	0.0171051	0.260703	0.190285				0.0167575
1557													0.0169232	0.017108	0.260703	0.190336				0.0167575
1558													0.0169232	0.0171201	0.260703	0.190336				0.0167911
1559													0.0169301	0.0171456	0.26093	0.190438				0.0167911
1560													0.0169341	0.0171456	0.26093	0.190489				0.0167968
1561													0.0169473	0.0171484	0.26093	0.190489				0.016802
1562													0.0169507	0.0171513	0.26093	0.19054				0.0168042
1563													0.0169674	0.0171652	0.26093	0.190591				0.0168042
1564													0.0169898	0.0171693	0.26093	0.190642				0.0168334
1565													0.0169915	0.0171699	0.261158	0.190693				0.0168374
1566													0.0169938	0.017171	0.261158	0.190745				0.0168396
1567													0.016999	0.0171734	0.261158	0.190848				0.0168396
1568													0.0170099	0.0171786	0.261158	0.190951				0.0168551
1569													0.0170174	0.0171965	0.261158	0.191002				0.0168608
1570													0.0170197	0.0172256	0.261387	0.191054				0.0168608
1571													0.0170203	0.017232	0.261387	0.191054				0.0168619
1572													0.017022	0.017236	0.261387	0.191054				0.0168619
1573													0.017026	0.0172628	0.261387	0.191054				0.0168751
1574													0.0170456	0.017275	0.261387	0.191054				0.0168751
1575													0.0170485	0.0172756	0.261617	0.191157				0.0168854
1576													0.0170566	0.0172785	0.261617	0.191209				0.0168951
1577													0.0170612	0.0172843	0.261617	0.191261				0.0169083
1578													0.0170652	0.0172936	0.261617	0.191365				0.0169089
1579													0.0170773	0.0173216	0.261617	0.191417				0.0169111
1580													0.0170941	0.017328	0.261617	0.191469				0.0169192
1581													0.0171039	0.0173339	0.261617	0.191469				0.0169266
1582													0.0171051	0.0173543	0.261848	0.191469				0.0169301
1583													0.017108	0.0173549	0.261848	0.191574				0.0169438
1584													0.0171201	0.0173602	0.261848	0.191678				0.0169438
1585													0.0171456	0.0173607	0.261848	0.191888				0.0169507
1586													0.0171484	0.0173654	0.261848	0.191941				0.0169507
1587													0.0171513	0.0174146	0.261848	0.191994				0.0169519
1588													0.0171652	0.0174286	0.262081	0.191994				0.0169559
1589													0.0171693	0.017445	0.262081	0.192099				0.0169628
1590													0.0171699	0.0174462	0.262081	0.192152				0.0169628
1591													0.017171	0.0174462	0.262081	0.192152				0.0169656
1592													0.0171734	0.0174667	0.262081	0.192205				0.0169679
1593													0.0171786	0.0174685	0.262081	0.192205				0.01698
1594													0.0171965	0.017475	0.262081	0.192258				0.0169817
1595													0.0172256	0.0174826	0.262314	0.192311				0.0169898
1596													0.017232	0.0174891	0.262314	0.192364				0.0170001
1597													0.017236	0.0174973	0.262314	0.192417				0.0170076
1598													0.0172628	0.0174979	0.262549	0.192417				0.0170168
1599													0.017275	0.0175014	0.262549	0.192471				0.0170168
1600													0.0172756	0.017502	0.262549	0.192524				0.0170174
1601													0.0172785	0.0175043	0.262549	0.192577				0.0170174
1602													0.0172843	0.0175137	0.262549	0.192631				0.0170197
1603													0.0172936	0.017519	0.262785	0.192684				0.017022
1604													0.0173216	0.017519	0.262785	0.192684				0.0170318
1605													0.017328	0.017529	0.262785	0.192738				0.0170318
1606													0.0173339	0.0175355	0.262785	0.192845				0.0170399
1607													0.0173543	0.0175491	0.263022	0.193006				0.0170439
1608													0.0173549	0.0175561	0.263022	0.19306				0.0170439
1609													0.0173602	0.0175697	0.263022	0.19306				0.0170675
1610													0.0173607	0.0175721	0.263022	0.19306				0.0170698
1611													0.0173654	0.017588	0.263022	0.193168				0.017075
1612													0.0174146	0.0176051	0.263022	0.193385				0.017075
1613													0.0174286	0.0176069	0.263022	0.193385				0.017075
1614													0.017445	0.0176281	0.26326	0.193439				0.017075
1615													0.0174462	0.0176335	0.26326	0.193439				0.017086
1616													0.0174462	0.0176423	0.26326	0.193603				0.0170889
1617													0.0174667	0.0176524	0.26326	0.193603				0.0170889
1618													0.0174685	0.017682	0.26326	0.193658				0.0170929
1619													0.017475	0.0176927	0.26326	0.193712				0.0170929
1620													0.0174826	0.017695	0.263499	0.193712				0.0170947
1621													0.0174891	0.017698	0.263499	0.193767				0.0170958
1622													0.0174973	0.0177027	0.263499	0.193877				0.017097
1623													0.0174979	0.0177348	0.263499	0.193877				0.017101
1624													0.0175014	0.0177728	0.263499	0.193877				0.017101
1625													0.017502	0.017774	0.263499	0.193877				0.0171039
1626													0.0175043	0.0177919	0.263499	0.193987				0.0171045
1627													0.0175137	0.0177936	0.26374	0.194042				0.0171126
1628													0.017519	0.0178056	0.26374	0.194097				0.0171126
1629													0.017519	0.0178056	0.26374	0.194097				0.0171253
1630													0.017529	0.0178163	0.26374	0.194152				0.0171259
1631													0.0175355	0.0178205	0.26374	0.194207				0.0171311
1632													0.0175491	0.0178652	0.26374	0.194318				0.017134
1633													0.0175561	0.01787	0.263982	0.194318				0.0171456
1634													0.0175697	0.0178771	0.263982	0.194429				0.0171479
1635													0.0175721	0.0178993	0.263982	0.194484				0.0171502
1636													0.017588	0.017904	0.263982	0.19454				0.0171612
1637													0.0176051	0.0179328	0.263982	0.19454				0.0171652
1638													0.0176069	0.0179394	0.263982	0.194596				0.0171728
1639													0.0176281	0.0179525	0.263982	0.194596				0.0172012
1640													0.0176335	0.0179651	0.264225	0.194652				0.0172012
1641													0.0176423	0.0179789	0.264225	0.194707				0.0172355
1642													0.0176524	0.0179885	0.264225	0.194707				0.017236
1643													0.017682	0.0179891	0.264225	0.194875				0.017236
1644													0.0176927	0.0180348	0.264225	0.194931				0.0172366
1645													0.017695	0.0180366	0.264225	0.1951				0.0172378
1646													0.017698	0.0180396	0.264225	0.1951				0.0172378
1647													0.0177027	0.0180583	0.264225	0.195157				0.017243
1648													0.0177348	0.0180661	0.264225	0.195213				0.017243
1649													0.0177728	0.0180691	0.264469	0.195213				0.0172482
1650													0.017774	0.01808	0.264469	0.19527				0.0172511
1651													0.0177764	0.0181023	0.264469	0.19527				0.0172511
1652													0.0177871	0.0181059	0.264469	0.195383				0.0172541
1653													0.0177919	0.0181065	0.264469	0.195383				0.0172546
1654													0.0177936	0.0181192	0.264469	0.195496				0.0172546
1655													0.0178056	0.0181222	0.264715	0.195553				0.0172581
1656													0.0178056	0.0181234	0.264715	0.195667				0.0172628
1657													0.0178163	0.0181379	0.264715	0.195781				0.0172628
1658													0.0178205	0.0181548	0.264715	0.195781				0.0172657
1659													0.017833	0.0181572	0.264962	0.195781				0.017268
1660													0.01787	0.0181597	0.264962	0.195839				0.0172797
1661													0.0178771	0.0181597	0.264962	0.195839				0.0172797
1662													0.0178993	0.0181772	0.264962	0.195953				0.0172843
1663													0.017904	0.018216	0.264962	0.196011				0.0172855
1664													0.0179274	0.0182166	0.26521	0.196011				0.0172855
1665													0.0179328	0.0182239	0.26521	0.196068				0.0172966
1666													0.0179394	0.018239	0.26521	0.196068				0.0173
1667													0.0179651	0.0182554	0.26521	0.196068				0.0173006
1668													0.0179789	0.0182578	0.26521	0.196183				0.0173175
1669													0.0179885	0.0182603	0.26521	0.196241				0.0173175
1670													0.0179891	0.0182961	0.26521	0.196357				0.0173205
1671													0.0180348	0.0183028	0.26521	0.196357				0.0173216
1672													0.0180366	0.0183144	0.26521	0.196473				0.017328
1673													0.018039	0.0183247	0.26546	0.196473				0.017328
1674													0.0180396	0.0183254	0.26546	0.196473				0.017331
1675													0.0180583	0.0183254	0.26571	0.196473				0.017331
1676													0.0180661	0.0183272	0.26571	0.196589				0.0173555
1677													0.0180691	0.018329	0.26571	0.196589				0.0173736
1678													0.01808	0.0183369	0.265963	0.196647				0.0173853
1679													0.0181023	0.0183418	0.265963	0.196705				0.0173853
1680													0.0181059	0.0183455	0.265963	0.196822				0.0173906
1681													0.0181065	0.018365	0.265963	0.196881				0.0173906
1682													0.0181192	0.0183686	0.266216	0.196881				0.0173958
1683													0.0181222	0.0183711	0.266216	0.196939				0.0173958
1684													0.0181234	0.0183784	0.266216	0.196939				0.0174005
1685													0.0181379	0.0183827	0.266216	0.196998				0.0174011
1686													0.0181548	0.0183845	0.266216	0.196998				0.017414
1687													0.0181572	0.0184034	0.266216	0.196998				0.017414
1688													0.0181572	0.0184041	0.266216	0.197174				0.0174187
1689													0.0181597	0.0184285	0.266216	0.197292				0.0174187
1690													0.0181597	0.0184334	0.266471	0.197292				0.017421
1691													0.0181772	0.0184346	0.266471	0.197292				0.0174216
1692													0.018216	0.0184401	0.266471	0.197351				0.0174409
1693													0.0182166	0.0184469	0.266471	0.19741				0.0174409
1694													0.0182239	0.0184505	0.266727	0.19747				0.0174433
1695													0.018239	0.0184634	0.266727	0.197529				0.0174433
1696													0.0182554	0.0184695	0.266727	0.197588				0.0174685
1697													0.0182578	0.0184806	0.266727	0.197648				0.0174685
1698													0.0182603	0.0184867	0.266985	0.197648				0.0174802
1699													0.0182961	0.0184947	0.266985	0.197707				0.0174967
1700													0.0183028	0.0184953	0.266985	0.197767				0.0174973
1701													0.0183144	0.0185469	0.266985	0.197827				0.0174973
1702													0.0183247	0.0185709	0.266985	0.197827				0.0174979
1703													0.0183254	0.0185813	0.267244	0.197886				0.0175014
1704													0.0183254	0.0186078	0.267244	0.198066				0.0175049
1705													0.0183272	0.0186189	0.267504	0.198126				0.017512
1706													0.018329	0.0186269	0.267504	0.198126				0.0175132
1707													0.0183369	0.0186325	0.267504	0.198126				0.0175132
1708													0.0183418	0.0186331	0.267504	0.198126				0.0175132
1709													0.0183455	0.0186356	0.267504	0.198186				0.0175137
1710													0.018365	0.0186399	0.267504	0.198186				0.0175161
1711													0.0183686	0.0186442	0.267504	0.198247				0.017519
1712													0.0183711	0.0187314	0.267766	0.198247				0.017519
1713													0.0183784	0.0187333	0.267766	0.198488				0.0175361
1714													0.0183827	0.0187463	0.267766	0.198549				0.0175361
1715													0.0183845	0.0187513	0.267766	0.198549				0.017542
1716													0.0184034	0.0187599	0.267766	0.19867				0.0175473
1717													0.0184334	0.0187668	0.267766	0.198731				0.0175561
1718													0.0184346	0.0187829	0.26803	0.198731				0.0175561
1719													0.0184401	0.0187879	0.26803	0.198975				0.0175667
1720													0.0184469	0.0187904	0.26803	0.199037				0.0175721
1721													0.0184505	0.0187929	0.26803	0.199037				0.0175768
1722													0.0184634	0.018804	0.26803	0.199098				0.0175868
1723													0.0184695	0.0188071	0.26803	0.199098				0.017588
1724													0.0184769	0.0188239	0.268294	0.199159				0.0175927
1725													0.0184806	0.0188376	0.268294	0.199282				0.0175927
1726													0.0184867	0.0188513	0.268294	0.199344				0.0176016
1727													0.0184947	0.0188551	0.268294	0.199344				0.0176033
1728													0.0184953	0.0188644	0.268294	0.199592				0.0176128
1729													0.0185469	0.018875	0.268294	0.199654				0.0176134
1730													0.0185709	0.0188881	0.268561	0.199716				0.0176134
1731													0.0185813	0.0189025	0.268561	0.199716				0.0176134
1732													0.0186078	0.0189149	0.268561	0.199778				0.0176275
1733													0.0186189	0.0189243	0.268561	0.199778				0.01764
1734													0.0186269	0.0189243	0.268561	0.19984				0.0176411
1735													0.0186325	0.0189262	0.268561	0.19984				0.0176423
1736													0.0186331	0.0189306	0.268828	0.199903				0.0176494
1737													0.0186356	0.0189468	0.268828	0.199903				0.0176494
1738													0.0186399	0.018965	0.268828	0.199965				0.0176684
1739													0.0186442	0.0189668	0.268828	0.200028				0.0176725
1740													0.0187314	0.0189718	0.269098	0.200028				0.0176737
1741													0.0187333	0.0189931	0.269098	0.200028				0.0176903
1742													0.0187463	0.0189938	0.269098	0.200028				0.0176909
1743													0.0187513	0.0190006	0.269369	0.20009				0.0176968
1744													0.0187599	0.0190063	0.269369	0.200153				0.0177027
1745													0.0187668	0.0190138	0.269369	0.200153				0.0177087
1746													0.0187829	0.0190508	0.269369	0.200153				0.0177099
1747													0.0187879	0.0190552	0.269369	0.200153				0.0177128
1748													0.0187904	0.0190804	0.269369	0.200216				0.0177128
1749													0.0187929	0.0191125	0.269369	0.200279				0.0177134
1750													0.018804	0.0191232	0.269641	0.200342				0.0177134
1751													0.0188053	0.0191339	0.269641	0.200342				0.0177152
1752													0.0188071	0.0191465	0.269641	0.200342				0.0177158
1753													0.0188239	0.019156	0.269641	0.200405				0.0177265
1754													0.0188376	0.0191629	0.269641	0.200531				0.0177538
1755													0.0188513	0.0192027	0.269641	0.200531				0.0177597
1756													0.0188551	0.0192185	0.269641	0.200531				0.0177609
1757													0.0188644	0.0192191	0.269641	0.200531				0.0177704
1758													0.018875	0.0192236	0.269915	0.200595				0.0177722
1759													0.0188881	0.0192362	0.270191	0.200658				0.0177722
1760													0.0189025	0.0192628	0.270191	0.200658				0.0178008
1761													0.0189149	0.0192666	0.270191	0.200658				0.0178008
1762													0.0189243	0.0192818	0.270191	0.200785				0.0178133
1763													0.0189243	0.0192926	0.270191	0.200785				0.0178282
1764													0.0189262	0.0192977	0.270191	0.200785				0.0178348
1765													0.0189306	0.0193085	0.270191	0.200849				0.0178348
1766													0.0189468	0.0193098	0.270468	0.200849				0.0178586
1767													0.018965	0.0193199	0.270468	0.200849				0.0178628
1768													0.0189668	0.0193301	0.270468	0.200849				0.0178706
1769													0.0189718	0.0193492	0.270468	0.200912				0.0178837
1770													0.0189931	0.0193988	0.270747	0.200912				0.0178843
1771													0.0189938	0.0193995	0.270747	0.200976				0.0178843
1772													0.0190006	0.0194116	0.270747	0.200976				0.0178993
1773													0.0190057	0.0194352	0.270747	0.200976				0.0179046
1774													0.0190063	0.019439	0.270747	0.20104				0.0179106
1775													0.0190138	0.0194518	0.270747	0.20104				0.0179112
1776													0.0190508	0.0194563	0.271027	0.201168				0.0179112
1777													0.0190552	0.0194582	0.271027	0.201232				0.0179118
1778													0.0190722	0.0194697	0.271027	0.201232				0.0179118
1779													0.0190804	0.0194946	0.271027	0.201232				0.0179262
1780													0.0191232	0.0195004	0.271027	0.201232				0.0179262
1781													0.0191339	0.0195068	0.271027	0.201297				0.0179292
1782													0.0191465	0.01951	0.271027	0.201361				0.0179394
1783													0.019156	0.019517	0.271027	0.20149				0.0179394
1784													0.0191629	0.0195555	0.271309	0.201555				0.0179406
1785													0.0192027	0.0195651	0.271309	0.201619				0.0179496
1786													0.0192185	0.0195799	0.271309	0.201684				0.0179555
1787													0.0192191	0.0195837	0.271309	0.201684				0.0179555
1788													0.0192236	0.0196275	0.271309	0.201749				0.0179555
1789													0.0192362	0.0196313	0.271309	0.201749				0.0179705
1790													0.0192628	0.0196429	0.271593	0.201814				0.0179723
1791													0.0192666	0.0196732	0.271593	0.201814				0.0179723
1792													0.0192818	0.0196751	0.271593	0.201814				0.0179783
1793													0.0192926	0.0196829	0.271593	0.201814				0.0179819
1794													0.0192977	0.0196829	0.271879	0.201944				0.0179819
1795													0.0193085	0.0197029	0.271879	0.201944				0.0179885
1796													0.0193098	0.0197067	0.271879	0.20201				0.0179891
1797													0.0193199	0.019708	0.271879	0.20201				0.0179891
1798													0.0193301	0.0197087	0.271879	0.20201				0.0179921
1799													0.0193492	0.0197132	0.271879	0.20201				0.0180102
1800													0.0193988	0.0197158	0.271879	0.202075				0.0180216
1801													0.0193995	0.0197345	0.271879	0.202075				0.0180228
1802													0.0194116	0.0197416	0.271879	0.20214				0.0180366
1803													0.0194352	0.0198018	0.271879	0.202206				0.0180366
1804													0.019439	0.0198025	0.271879	0.202206				0.0180396
1805													0.0194518	0.0198174	0.271879	0.202206				0.0180426
1806													0.0194563	0.0198317	0.272166	0.202271				0.0180487
1807													0.0194582	0.0198356	0.272166	0.202271				0.0180625
1808													0.0194697	0.0198576	0.272166	0.202271				0.0180667
1809													0.0194946	0.0198596	0.272166	0.202271				0.01808
1810													0.0195004	0.0198641	0.272166	0.202271				0.01808
1811													0.0195068	0.0198706	0.272166	0.202403				0.0180932
1812													0.01951	0.0198849	0.272166	0.202403				0.0181095
1813													0.0195555	0.019924	0.272166	0.202403				0.0181107
1814													0.0195651	0.0199273	0.272166	0.202469				0.0181222
1815													0.0195799	0.0199292	0.272166	0.202469				0.0181294
1816													0.0195837	0.0199357	0.272455	0.202535				0.0181294
1817													0.0196275	0.0199546	0.272455	0.202535				0.0181784
1818													0.0196313	0.0199618	0.272455	0.202535				0.0181905
1819													0.0196429	0.0199755	0.272455	0.202601				0.0181942
1820													0.0196732	0.0199853	0.272455	0.202601				0.0181984
1821													0.0196751	0.0199879	0.272746	0.202601				0.0181984
1822													0.0196758	0.0200376	0.272746	0.202667				0.018199
1823													0.0196829	0.0200435	0.272746	0.202667				0.0182087
1824													0.0196829	0.0200468	0.272746	0.202667				0.0182208
1825													0.0197029	0.0200625	0.272746	0.202733				0.0182208
1826													0.0197067	0.0200809	0.272746	0.202733				0.0182257
1827													0.019708	0.0200848	0.272746	0.202866				0.0182257
1828													0.0197087	0.0200992	0.272746	0.202866				0.0182415
1829													0.0197132	0.0201078	0.272746	0.202866				0.0182469
1830													0.0197158	0.020136	0.272746	0.202866				0.0182469
1831													0.0197345	0.0201439	0.273038	0.202866				0.0182499
1832													0.0197416	0.0201465	0.273038	0.202933				0.0182499
1833													0.0198018	0.0201715	0.273038	0.202933				0.0182542
1834													0.0198025	0.0201755	0.273038	0.202933				0.0182603
1835													0.0198174	0.0201755	0.273038	0.202933				0.0182651
1836													0.0198317	0.0202064	0.273038	0.202999				0.0182651
1837													0.0198356	0.0202447	0.273038	0.202999				0.0182791
1838													0.0198576	0.0202559	0.273333	0.203066				0.0182858
1839													0.0198596	0.020289	0.273333	0.203066				0.0183004
1840													0.0198641	0.0202956	0.273333	0.203133				0.0183004
1841													0.0198706	0.0203154	0.273629	0.203133				0.0183138
1842													0.0198849	0.0203188	0.273629	0.203133				0.0183278
1843													0.019909	0.0203214	0.273629	0.2032				0.0183278
1844													0.019924	0.0203287	0.273629	0.2032				0.0183278
1845													0.0199273	0.0203386	0.273629	0.203267				0.0183327
1846													0.0199292	0.0203678	0.273629	0.203334				0.0183327
1847													0.0199357	0.020397	0.273629	0.203401				0.0183363
1848													0.0199546	0.0204003	0.273629	0.203401				0.0183406
1849													0.0199618	0.0204043	0.273927	0.203469				0.0183418
1850													0.0199755	0.0204063	0.273927	0.203469				0.0183424
1851													0.0199853	0.020411	0.273927	0.203536				0.0183424
1852													0.0199879	0.0204442	0.273927	0.203536				0.0183436
1853													0.0200376	0.0204516	0.273927	0.203604				0.0183491
1854													0.0200435	0.0204536	0.273927	0.203604				0.0183491
1855													0.0200468	0.0204689	0.273927	0.203604				0.0183497
1856													0.0200625	0.0204709	0.273927	0.203604				0.0183497
1857													0.0200809	0.0204849	0.273927	0.203604				0.0183509
1858													0.0200848	0.0204855	0.273927	0.203671				0.0183577
1859													0.0200992	0.0204942	0.273927	0.203671				0.0183589
1860													0.0201078	0.0205029	0.273927	0.203671				0.0183589
1861													0.020136	0.0205109	0.274227	0.203739				0.0183638
1862													0.0201439	0.0205209	0.274227	0.203739				0.018365
1863													0.0201465	0.0205296	0.274227	0.203807				0.0183692
1864													0.0201505	0.0205403	0.274227	0.203807				0.018379
1865													0.0201715	0.0205724	0.274227	0.203807				0.018379
1866													0.0201755	0.0205731	0.274227	0.203875				0.0183827
1867													0.0201755	0.0205858	0.274227	0.203875				0.0183906
1868													0.0202064	0.0205931	0.274227	0.203875				0.0183906
1869													0.0202447	0.020634	0.274227	0.203942				0.018401
1870													0.0202559	0.0206542	0.274227	0.204079				0.0184053
1871													0.020289	0.020671	0.274227	0.204147				0.0184102
1872													0.0202956	0.0206804	0.274227	0.204284				0.0184102
1873													0.0203154	0.0206871	0.274529	0.204284				0.0184114
1874													0.0203287	0.0206878	0.274529	0.204284				0.0184114
1875													0.0203386	0.0207133	0.274529	0.204284				0.0184126
1876													0.0203678	0.0207349	0.274529	0.204284				0.0184151
1877													0.020397	0.0207591	0.274529	0.204353				0.0184157
1878													0.0204003	0.0207598	0.274529	0.204353				0.0184181
1879													0.0204043	0.0207672	0.274529	0.204353				0.0184285
1880													0.0204063	0.020778	0.274529	0.204353				0.018431
1881													0.020411	0.0207801	0.274529	0.204421				0.018431
1882													0.0204442	0.0207807	0.274832	0.204421				0.0184334
1883													0.0204516	0.0207909	0.274832	0.204421				0.0184334
1884													0.0204536	0.0208044	0.274832	0.204421				0.0184401
1885													0.0204689	0.0208044	0.274832	0.204421				0.0184444
1886													0.0204709	0.0208145	0.275138	0.20449				0.0184505
1887													0.0204849	0.0208375	0.275138	0.204628				0.0184505
1888													0.0204855	0.0208388	0.275138	0.204628				0.0184634
1889													0.0204942	0.0208476	0.275138	0.204628				0.018464
1890													0.0205029	0.0208774	0.275138	0.204697				0.0184671
1891													0.0205109	0.0208985	0.275138	0.204766				0.0184775
1892													0.0205209	0.0209372	0.275138	0.204766				0.0184867
1893													0.0205296	0.0209385	0.275138	0.204766				0.0185014
1894													0.0205403	0.0209541	0.275138	0.204766				0.0185014
1895													0.0205724	0.0209691	0.275138	0.204766				0.0185039
1896													0.0205731	0.0209739	0.275138	0.204766				0.0185131
1897													0.0205858	0.0209766	0.275446	0.204835				0.0185204
1898													0.0205931	0.0209813	0.275446	0.204974				0.0185211
1899													0.020634	0.0209841	0.275446	0.204974				0.0185229
1900													0.0206542	0.0209902	0.275446	0.204974				0.0185254
1901													0.020671	0.0210079	0.275446	0.204974				0.0185266
1902													0.0206804	0.0210195	0.275446	0.205114				0.0185444
1903													0.0206871	0.0210277	0.275446	0.205114				0.0185487
1904													0.0206878	0.0210365	0.275446	0.205114				0.0185487
1905													0.0207133	0.0210556	0.275446	0.205114				0.0185506
1906													0.0207349	0.0210918	0.275446	0.205184				0.018553
1907													0.0207591	0.0211322	0.275446	0.205253				0.0185543
1908													0.0207598	0.0211343	0.275446	0.205253				0.0185543
1909													0.0207672	0.0211432	0.275446	0.205323				0.0185586
1910													0.020778	0.0211514	0.275756	0.205394				0.0185776
1911													0.0207801	0.0211706	0.275756	0.205394				0.0185869
1912													0.0207807	0.0211987	0.275756	0.205464				0.0185869
1913													0.0207909	0.0212214	0.275756	0.205534				0.0185899
1914													0.0208044	0.0212833	0.275756	0.205534				0.0185992
1915													0.0208044	0.021295	0.275756	0.205534				0.0186041
1916													0.0208145	0.0213392	0.275756	0.205605				0.0186041
1917													0.0208375	0.021344	0.275756	0.205605				0.0186189
1918													0.0208388	0.0213571	0.275756	0.205605				0.0186189
1919													0.0208476	0.0213599	0.275756	0.205675				0.0186276
1920													0.0208504	0.021362	0.275756	0.205675				0.0186276
1921													0.0208774	0.0213744	0.275756	0.205675				0.0186276
1922													0.0208985	0.0213758	0.275756	0.205675				0.0186282
1923													0.0209372	0.0213765	0.275756	0.205746				0.0186282
1924													0.0209385	0.0213765	0.275756	0.205817				0.0186535
1925													0.0209541	0.0213765	0.276067	0.205958				0.0186584
1926													0.0209691	0.02138	0.276067	0.205958				0.0186652
1927													0.0209739	0.0213813	0.276067	0.206029				0.0186658
1928													0.0209766	0.0213986	0.276067	0.206101				0.0186726
1929													0.0209813	0.0214201	0.276067	0.206101				0.0186838
1930													0.0209841	0.0214361	0.276067	0.206101				0.0186893
1931													0.0209902	0.0214451	0.276067	0.206172				0.0186893
1932													0.0210079	0.0214465	0.276067	0.206172				0.0186992
1933													0.0210195	0.0214576	0.276067	0.206243				0.0186992
1934													0.0210277	0.0214589	0.276067	0.206458				0.0186992
1935													0.0210365	0.0214749	0.276067	0.20653				0.0186992
1936													0.0210556	0.0214749	0.276067	0.20653				0.0187048
1937													0.0210741	0.0214763	0.276067	0.20653				0.0187141
1938													0.0210918	0.0214791	0.276381	0.20653				0.0187141
1939													0.0211322	0.0214832	0.276381	0.206602				0.0187215
1940													0.0211343	0.0214846	0.276381	0.206674				0.0187215
1941													0.0211432	0.0215591	0.276381	0.206674				0.018732
1942													0.0211514	0.0216016	0.276381	0.206674				0.018732
1943													0.0211706	0.0216107	0.276381	0.206746				0.0187345
1944													0.0211987	0.0216121	0.276381	0.206819				0.0187345
1945													0.0212214	0.0216288	0.276381	0.206819				0.0187413
1946													0.0212833	0.021633	0.276697	0.206891				0.0187413
1947													0.021295	0.0216582	0.276697	0.206963				0.0187506
1948													0.0213392	0.0216645	0.276697	0.207036				0.0187506
1949													0.021344	0.0216792	0.276697	0.207036				0.018755
1950													0.0213571	0.021682	0.276697	0.207109				0.0187568
1951													0.0213599	0.0216869	0.276697	0.207109				0.0187568
1952													0.021362	0.0216981	0.276697	0.207255				0.0187829
1953													0.0213744	0.0217051	0.276697	0.207255				0.0187904
1954													0.0213758	0.0217177	0.276697	0.207328				0.018809
1955													0.0213765	0.0217206	0.276697	0.207401				0.018809
1956													0.0213765	0.0217507	0.277015	0.207401				0.0188239
1957													0.0213765	0.0217711	0.277015	0.207401				0.0188376
1958													0.02138	0.0217725	0.277015	0.207401				0.0188376
1959													0.0213813	0.0217732	0.277015	0.207474				0.0188526
1960													0.0213986	0.0217767	0.277015	0.207474				0.0188526
1961													0.0214201	0.0217795	0.277015	0.207474				0.0188582
1962													0.0214361	0.0217802	0.277015	0.207548				0.01888
1963													0.0214451	0.0217838	0.277015	0.207548				0.01888
1964													0.0214465	0.0217985	0.277015	0.207621				0.01888
1965													0.0214576	0.021802	0.277015	0.207621				0.01888
1966													0.0214589	0.0218098	0.277015	0.207621				0.0188812
1967													0.0214749	0.0218217	0.277335	0.207695				0.0188844
1968													0.0214749	0.0218492	0.277335	0.207768				0.0188844
1969													0.0214763	0.0218612	0.277335	0.207842				0.0189
1970													0.0214791	0.0218647	0.277335	0.207842				0.0189149
1971													0.0214832	0.0218866	0.277335	0.207842				0.0189218
1972													0.0214846	0.0218894	0.277335	0.207842				0.0189237
1973													0.0215591	0.0219085	0.277335	0.207842				0.0189262
1974													0.0216016	0.021917	0.277335	0.207916				0.0189262
1975													0.0216107	0.0219283	0.277335	0.207916				0.0189331
1976													0.0216121	0.021946	0.277335	0.20799				0.0189331
1977													0.0216205	0.0219587	0.277335	0.20799				0.0189349
1978													0.0216288	0.0219637	0.277335	0.208065				0.0189349
1979													0.021633	0.0219665	0.277658	0.208065				0.0189424
1980													0.0216582	0.0220119	0.277658	0.208139				0.0189606
1981													0.0216645	0.022019	0.277658	0.208139				0.0189612
1982													0.0216792	0.0220218	0.277658	0.208213				0.0189612
1983													0.021682	0.0220403	0.277658	0.208288				0.0189624
1984													0.0216869	0.0220766	0.277658	0.208363				0.0189668
1985													0.0216981	0.0220837	0.277658	0.208363				0.0189668
1986													0.0217051	0.0221107	0.277658	0.208363				0.0189718
1987													0.0217135	0.0221578	0.277982	0.208438				0.0189718
1988													0.0217177	0.0221814	0.277982	0.208513				0.0189812
1989													0.0217206	0.0221828	0.277982	0.208513				0.0189812
1990													0.0217507	0.022195	0.277982	0.208513				0.0189875
1991													0.0217711	0.0222551	0.277982	0.208588				0.0189881
1992													0.0217725	0.0222687	0.277982	0.208663				0.0189944
1993													0.0217732	0.0222852	0.277982	0.208738				0.0189944
1994													0.0217767	0.0222974	0.277982	0.208813				0.019
1995													0.0217795	0.0223074	0.277982	0.208813				0.019
1996													0.0217802	0.0223304	0.278309	0.208889				0.0190006
1997													0.0217838	0.0223312	0.278309	0.208965				0.0190006
1998													0.0217985	0.0223405	0.278309	0.208965				0.0190038
1999													0.021802	0.0223419	0.278309	0.208965				0.0190063
[truncated: 2,942 more rows]
