# Supplementary material for: 1200 high-quality metagenome-assembled genomes from the rumen of African cattle and their relevance in the context of sub-optimal feeding
Source: Genome Biol. 2020 Sep 3;21:229. doi: 10.1186/s13059-020-02144-7 (PMC7469290; doi:10.1186/s13059-020-02144-7)
Supplement: Supplementary file 8 — Additional file 8: Table S5. Matrix of read counts per MAG. Read counts per MAG were calculated based on reads mapped to all contigs of a MAG, corrected for contig length and GC content bias. Used as input for phyloseq and DESeq2 analyses. [file 13059_2020_2144_MOESM8_ESM.txt]

S41T40	S41T60	S43T40	S43T80	S46T40	S46T60	S46T80	S47T60	S47T80	S49T60	S49T80	S52T40	S52T60	S52T80
bin.1026	1302	1673	69910	2482	351	478	396	1133	1903	1371	620	625	1228	1006
bin.1027	22756	25249	30262	2108	46035	30635	42161	861	1723	28170	662	2841	1952	48600
bin.1058	1255	288	821	2848	462	9719	350	910	386	1571	127	24220	34274	131821
bin.1061	123	32	322	133	167	1154	117	391	125	109047	81	358	305	187
bin.1069	17289	59094	25356	7354	14478	2727	1405	10607	5818	18638	3637	246	768	2121
bin.107	2243	8975	2947	3465	290195	1372	981	4146	3260	1702	1378	10564	1979	5602
bin.109	5986	23346	1354	1371	577	5697	896	958	13525	1546	240	653	2179	363
bin.1121	1551	1033	305	238	86413	450	214	605	1441	25023	210	356	183	457
bin.1137	2569	2263	1204217	4436	3526	7345	2069	2317	341	2215	491	3537	380	907
bin.1140	2553	7977	23804	24862	19200	9094	445	138	409	214	235	382	332	269
bin.1149	253	321	1177	459	894	476	162	1336	190	631	581	519347	983	1212
bin.1163	1112	2042	2348	349999	1666	2604	1407	1031	5168	783	1627	830	8927	2993
bin.1170	6715	2337	699	61	1488	1103	166	3386	15001	8004	1435	8704	8019	71
bin.1178	11912	1673	2579	3772	3214	779	551	3787	992	1002	1376	10196	40113	410832
bin.1180	173	6546	1009	43294	150	181	149	106	401	420	296	865	290	419
bin.1207	245	313	672	230	124	155	1100	432	171206	1385	92	234	263	697
bin.1212	250	51000	16280	1020	907	3450	2207	952	27926	924	1208	158	10885	1511
bin.1216	182	162	330	395	10628	3914	82	83	188	191	241	37248	198	83
bin.1235	9320	60478	4455	16390	7542	1364	3089	1793	2675	24818	8944	3247	3203	4487
bin.1258	7436	11194	1568	2544	20165	3319	6348	6767	10796	12326	6621	2269	7369	6745
bin.1260	2115	8180	5789	374630	5924	1136	728	88368	2464	1868	2711	21513	3781	9781
bin.1262	74831	55117	921	491	63216	231436	390	313	789	44410	225	80110	333	273
bin.1282	267	423	3491	866	338	8858	809	4718	526	3470	21550	1603	75	75
bin.1311	387	2632	47657	2265	185649	21560	1517	896	455	11732	754	142956	747	10074
bin.1320	2333	2774	7501	8598	1546	1170	1260	28877	217038	5389	624	1320	2957	3319
bin.1338	99748	5019	1070	42749	795	579	578	4870	4040	22605	10291	6843	12860	506
bin.1341	3584	23578	5420	733	2292	7854	6187	3670	14861	734	7279	10578	4878	10216
bin.1377	932	4739	810	538	1725	4434	357	17467	347	12520	2509	693	1410	10718
bin.1447	95	5852	19234	41061	1843	369	321	127	289	7882	1859	13704	9888	8778
bin.1487	5820	4650	4912	5526	3859	5502	4809	4907	6088	5139	2799	3064	31879	19206
bin.1492	2313	1151	2208	71855	2384	1405	584	1577	23867	2470	246	3708	4799	2857
bin.151	11804	21577	7690	10943	2228	2290	8563	120	180	296	57	517	360	1122
bin.1559	183	57	0	8	21	13	25	41663	28377	136	949	913	24783	4427
bin.1577	3581	139	468	1111	44052	6977	1362	110410	1154	1262	69	1899	25586	406881
bin.1580	644	1141	1278	22232	598	820	599	470	1291	9131	572	621	789	1384
bin.16	1352	827	3765	1586	200	145	644	2692	22243	548	133	105	261	414
bin.1632	79	178	238	257	212	43504	5477	108	249	141	257	165	184	210
bin.1633	10562	2153	14963	12418	1515	585	1831	5173	35018	7063	2255	18229	5669	1300
bin.1659	341	2547	2785	779	1274	3423	191034	2723	2000	6226	309	1287	110627	74238
bin.1682	774	825	504	2945	1210	738	508	12542	159339	19091	1374	516	46728	1092
bin.1695	92000	78301	1795	1128	1381	81534	1591	1324	2813	812	26494	1524	1454	943
bin.1716	1547	678	3199	1914	29371	904	725	97791	15898	4174	252	80292	33867	170677
bin.1720	24471	8527	5657	37974	8732	21804	11367	1342	3060	24751	3706	471	4227	2046
bin.1729	1077	3953	7779	3559	1858	1095	1508	1587	7924	983	496	1158	1754	1836
bin.1763	778	2108	13393	6992	358	408	428	577	553	373	213	193	4279	2847
bin.1798	12047	3884	3120	16153	16097	12358	788	4258	1371	4189	104846	27939	5472	11622
bin.1821	6761	12854	7832	4594	1257	1171	158	94	193	989	597	7903	1205	1445
bin.1859	172	806	21456	28429	536	329	25621	1101	3368	232	39395	72824	10309	2689
bin.1865	1416	1084	77704	1438	1837	711	12675	1770	2055	662	374	1417	2845	605
bin.1880	1948	4046	4664	21560	1934	2205	1449	2054	4853	1752	2585	46009	5641	2669
bin.1881	9316	31820	43713	74995	304	243	552	19985	9145	1375	1234	11948	1097	1005
bin.1905	241	289	500	144	3945	3077	31457	70	176	107	40	414	391	239
bin.195	3541	436	7007	404	239461	182	557	708	747	293	337	451711	1371	484
bin.1957	747	1526	2922	1330	11492	1270	13340	727	1047	1183	782	251275	92738	21813
bin.196	21305	6566	15179	1487	16958	6576	31	4617	692	474	13418	335	68	72
bin.1961	2643	539	15667	1195	1323	1200	779	763	826	1046	452	827	1414	629
bin.1969	39990	44952	254044	19140	273	1217	221	787	402	546	260	936	727	1481
bin.1987	64580	1910	11844	20517	21006	19074	6328	1418	2550	965	1123	19657	3099	3690
bin.2003	417	1538	866	2294	21590	9263	265	16985	14504	446	3027	139586	41523	1916
bin.2084	1553	1455	458	1387	57487	30044	312	665	2815	232	496	17583	69016	867
bin.2096	71358	196433	67808	5409	244028	95375	2536	4265	3269	2347	2672	9758	3212	1986
bin.213	25027	24691	2741479	316286	865	16285	754	1879	45898	21998	1569	19296	31878	1722
bin.2145	66950	45611	77874	797	61102	106934	27090	47975	322816	8140	975	7799	103453	180583
bin.2152	692	565	1913	1054	346	4864	215	261	1087	861	583	462	867	1083
bin.2154	594	586	382	159	3960	11082	80506	247	438	659	184	8265	32160	740
bin.2160	6578	19130	3203	9672	6060	2077	67	7332	20533	1234	1590	6988	3105	9051
bin.2211	1479	2103	2560	1341	1891	1158	2179	1714	14876	1633	546	294507	152766	2811
bin.2233	485	338	1254	727	18724	14891	367	48945	602	1716	253	385517	718	1736
bin.225	82061	107163	7060	3355	841	592	881	5282	3066	1105	1444	837	2008	1568
bin.2260	2126	2055	23857	4985	579	1881	394	369	1451	1400	751	286	913	1622
bin.2276	56	196	94	1583	307	16185	7862	644	43208	3147	21229	316	171	107
bin.234	285	545	198	336	174	1530	299	228	262	187	142	737	282	135547
bin.2409	23872	778923	1711	735	605	1410	1009	870	1225	502	422	926	3672	1151
bin.2420	4706	10353	10932	5472	1520	1256	1253	2242	2476	4178	1021	1472	1976	2337
bin.2429	10023	17480	47300	24278	53339	8055	38877	7010	18164	12171	4144	29448	24683	8901
bin.2431	29987	16874	60598	4035	1101	2914	1103	595	1865	1609	789	630	2641	2415
bin.2474	6112	5066	1518	8576	6560	2043	3336	32111	455794	17414	2186	1764	3215	2599
bin.2496	796	2870	91	266	1885	2480	10529	4909	7842	131	255	30590	1616	5690
bin.2542	657	75	3179	47774	1325	291	1722	5582	383	21601	17860	17782	15515	710
bin.2558	4533	997	18989	4870	4597	565	211	1344	426	141	258	315	609	156
bin.2606	1325	1459	1654	1298	2269	1822	1316	630	1351	1066	859	3256	2418	341551
bin.2627	49	40	101	8	48084	14757	79354	31	27	408	48	54836	35	131
bin.2636	2726	6740	10789	8031	5818	3960	930	29850	26519	9788	23136	6628	7326	2382
bin.2643	91645	942	127	283	183	320	211	3938	5171	5306	3891	8334	2273	11570
bin.2660	5045	3364	12271	3337	3086	3691	1379	1556	3535	1169	3889	2601	3534	3911
bin.2674	2754	10558	58460	97266	29081	3338	6530	3259	20138	3307	2797	5022	1715	81822
bin.2699	709	4388	303	13221	600	253	154	7799	38720	528	809	1466	45857	71
bin.2706	298	309	116	311	954	97	818	273	80369	292691	7630	95	625	17480
bin.2709	584	20757	1249	1353	17990	10074	462	1320	2359	1931	2480	3465	2923	682
bin.2752	472	382	671	360	16127	123681	317	518	450	329	264	56974	7721	1128
bin.2774	776	1944	677	767	438	474	251	1233	44779	700	2492	808	7527	3794
bin.2779	676	189	5133	1539	355	612	490	1349	103286	5871	134929	15621	17284	1227
bin.2781	15799	52519	4969	43850	790	1137	887	716	2576	3177	516	629	8719	3365
bin.2783	8753	1659	2775	3405	3758	132633	377	11354	1364	139585	521	74956	3144	1268
bin.2791	2224	3552	2633	1725	1849	1650	878	12056	2213	706	1201	898	2982	6880
bin.2824	7897	5611	5407	2329	2747	1467	1952	8525	26888	2471	1418	63670	3643	32297
bin.2828	746	3411	918	591	378	325	362	231	711	11747	2948	777	777	338
bin.2830	4664	3553	341	197984	132	151	36	117	204	45	567	44690	25	104
bin.2845	5385	28914	332	165	548	665	1751	7977	24501	494	1611	1112	13319	11960
bin.2853	375	190	217	608	188	222	155	98	223	4534	56605	534	513	275
bin.2869	1352	2432	1806	1395	398	390	579	590	1776	473	410	243	862	1341
bin.2903	2122	1681	1446	1252	2380	2706	2144	806	1996	3283	1584	1662	1805	1473
bin.2908	666	920	12690	188	152	170	83765	5180	6317	2806	454	224	91	943
bin.2912	8997	9583	7285	25327	35	17	14	29	29	23	37	56	16	22
bin.2919	5733	979	5880	23795	2202	2171	24391	147341	36671	932	9627	11441	6067	161157
bin.2954	12648	4594	6135	5202	21273	19337	3256	2644	3012	2925	3390	126777	4774	42822
bin.2974	1085	137	5993	3062	119701	243	1057	10470	4325	1336	459	10987	1043	5864
bin.2980	1297	1613	5985	8190	2618	1378	1170	814	3176	2150	1043	656	13886	2162
bin.2983	613	330	282	464	506	1217	127	2677	483	1048	614	1502	1113	392110
bin.3077	19602	28435	4503	533	10983	14999	15432	39002	56779	5291	7663	1683	12812	26900
bin.3085	615	888	711	963	1933	320517	961	520	1434	413	565	1096	1208	940
bin.3108	8146	269	450	105	2731	3842	2175	6905	1544	42313	32	4385	122	8698
bin.312	21345	1322	171910	1646	1306	563	714	29308	807	269	387	465	533	457
bin.3165	32634	69071	391	164	52419	84100	635701	2092	796	26714	16350	214	553	784
bin.3202	6954	3287	3392	8478	1892	14665	388	5271	778	6970	16823	5669	19860	19556
bin.323	1528	1021	955	94538	38609	12363	552	1012	1637	775	553	2669	22835	7641
bin.3238	197	483	663	6344	127	965	270	180	382	149	91	175	223	349
bin.3249	1157	2059	1624	103641	116	133	39	147	144	509	276	282	768	3806
bin.3287	27658	42211	17459	7970	18008	23033	15564	4319	7759	20201	11859	22744	5590	43214
bin.3293	277	14	120	1578	130	96	1145	70627	570	241	47	34182	77640	5940
bin.33	3507	1509	845	3980	1184	2158	48557	1452	657	4310	600	1402	253036	62343
bin.3300	15151	9398	13008	2982	3604	2592	358530	4182	17483	4162	2425	7052	4300	9403
bin.3323	2021	120034	1677	440215	1577	333	1206	12134	6289	455	83	1274	970	424
bin.3344	157	51	343	1929	619	2506	256	2035	200	484	418	1554	57579	1606
bin.3355	268	360	197	277	722	267	1684	363	71097	56	53	161	1215	2621
bin.3372	1753	1933	163387	1031690	1788	843	586	3503	1875	3899	2006	2230	107632	12246
bin.3410	418	638	2022	18694	2040	6331	573	163	4922	326	2767	436	497	8937
bin.3421	884	722	68	21	54	29	33	231	265	1328	6274	53	102	393
bin.3491	1536	2182	89	221	3350	612	600	452	839	419	755	2370	176580	420
bin.3568	1554	2202	15204	255637	2711	1320	4198	10496	42280	1323	72691	12348	10268	55796
bin.3613	39376	100950	223490	2237	2447	472	389	24834	111306	22917	265	1825	859	301
bin.369	5439	14747	37192	7786	3294	819	1322	17340	23575	1370	561	5931	2739	1181
bin.383	467	685	754	567	334	13804	177	511	209	7297	4271	1122	27355	24743
bin.389	543	2908	2057	520	1734	678	925	512	712	1764	197	8606	4475	8528
bin.444	940	113	1340	115	41442	2288	214	942	106	88	55	45132	104	66
bin.450	118	7211	2653	118	107	90	36	506	4682	231	117	352	13	71
bin.477	2968	3241	2948	7637	37996	46565	3432	1969	3157	2676	2453	2215	2087	3288
bin.502	14746	49585	26918	3507	6362	477	883	8263	2025	9610	1448	2046	12015	583
bin.519	7223	6018	5670	678	158732	311066	4166	1047	683	1974	9200	5656	16728	2619
bin.538	1657	275855	171409	3011	6076	23154	778	6171	3087	11114	473	1280	4686	5092
bin.572	2137	7427	2618	678	7412	1077	393	674	1730	177	88	113	188	143
bin.63	581	1212	725	1108	1249	493	338	1085	11524	1541	6206	27412	3140	1334
bin.70	555	1388	518	1732	138010	814050	8462	1343	853	1553	1100	35248	1107	1208
bin.703	3254	2447	6792	3892	1034	2843	333	1201	4431	1440	1414	4705	3450	1953
bin.730	12548	50313	17183	11604	7642	13631	6447	207954	24592	1851	2929	13448	6775	4633
bin.772	12865	17499	10206	6630	15018	2571116	5855	4586	15123	5310	5446	5331	5887	3781
bin.807	1543	21187	5784	5141	2306	11182	3771	4364	8551	8720	3201	4272	109007	1130
bin.839	2729	13097	60326	32900	4366	2078	11521	308782	9080	33565	19668	14997	22811	54543
bin.855	2412	13674	4410	13279	6749	5926	7321	4420	149	70	16789	2395	5379	6845
bin.864	119	874	167	250	1553	11390	673	1461	52	198	1999	4865	1119	133
bin.940	186563	1874	2937	1216	1057	1310	1249	375671	111634	3051	1488	597251	5798583	18832
bin.966	1443	3101	2853	3596	9769	1059	880	7208	1467	1753	1642	7366	2412	501516
bin.981	672	207	1352	275	1135	209223	228	1128	1104	405	18206	184	871	525
S41T100-bins.116	15869	28020	29393	3875	4378	1321	38545	6128	4999	7518	2552	18146	4091	2945
S41T100-bins.118	52675	105383	58099	32349	31639	10074	12275	6314	55836	8661	3743	6828	28657	25189
S41T100-bins.125	13123	42338	5228	2364	6423	1515	873	51188	68722	547504	2066	26241	8804	3156
S41T100-bins.130	27678	37875	8102	433094	6205	7488	3552	78593	281956	127456	18018	49321	47052	17142
S41T100-bins.138	10789	4714	26478	23511	5490	1467	688	33665	60325	47378	25782	3283	14069	10638
S41T100-bins.15	1327	174656	6195	30881	31270	139216	1274	54138	42896	57771	126380	80884	39543	60090
S41T100-bins.174	81675	80965	98818	359391	92816	71673	84470	81820	93306	175205	1359126	230313	86065	50936
S41T100-bins.185	53042	629709	23028	20646	31133	7348	16024	679728	1219584	76119	15285	62388	210095	88149
S41T100-bins.199	259826	84147	3708	1327	30446	95905	21456	24550	30021	40137	1944	42659	15303	17379
S41T100-bins.206	6575	6819	17928	17267	4154	1834	4518	19012	7021	2561	8150	14557	10909	17484
S41T100-bins.217	48375	56168	316	209	363	260	407	1892	3176	2813	2633	220	11790	36651
S41T100-bins.22	69716	25791	13344	9448	5262	2818	2133	2026	4233	3011	1765	9033	2824	2234
S41T100-bins.224	2202	1631	2372	704	851	397	417	1339	2611	1172	174	1832	1503	1096
S41T100-bins.232	13735	3793	14985	8716	15459	4182	1519	8955	15016	93093	4402	3589	1996	4049
S41T100-bins.29	52159	22732	81056	9252	8561	6985	24886	16285	51531	6154	14923	14728	23929	31028
S41T100-bins.33	1197	3776	1513	71841	41490	12952	5391	28811	637	97162	9465	9173	4869	4349
S41T100-bins.54	44522	328111	16058	69008	15756	1080	1371	40358	61874	44781	7640	25275	15097	10619
S41T100-bins.77	196753	42757	18688	162915	25806	23839	19886	17160	28780	19836	17923	36954	18269	22562
S41T100-bins.93	55678	72624	32019	135016	23187	3602	9185	15131	26281	11347	4976	10427	6983	17359
S41T40-bins.107	67420	119686	11633	5535	628	1195	1389	8270	12024	557	201	222	2129	1676
S41T40-bins.109	503090	21240	41027	4329	8365	15957	9320	7696	17199	5993	51451	4933	12880	5621
S41T40-bins.111	374269	106049	6135	120997	45558	1228	1981	71310	181560	10892	9154	18850	14051	5204
S41T40-bins.116	494029	56254	63837	2356155	55272	35686	26599	82209	65510	98462	38900	105309	80770	2049028
S41T40-bins.119	1226548	3201986	7872	19881	7342	4828	40143	6761	11674	6126	6267	5899	3080	2372
S41T40-bins.126	363373	43071	12823	10037	40711	32818	48685	42360	36871	246887	3569	36636	29558	33085
S41T40-bins.131	285298	5112	11737	2399	2404	1510	6162	1278	8503	2716	1532	2150	3516	4032
S41T40-bins.138	69890	1386	864	6841	2046	635	3691	69444	5024	7406	15555	349	12660	15436
S41T40-bins.142	332993	6001	4570	72245	11041	4792	1290	60829	16728	4722	8754	1222	18651	13427
S41T40-bins.144	166375	2524022	1997175	3948030	714584	1494098	104084	51877	107787	156728	26169	26794	24055	24403
S41T40-bins.146	80640	53975	389	146	890	834	825	500	1004	474	1835	535	547	3481
S41T40-bins.165	251362	4461	15135	7573	3703	7897	2982	12911	13742	8826	5998	140519	59691	6756
S41T40-bins.187	197122	7370	7231	438634	4629	2243	8137	7770	8119	59172	124039	8934	28238	22382
S41T40-bins.196	273945	155459	14481	2745	16855	3497	22323	38259	14928	2970	2309	32435	36847	50402
S41T40-bins.203	154711	174219	39830	17321	2656	3532	2156	27507	29507	7250	1675	5193	3435	53956
S41T40-bins.215	646873	4813	2808	23647	6115	2547	3972	9220	23170	946584	40191	3278	11299	79018
S41T40-bins.224	662573	838539	476654	28075	8675	25678	17361	31486	36139	142659	21093	176555	128270	91234
S41T40-bins.226	334446	84254	79923	4974	40790	201572	896	59099	47085	29962	10219	11360	132626	10315
S41T40-bins.232	334680	7426	5871	66346	8039	11471	5863	19980	10083	9664	10005	23862	44074	68070
S41T40-bins.241	141351	431	936	16352	4440	3405	411	1023	710	1028	224	13892	642	1232
S41T40-bins.248	119077	294068	73912	73164	77825	57641	20595	130144	485063	44300	17649	217951	37212	131643
S41T40-bins.254	197727	72899	34587	161627	88717	19317	24931	48822	36621	18014	7179	1342	71277	6708
S41T40-bins.26	920262	623671	22243	249853	25675	11793	4596	122077	4611	7087	4186	1282018	36175	6914
S41T40-bins.265	324573	4603	4511	589070	6134	1547	6857	3580	2249	327	1386	4097	7605	23488
S41T40-bins.272	118718	7408	288	265	83	131	59	13546	29494	6847	57368	135	314	123
S41T40-bins.277	303526	304821	39025	4304	14211	7497	4692	148746	111781	58413	12507	292696	175483	30223
S41T40-bins.285	332550	1981	32564	3469	506949	26983	487344	5635	111149	904	2218	18234	91159	1033640
S41T40-bins.32	1284607	1331739	8038	5619	40304	9872	472871	3282	2634	4180	1327	1374	1091	1147
S41T40-bins.49	510959	158910	22933	15942	7177	27907	5932	17152	20900	25909	14927	25462	5782	4109
S41T40-bins.57	314434	217093	17917	37102	23609	18972	7814	49496	35095	40747	25679	84705	125886	86392
S41T40-bins.68	138402	57681	6939	132111	4255	709	536	90680	56556	1738	831	137088	4220	1614
S41T40-bins.70	111369	885	255560	177323	54160	1841	5192	57875	1495	381	1643	6268	47668	1453621
S41T40-bins.71	1118360	18675	3650	2870	109639	24309	4329	2958	11246	8022	3104	99086	5382	11472
S41T40-bins.73	220738	1922	2692	2295	2851	1361	1494	1806	1688	2336	47187	1639	1892	2038
S41T40-bins.75	1105837	126022	20865	79811	21339	20716	14167	18205	44940	10338	9307	31174	14985	20429
S41T40-bins.84	84288	929	1100	20149	1318	992	3558	1785	2934	16197	488	1444	838	1046
S41T40-bins.97	158168	9939	5595	4896	10332	805	587	1889	3383	1553	266	43592	2528	622
S41T60-bins.102	10775	111211	87999	551	1694	2437	74	2770	6770	3980	555	95	126	16374
S41T60-bins.103	160092	296836	62362	74178	18207	163021	40577	36541	161918	99486	55302	18367	66353	30190
S41T60-bins.128	25732	492305	30574	7838	8024	13463	5648	8608	13269	28236	21392	3053	4416	6552
S41T60-bins.156	436262	377006	3052	57217	189398	16333	10762	313481	58767	9387	4966	34535	1422325	157521
S41T60-bins.162	10738	86193	7087	6546	39187	12816	12223	4209	2625	2722	603	19045	6061	5590
S41T60-bins.171	523099	575382	17858	121169	60125	18240	11728	37159	83740	36946	14327	73761	172722	22203
S41T60-bins.179	11302	124534	3811	2265	1350	1382	969	1281	5276	2670	27349	1833	3148	1576
S41T60-bins.182	209362	640352	6177	79254	61881	26914	28327	80015	57264	40007	1056	3644	7830	36053
S41T60-bins.212	16177	115903	32586	25195	7331	2709	2062	7132	11371	15453	6386	5295	5773	3067
S41T60-bins.237	62388	372679	31691	67210	7845	9738	7510	20220	35990	59779	7495	8026	11361	11157
S41T60-bins.241	34877	118393	497	7233	985	733	1807	1904	18191	9842	51546	5345	21486	5032
S41T60-bins.255	32537	476761	17586	56339	3421	4166	5517	9679	143646	26188	26879	4296	9461	5365
S41T60-bins.279	36088	76208	7770	21847	15151	5873	964	13088	22473	1741	702	31242	1365	668
S41T60-bins.29	166805	251329	9960	3586	8431	4700	2915	4506	12075	9792	974	8868	10636	11849
S41T60-bins.301	275886	120650	54886	8197	42188	4575	2151	6171	7598	204648	70987	17763	14661	98209
S41T60-bins.53	267539	1064772	49686	39223	24914	57612	33801	20865	536030	31675	1070000	66555	75981	38279
S41T80-bins.103	5655	85074	80782	2533	4471	5744	3331	2697	8265	322	1129	4276	19390	402502
S41T80-bins.12	93978	167099	194148	31834	54050	69431	206278	33775	31587	95978	27397	303807	41916	35805
S41T80-bins.133	254623	431657	117318	110477	75047	147620	82399	255355	426264	101195	25363	238417	133027	91595
S41T80-bins.134	28912	5167	38751	2714	5844	17678	24681	1767	5701	748	378	14890	299504	96640
S41T80-bins.148	31288	170227	21697	20041	28283	18174	16273	16131	35366	24368	18686	19911	16251	9527
S41T80-bins.150	65372	582105	532293	28614	14479	8162	16649	16559	12191	96399	22155	989964	22800	24939
S41T80-bins.151	348150	1477328	119150	1371849	553385	100771	36503	88784	24220	1274846	26629	450420	146866	1571377
S41T80-bins.169	7231	15744	3621	1046	16416	49466	3858	3593	4071	679640	60744	18519	4169	1068
S41T80-bins.172	34715	284864	178804	460473	5161	10277	3537	60257	57056	276050	16219	99566	58898	85255
S41T80-bins.210	61447	22758	34161	1355	16281	1184	3170	6458	2722	5278	9515	7480	13766	5425
S41T80-bins.229	6851	631488	9564	10360	43845	10143	2658	3781	3935	253355	2705	257748	9537	5392
S41T80-bins.250	2057427	3381203	1524299	76818	1067400	1986386	41081	140567	130603	350260	490005	1062531	4136815	434383
S41T80-bins.258	4309	27531	554	946	15302	1265	3954	1775	1818	623	1921	11435	6625	3533
S41T80-bins.327	4836	5805	4622	1559	5095	16020	12690	5761	7945	1809	716	2559	7873	18225
S41T80-bins.331	2374	28289	1735	1191	3593	715	1545	1923	935	956	676	3451	4210	1424
S41T80-bins.352	11815	13830	14878	6101	5060	3577	1705	2039	25337	2638	4227	32576	19398	3254
S41T80-bins.356	72501	13507	3129	4308	2298	49698	50734	4085	1740	7404	4259	2027	5423	8840
S41T80-bins.41	2081	2628	769	18400	144	241	131	195	354	130	98	2256	2942	221
S41T80-bins.50	64348	77193	43683	62434	53834	41040	51721	31328	34706	93848	34419	64323	43950	43094
S41T80-bins.71	46331	104994	4779	11712	5573	10790	1450	10498	20007	4900	2357	927	1565	2852
S41T80-bins.80	112959	142301	68358	14408	40481	44546	23511	17650	26194	41875	33954	136477	19468	29133
S43T100-bins.112	7063	9260	199427	55006	4295	3685	2733	4038	18980	3912	2248	5972	10028	2699
S43T100-bins.118	5308	5261	14709	8751	3019	2996	1229	18759	14197	1598	2746	35070	19524	2739
S43T100-bins.126	64226	17844	64187	55993	114710	997	2290	4464	5172	20817	25056	6137	17619	22961
S43T100-bins.130	11439	4907	10810	26107	11780	9213	6916	10573	5749	35311	5431	55728	13763	4052
S43T100-bins.137	3503	5680	15368	40598	5017	3349	8792	23938	9000	21706	2965	7228	11327	5354
S43T100-bins.149	87315	394820	2260430	403530	324282	69447	11048	244096	70904	709492	43811	103643	318817	201104
S43T100-bins.150	26772	108043	96766	7759	27128	163385	1139	180169	39192	15915	9533	13253	131185	8836
S43T100-bins.156	5012	1081	1518	3432	709	754	205	24221	5285	6765	19781	13056	1684	2557
S43T100-bins.16	2235	53000	69829	335	14132	13893	33334	16698	10831	360	4714	25436	335	358
S43T100-bins.175	5024	2297	235818	63956	32015	7254	23338	47461	60682	23195	7283	9575	35625	10821
S43T100-bins.184	7732	80573	12410	18014	6685	15759	7242	195073	40971	38938	26049	23194	4862	3972
S43T100-bins.189	1600	249	1117	1685	667	539	319	717	824	351	187	917	1517	4702
S43T100-bins.201	4249	2869	325	99	209	152	110	7769	1922	94	664	481	192	20220
S43T100-bins.212	15281	9480	31024	94951	3641	2168	507	3412	6513	2443	799	6682	663	400
S43T100-bins.216	22496	37812	14902	62051	46843	7536	7552	25944	56121	24084	45708	44254	17226	7312
S43T100-bins.226	1050	2401	2336	25407	6941	523	203	679	888	4541	2007	5117	34898	3415
S43T100-bins.229	17189	8266	28673	4563	66849	2600	14517	93415	130570	67134	14258	8832	21978	924701
S43T100-bins.23	37348	118272	11487	14098	15181	49850	10020	11214	390023	12197	744544	42164	50305	15986
S43T100-bins.230	99709	52297	5951	164300	39609	1063	1397	63113	157021	8430	7265	18597	15123	1764
S43T100-bins.231	3688	5804	16347	9419	3463	2590	5634	2934	6351	4403	2034	4375	4261	4331
S43T100-bins.236	7124	26461	6408	7818	6379	8376	8081	13105	11757	5850	10018	17297	8180	6022
S43T100-bins.24	40747	109911	19258	29210	15669	10950	11588	23209	37930	14357	27300	16007	13346	16740
S43T100-bins.244	13153	10464	6955	4399	5037	6981	2199	26658	28438	5588	14001	11938	33444	5724
S43T100-bins.247	39692	97997	46153	165686	10004	8669	7689	16214	27074	67943	9431	13300	12210	18919
S43T100-bins.25	139521	6756	120384	1801752	16842	13872	12523	12671	8171	242796	594	64030	1847	5012
S43T100-bins.254	4173	19064	53051	13401	22702	15087	6336	8754	15519	13911	4459	2020	8139	5384
S43T100-bins.26	1797	3724	11673	1045	946	696	424	676	240	168	115	97	120	157
S43T100-bins.268	53385	377322	51875	58060	53626	27364	25249	25768	183415	260080	31431	24259	24709	19451
S43T100-bins.272	22492	99321	33457	28853	14702	23176	8686	100941	73452	19181	13486	12262	15752	22051
S43T100-bins.287	3664	1658	1337	10938	6398	4007	663	17559	13408	9861	2945	19521	3466	5310
S43T100-bins.44	20399	26461	54909	35806	284966	324199	16687	11632	21191	58864	21731	84495	43832	22175
S43T100-bins.46	69094	430232	215422	76399	12666	56239	10121	33390	102106	63334	26092	69472	51188	18980
S43T100-bins.58	111	22	118	5303	1960	147	266	604	1222	27	108	534	172771	3973
S43T100-bins.60	25313	47274	121445	84608	36477	53593	25364	24489	79006	32834	23424	50108	31753	34041
S43T100-bins.67	12995	3192	1929	10139	969	3869	1654	20610	10179	2985	4107	6697	6834	14961
S43T100-bins.7	6016	7611	13418	48080	12388	9980	6647	38034	15968	41645	936	78442	15052	45210
S43T100-bins.86	36781	19627	35308	24953	14622	21499	24221	24555	34528	23821	29367	76325	34274	63994
S43T100-bins.88	21965	9008	6956	154068	4144	643	529	86700	13632	1060	628	155731	4259	1760
S43T100-bins.9	181511	327245	135368	50797	5724	4826	12324	31229	28063	49188	11956	4544	91548	6128
S43T100-bins.90	16780	9620	16009	7358	3184	5023	1357	2917	41518	2481	2650	4925	29106	22228
S43T40-bins.109	30993	54621	181036	540587	13828	40702	9594	13794	11579	22187	9753	1264	9191	1542
S43T40-bins.111	4075	3916	206740	4829	2968	4071	2516	2415	3303	2427	2679	4530	3945	3144
S43T40-bins.117	4353	3839	461477	2427	1558	316	931	526	371	824	12018	550	216	1080
S43T40-bins.12	17802	23023	132364	56431	10117	7357	9977	10383	34930	14617	12484	6539	20675	26409
S43T40-bins.13	40266	33336	613244	5365	12957	7412	58244	43411	43275	16967	5192	39163	70860	15013
S43T40-bins.136	68273	154591	130928	5669	8979	5118	23079	3706	8445	9823	18156	12030	16270	29348
S43T40-bins.14	1478	3030	400129	4687	16406	2003	1168	4133	5867	28150	4640	7875	2795	14151
S43T40-bins.147	17873	15719	431531	18396	55669	11548	5373	6831	48761	15990	4388	10464	10696	13670
S43T40-bins.15	6363	89306	994630	12309	4760	8245	4668	8766	47545	2556	5242	13213	61529	16729
S43T40-bins.154	10291	56161	73973	35440	15782	19089	35713	17642	48091	3114	1935	5077	5459	2284
S43T40-bins.171	39339	30725	106855	48673	108752	22277	24287	17956	94635	60749	3202	59299	64434	13908
S43T40-bins.173	63008	437820	254224	5359	231532	5220	57657	46936	7177	5741	3258	6274	13429	3201
S43T40-bins.203	26249	47233	323565	60793	32393	47292	132071	58325	112946	13005	13603	2088	34421	51130
S43T40-bins.230	95601	249555	190465	5914	364106	17191	1988	7682	16799	27713	20121	53306	85677	33471
S43T40-bins.240	6226	10134	93879	14660	629	2863	316	3305	851	6793	343	913	1669	5837
S43T40-bins.244	3671	1066	485661	16454	1110	4280	13963	2550	1318	244	7751	1455	3205	7984
S43T40-bins.247	6841	8728	203091	103181	2989	14806	5643	3368	11318	2401	1941	3035	4662	4061
S43T40-bins.257	118939	25554	588063	67473	54898	41306	92760	40426	265503	87112	44264	55641	11912	63881
S43T40-bins.266	36389	11394	216316	1959	12822	675	2161	5220	3366	1519	6397	8626	3291	670
S43T40-bins.272	11568	9161	208744	686598	7076	26201	12507	3121	13048	25968	2179	7571	9543	11758
S43T40-bins.29	43884	29250	340315	132189	24106	27936	37770	12404	27192	52906	610274	83199	21394	19531
S43T40-bins.291	12526	9093	426489	6965	4127	7325	6839	13140	14349	6048	8083	33242	7229	8333
S43T40-bins.30	385422	1720	511862	180470	7814	39529	1169	2637	1089	24760	2079	181524	7631	2845
S43T40-bins.307	38423	82014	282955	24748	34740	13647	13801	14042	16859	51554	10145	9012	25223	21110
S43T40-bins.309	37455	36546	184127	65649	37261	8341	9835	10096	15975	30804	9049	16342	32217	83663
S43T40-bins.314	16201	21015	277321	284013	28730	70424	15694	54076	233828	23010	35064	27952	36916	58107
S43T40-bins.32	13830	272707	266758	8220	27309	30398	11775	33907	137845	8145	5559	5974	28807	21973
S43T40-bins.47	1823	25947	430411	6482	18785	2650	4021	2776	1540	2701	1410	7882	2847	4481
S43T40-bins.61	362406	34383	274176	13310	201560	62104	2724	19340	58215	83779	3891	60044	22231	22783
S43T40-bins.80	21317	34720	100903	75216	26073	9344	26181	13397	26993	11943	5485	10715	7331	19731
S43T40-bins.84	5227	34691	192282	4355	16134	1507	1332	6967	22508	5924	2846	69613	2601	3990
S43T60-bins.104	6120	25971	342033	136729	10155	12784	61745	5528	6525	8802	5330	212275	15272	786823
S43T60-bins.113	82882	8977	71609	258025	22701	35556	4620	1059	2394	17801	1213	6973	3369	15815
S43T60-bins.128	110246	3364	354368	6362	8115	18254	4456	126197	2662	2026	6055	7008	3023	6455
S43T60-bins.144	1273	3103	1113	5768	2677	65316	4251	10508	1125	9625	176	638	335	3592
S43T60-bins.150	10200	2463	24063	3856	9436	5915	1470918	3168	2750	891	2356	700157	35213	1855465
S43T60-bins.162	18575	22110	53866	18112	2232	2467	716	8350	9368	15335	13428	762	7528	3302
S43T60-bins.169	1954	1240	2445	6151	7379	27964	7421	1723	1887	21934	29192	210	2522	1129
S43T60-bins.181	28777	38247	40654	22805	16273	30049	9101	6610	20405	25761	4791	23549	8797	6713
S43T60-bins.201	1179416	1252227	1534785	551203	353007	2325613	7959	26949	11338	1602378	923538	959294	6355	13356
S43T60-bins.209	484	1484	4053	3387	412	340	537	5838	973	1270	219	275	11836	767
S43T60-bins.210	5640	3051	81177	11593	4507	4666	2469	11749	17646	498	7260	9303	37481	24818
S43T60-bins.212	25069	25982	28418	36279	33354	17541	6075	24725	32488	18876	16125	37165	37016	22969
S43T60-bins.218	5674	4760	1798049	10004	5149	4583	9167	3119	4230	2607	2501	5783	4485	4626
S43T60-bins.255	17351	1224	3641	15143	2143	11852	2621	6855	13734	26117	27804	1421	2094	3679
S43T60-bins.257	2055	7882	5812	6884	2373	3038	5989	2050	8047	1941	1322	3829	3624	1839
S43T60-bins.27	4826	4132	10836	6689	4641	19313	5139	3123	8884	2446	2550	3852	6695	2874
S43T60-bins.284	2680	2181	109254	67525	69952	25604	29543	41518	72443	113381	21305	18954	19560	19230
S43T60-bins.30	273237	616691	398442	409513	382888	821768	39841	364866	637818	729706	166976	597429	174067	251706
S43T60-bins.301	91436	5427	6914	648075	2192	2190	40617	4420	1370	1754	2993	21812	8611	57706
S43T60-bins.303	5463	6568	91348	29778	30854	11018	16403	17699	20055	5534	1725	5763	2669	2769
S43T60-bins.36	4442	1541	15464	3286	4268	4510	4693	2245	736	2592	876	9182	14526	4529
S43T60-bins.42	27371	5343	8658	9620	10083	8911	5361	28487	5327	4108	3966	4741	234058	3868
S43T60-bins.43	69530	48329	184014	41570	36315	29199	19168	44139	26180	60569	28734	42690	21514	22172
S43T60-bins.58	38019	60486	174195	67801	9264	20141	28015	12240	88038	42939	26324	10187	12529	33138
S43T60-bins.6	105301	4606	51276	5614	10473	4127	1540	6255	5210	132014	5048	11472	12482	3340
S43T80-bins.103	4285	6603	5852	172641	4332	5262	2287	3738	14656	923	623	7761	10387	4785
S43T80-bins.122	1076	10552	2821	118842	32355	11046	9539	17033	3532	2664	7701	1467	54740	14372
S43T80-bins.128	34920	44722	138590	141640	28758	2112	188	35375	38871	31970	2429	17303	39883	38121
S43T80-bins.135	11316	1141	4908	247004	11719	65316	124381	65055	1944	35337	6924	4560	2064	11712
S43T80-bins.140	254752	120350	32999	741115	60566	43301	52416	30614	17691	41681	16861	97231	69929	54365
S43T80-bins.146	2704	5300	10871	392143	22736	10957	6489	32814	95771	54188	163870	5799	10738	6774
S43T80-bins.148	115529	387875	34811	392955	9608	15659	14267	11806	21771	21470	10748	15186	9045	15163
S43T80-bins.155	16926	25520	23045	146092	25509	27920	3312	867	1432	588	439	49982	15276	61489
S43T80-bins.160	4011	8394	77392	1131721	4208	2204	5775	8216	12011	8329	4326	1045	44039	2142
S43T80-bins.179	874	1425	809	134079	2866	432	740	1412	1633	1437	418	658	369	3318
S43T80-bins.19	23383	116478	216620	215201	79544	9770	88629	86652	205086	162078	13241	31507	26201	66883
S43T80-bins.195	18222	6725	35170	101457	11274	1869	14459	7597	5421	19301	9508	3459	50724	3814
S43T80-bins.200	55332	78223	108337	140538	15476	14487	28891	45656	62409	38050	15680	21103	60574	73149
S43T80-bins.202	36096	63153	54795	1676938	337953	35842	35893	123043	36856	66199	10787	105280	407867	144825
S43T80-bins.211	4165	522	951	311779	1540	36156	16247	4286	868	1229	724	2435	952	1875
S43T80-bins.215	9921	12248	17380	420038	6172	5986	4387	9408	483964	20023	10720	9518	8776	14021
S43T80-bins.217	13239	20018	8640	3708881	44361	47125	5396	110268	8943	636340	17368	35664	8073	12467
S43T80-bins.231	252266	32366	87492	550498	18824	12007	36540	33829	48547	13594	28319	63179	53203	17967
S43T80-bins.237	55634	44526	20060	238920	1317	1305	808	1720	9909	893	1432	1882	4291	2018
S43T80-bins.242	22518	34530	66441	83665	7920	10110	10245	25475	67723	13744	5868	13160	11166	11786
S43T80-bins.255	8775	2630	17244	191320	735	485	278	964	1960	907	283	1500	552	454
S43T80-bins.263	602	487	788	142273	1110	712	1422	622	624	352	193	710	764	720
S43T80-bins.270	41759	57222	48108	406365	20782	26269	29303	31765	32687	21883	18791	148852	52322	53355
S43T80-bins.272	6434	10415	6899	178217	3080	4082	3115	3024	4067	4515	2152	4730	2988	3017
S43T80-bins.281	314779	225324	9789	909936	16799	14008	8316	7764	125245	35704	51997	112203	8466	13590
S43T80-bins.304	182385	126033	97057	342545	30770	20200	5822	108913	125700	10141	39997	41869	13227	6415
S43T80-bins.310	5832	18161	4359	481327	229506	548250	6802	2059436	19144	2478510	261459	770450	20047	65897
S43T80-bins.37	18904	16133	41735	359412	11698	19732	7329	8362	44736	7469	5608	8502	41030	12073
S43T80-bins.39	105196	182535	170746	95239	22850	11332	23495	28752	130390	78955	11579	6433	23147	57860
S43T80-bins.40	17320	79221	23162	407859	19581	7994	10038	41465	172241	91854	39727	15176	10369	7357
S43T80-bins.41	70935	57015	81277	126610	106052	21797	2566	7444	6914	78643	60406	65792	8768	5232
S43T80-bins.57	10005	5580	6443	211917	8347	5323	6829	6259	6944	8776	3691	13793	8749	7606
S43T80-bins.8	12505	17706	98848	253144	10591	14000	12720	16284	21036	22601	11498	16564	54083	9832
S43T80-bins.87	7087	539	450	90888	419	360	128	25259	7448	3296	12668	50017	25096	65007
S46T100-bins.102	3250	3594	6233	13167	1840	4949	251500	3214	16003	1435	699	1477	3305	13852
S46T100-bins.107	13156	13493	5230	20681	8536	13411	11694	3483	7279	4580	4231	1907	5469	6603
S46T100-bins.114	7813	17579	4866	1097	502	481	313	1556	898	1787	439	48754	482	427
S46T100-bins.137	46496	116459	62900	38043	27580	19286	64185	25133	27766	85104	33533	80992	16658	62050
S46T100-bins.142	12804	9498	63144	80709	248748	6606	21336	107096	13205	13143	4447	15318	54520	6658
S46T100-bins.16	68070	12737	19299	7268	17577	17417	39899	12447	17908	79652	69154	14243	4778	43950
S46T100-bins.161	6940	5611	26614	76170	22041	166511	45521	20775	4046	5353	1237	5450	8494	5508
S46T100-bins.162	10652	7873	40883	658288	6346	552694	144243	2923	13072	24036	2690	6460	12228	11770
S46T100-bins.175	6740	10692	6922	7617	5583	17010	9885	4330	11742	3001	1764	13018	16539	6235
S46T100-bins.182	1020	493	874	679	2580	4765	2325	375	1017	287	588	1826	3537	473
S46T100-bins.197	7752	8334	30612	4915	13568	6341	26924	90118	15593	24518	6725	4136	10442	5761
S46T100-bins.201	11963	2264	15527	9398	71694	103680	52445	3160	5277	1745	5369	4713	9752	4981
S46T100-bins.208	11617	18033	3672	6534	13783	92257	48944	8855	40902	4583	1933	4519	26305	9055
S46T100-bins.216	3721	2831	4476	1427	1166	1666	15388	569	2341	1264	850	520	1257	2398
S46T100-bins.231	10089	2108	2298	18088	5299	8949	500722	3174	2605	27007	1824	665176	49432	7563
S46T100-bins.232	362	104	5320	944	221	470	155764	432	421	194	402	251	3033	649
S46T100-bins.234	99309	91972	935904	225277	123423	127587	106565	116614	87610	53760	36674	108861	89871	112224
S46T100-bins.26	11398	7576	6588	3937	6305	43835	201073	5620	8395	5296	2907	36513	14384	9753
S46T100-bins.3	79499	66351	31526	1548	161321	90856	798790	24166	44319	75029	6708	55074	41312	20446
S46T100-bins.56	2206590	21623	2232247	936684	12536	18429	8845	7501	12313	75997	80900	6791	91403	2011385
S46T100-bins.6	2217	6932	1030	500	10676	15216	19720	2073	1602	4983	700	2637	303555	9179
S46T100-bins.7	3860	10930	7016	7755	9209	5002	1690	32011	43519	7668	4102	6416	25194	792
S46T100-bins.74	33334	15668	68774	25818	13253	30122	37523	7336	16893	5959	5037	5077	11071	5765
S46T100-bins.76	487928	122311	113510	13368	520721	64469	4136	34895	10251	45370	31702	20166	103492	8408
S46T100-bins.78	10178	15279	20477	12719	5754	17619	6500	5155	11381	4430	9312	6009	73859	15584
S46T100-bins.79	1865	1854	21452	4307	18849	31101	16423	2734	1613	39403	416	35062	2031	2305
S46T100-bins.80	61965	32571	23942	60176	13812	291895	87121	16859	14989	15534	17467	10413	37886	138523
S46T100-bins.83	25312	28907	14773	3478	79640	228874	1826207	5735	2210	1169682	21222	28360	66958	21459
S46T100-bins.91	29932	65767	10063	15886	103631	19100	1368979	6063	13176	3957	3334	4274	3044	2274
S46T100-bins.96	28505	11359	5167	4305	5104	4923	12260	39162	25069	8664	5643	69043	384843	10193
S46T40-bins.106	2950	1785	365964	113878	148483	5364	1800	530	990	300745	39030	1918	1137	884
S46T40-bins.111	4322	7788	8398	5456	460054	10901	13375	7848	25836	4531	3667	19945	7767	11049
S46T40-bins.116	3776	1913	37954	7588	78530	2920	1716	267752	1979	26724	338	787	1915	4438
S46T40-bins.118	144020	35797	14730	11566	204144	62937	235297	46819	44096	260523	6562	45020	30253	73580
S46T40-bins.122	114358	65274	103002	135412	336582	151826	43884	108313	136947	155612	146265	270273	52017	32453
S46T40-bins.127	310839	484618	16236	1048022	1077391	1116105	6764	13620	22547	219138	77411	71019	83619	211708
S46T40-bins.128	3453	1362	1647	2604	308656	518552	3245	2121	991	2118	813	51051	4305	2024
S46T40-bins.132	59598	2177	15889	190	386485	2850909	625	61250	77178	18886	5955	2267	1317	381
S46T40-bins.136	1169	492	1465	856	93424	2344	823	2909	1028	1785	533	3161	2989	1155
S46T40-bins.138	24209	23561	104613	27073	566688	46357	17845	16545	163194	18364	5050	22824	19239	19451
S46T40-bins.15	827	710	787	1982	105422	2546	4506	9242	492	2325	212348	975	897	19317
S46T40-bins.180	5791	3873	38474	27998	96798	28546	1192	26554	38336	3635	7782	13516	49141	5540
S46T40-bins.181	27762	59266	2779	13181	130215	37305	68070	3639	18731	1809	1046	80416	32048	123606
S46T40-bins.182	6421	6611	8628	17528	161801	9952	64197	16468	5850	8005	11728	34781	9936	10494
S46T40-bins.184	730	131	327	280	174723	76845	30146	372	320	260	7883	31905	279	4651
S46T40-bins.187	6596	8759	6698	4129	90887	5660	4753	45887	29651	3711	2333	23396	11658	4720
S46T40-bins.220	5448	7832	4590	7423	269290	43142	10636	3751	12355	867	635	8368	11562	6581
S46T40-bins.23	46320	15946	58615	2719	111535	19359	13745	11614	2938	85919	18849	5909	6240	7939
S46T40-bins.230	33476	76267	42126	62290	279531	89446	20120	105615	26006	132339	42478	166580	34049	105708
S46T40-bins.233	10650	16692	28513	7451	381420	7949	21253	14670	13499	44120	11847	6411	10351	8530
S46T40-bins.24	14777	17247	143777	40864	217377	86025	13548	28658	15591	21175	21368	22959	18228	41885
S46T40-bins.245	541	5294	2552	3639	74014	1129	323	1616	1627	40830	46148	1526	2321	541
S46T40-bins.246	5949	3336	8328	12781	219276	2885	73108	3729	2476	2420	3439	4488	16113	2057
S46T40-bins.247	1920	2586	12780	2539	553036	3404	18059	2311	544	1988	471	2724	1243	2432
S46T40-bins.248	374	273	697	939	164101	9693	384	1003	536	426	625	3966	1195	2286
S46T40-bins.249	913	1598	36048	1987	200427	1715	698	1906	3129	14689	1993	10156	1887	20108
S46T40-bins.29	10341	17542	28044	107623	158392	68537	14565	39282	109933	28157	43024	11961	19273	13438
S46T40-bins.30	47631	6042	11510	2242417	203270	197282	3079	14980	7856	23033	4362	245719	46626	134970
S46T40-bins.41	168496	14298	17125	83445	272244	51192	142213	12110	11406	9101	7705	558275	165366	83428
S46T40-bins.52	43813	5200	2395	10657	175763	10965	24772	5623	20057	4626	10724	13769	65780	21551
S46T40-bins.56	16328	76128	331318	939800	134242	39859	94290	29069	86223	96333	1734	125178	147594	169447
S46T40-bins.59	161	123	363	1459	87746	2363	1055	85	118	85	19	1562	95	177
S46T40-bins.61	7816	33870	64975	17275	84947	36537	17379	12433	22693	4843	4116	29614	59804	56526
S46T40-bins.69	1491	2358	30639	2457	275147	968	828	8199	5623	2364	763	4547	1478	2750
S46T40-bins.83	4307	14217	12802	1778	120575	3381	4510	2918	801	278	1053	47809	16975	27621
S46T40-bins.97	4302	6213	1510	1618	111076	2736	1635	3501	3049	2332	19260	16664	17462	6394
S46T60-bins.104	9834	19639	9670	11814	4908	137003	18372	5816	13912	8646	3537	10109	5911	6351
S46T60-bins.108	62926	11430	262917	14116	106671	249358	25827	14220	16454	15282	9574	22231	10261	12760
S46T60-bins.119	257061	10252	22247	627223	15488	2435473	6639	28914	9734	82224	69946	8835	5613724	39934
S46T60-bins.144	24762	35556	22434	11123	24089	454855	24085	11918	174979	25363	8079	48301	18377	7744
S46T60-bins.164	66924	108285	63767	26310	325923	533303	16066	31942	93945	48955	19927	63797	20610	18686
S46T60-bins.17	3558	2861	3081	62400	6095	141262	2410	36925	7730	21848	3974	15815	8470	40795
S46T60-bins.174	1053	616	1277	1283	54088	135189	5792	3047	1215	1095	1839	1770	24192	1191
S46T60-bins.175	356834	267309	122584	127011	291567	464730	86458	151789	243528	101187	30502	105585	87880	77018
S46T60-bins.178	158766	77297	12427	44638	85972	758239	121935	44538	199961	23332	15291	82528	79271	15954
S46T60-bins.179	9923	8109	47780	20859	30461	162744	22904	9874	30126	6246	9234	19588	15224	7121
S46T60-bins.185	6840	8571	8199	12826	7710	395090	7483	3409	5356	3736	4292	21442	5640	11304
S46T60-bins.187	3955	5128	10274	4197	3486	210169	14632	1561	3368	1414	1433	3466	5735	4276
S46T60-bins.198	8585	27900	9572	4991	54417	132996	3850	3681	11178	17700	2197	72742	3779	7252
S46T60-bins.207	29790	10477	25116	25738	17932	957345	1222	51965	6562	75124	28016	6861	5734	4691
S46T60-bins.214	6659	7398	10055	16974	134865	616528	205173	6429	6944	6353	7481	11179	11747	21600
S46T60-bins.215	69819	510956	73352	28254	20072	210120	6948	19165	72489	61919	9230	13611	37213	14016
S46T60-bins.221	84284	379750	85684	2448	14820	102220	2515	187910	163764	11799	2801	8329	10965	8528
S46T60-bins.23	8377	1547	15398	7297	11998	796113	10098	5683	2076	2524	5859	7059	24992	42114
S46T60-bins.24	9424	8121	6996	9705	6056	283177	6304	7151	12135	3587	2762	5806	27761	16809
S46T60-bins.245	3477	10539	8035	6623	158392	160215	2210	2829	4484	14919	2462	14078	4777	5635
S46T60-bins.251	29183	60711	6928	14141	40794	304267	39124	5036	19667	1782	1030	76434	30306	119935
S46T60-bins.263	4883	60636	36185	9181	51569	141752	256127	20533	50131	2300	2945	38883	48904	116718
S46T60-bins.44	1170	1539	4482	9028	1261	302196	2341	3815	1563	3092	1053	3453	1945	8216
S46T60-bins.45	32153	4156	3954	58109	5979	293196	5191	31989	10134	4258	5251	9599	9214	16057
S46T60-bins.67	47786	38221	22652	98610	29482	192518	3276	56005	63797	35325	68461	111743	127844	30812
S46T60-bins.77	285061	14257	351568	115963	5885	274481	49614	32504	97293	264901	5801	171766	743983	5579
S46T60-bins.87	90043	4123	20778	76499	108261	158608	13088	1910	3276	70782	1007	7405	4888	13747
S46T60-bins.89	5556	10869	16399	9506	111322	450705	2913	4493	6207	5050	5049	6902	6486	676101
S46T60-bins.97	2260	4809	13882	2738	6438	243635	3783	3208	754	2518	741	4324	61205	24499
S46T80-bins.103	21881	84560	50555	2052	5071	3380	218504	72271	57648	11098	9728	2968	60488	38342
S46T80-bins.115	35476	10888	5333	52859	12992	139332	249670	36506	10075	4511	3638	22703	66602	78436
S46T80-bins.121	35260	1049195	136548	175187	62743	18030	1611814	257442	40925	221939	72067	60836	43599	296289
S46T80-bins.126	40629	45370	64499	281462	65911	155360	292824	130355	66762	297286	64329	168844	40509	32324
S46T80-bins.13	12471	114647	94535	29273	19058	16586	135414	64691	95307	4176	3566	8681	21249	19193
S46T80-bins.14	181817	450515	637075	458193	183774	811045	6708424	145457	233751	1855466	106963	467725	342800	1019549
S46T80-bins.141	11013	10055	8411	10011	13338	23950	220700	17322	4394	2789	2460	1484	4556	5367
S46T80-bins.168	109339	22609	12860	3619	149487	3866	141571	3415	3296	18978	312767	40616	2604	31862
S46T80-bins.169	13672	10033	38738	64599	42987	103954	252745	79485	11432	8827	3350	16475	35025	4890
S46T80-bins.171	117996	123198	22991	20955	21394	29744	150075	72299	170183	50891	7319	47764	12559	17687
S46T80-bins.173	9905	17428	9182	10125	9849	14198	135237	9366	25913	14986	5509	9732	26054	16624
S46T80-bins.19	111369	271433	217510	57436	83494	32262	651990	29708	62392	25756	15975	138892	51905	80083
S46T80-bins.24	8563	37021	4268	11256	25172	5864	85858	5780	9234	5708	2396	9000	6066	4656
S46T80-bins.44	1658	1725	1714	893	4432	22551	173379	1343	4645	1297	1206	146589	4295	1762
S46T80-bins.53	1519	769	212	170	1002	5003	87856	511	698	341	369	2290	47335	2397
S46T80-bins.54	7492	5427	9014	30079	8860	5556	939434	4764	11367	4282	8159	8746	8583	16929
S46T80-bins.63	204197	200970	86534	68549	464357	205324	217831	76261	190361	29072	22949	129994	65886	580976
S46T80-bins.64	9130	11183	2231836	78204	4667	5376	499023	16330	100697	3132	4569	35606	99682	38266
S46T80-bins.67	2953	2893	2819	5535	2506	7574	144076	1750	2294	1587	1299	3101	1558	2303
S46T80-bins.75	645	554	1858	6138	531	78832	161570	563	1457	858	2750	518	3049	6032
S46T80-bins.86	51151	41251	36747	8344	61513	49552	230009	94313	180382	58502	7459	24946	58642	17618
S46T80-bins.87	15432	16787	19455	10076	7890	5560	848858	7122	19455	11024	7767	254247	201349	50410
S46T80-bins.89	101166	208253	176833	115085	98269	283107	726562	133745	298305	181447	32492	124677	152657	157578
S46T80-bins.96	846926	35451	66957	67132	112330	91653	349290	166453	75539	122873	1105404	309736	225181	241668
S46T80-bins.97	531	506	689	452	314	5727	107069	246	979	252	532	435	1066	842
S47T100-bins.113	73346	334603	81949	199335	63161	96233	47956	185559	80404	52421	98787	117218	66004	57451
S47T100-bins.116	41154	1282043	17214	18049	7036	11431	5375	62042	310749	61533	15237	19640	16218	7787
S47T100-bins.117	165422	20836	39293	199848	78461	63835	22779	41485	390567	54530	51865	130532	30404	11809
S47T100-bins.120	31694	105249	32726	74451	9489	3299	5285	56186	113429	60075	7861	5151	8248	11277
S47T100-bins.134	26880	90394	111694	38566	13355	20078	17510	69680	120919	127388	53369	18731	274494	64125
S47T100-bins.138	11817	123539	68247	47749	25870	8695	13734	25742	72038	7876	2630	5471	28050	25628
S47T100-bins.144	53308	42360	14350	17651	9385	3748	5320	198736	61186	19689	12135	19952	11956	206077
S47T100-bins.21	96500	184625	56941	142856	35461	60483	114646	142226	84843	79280	47156	25401	32810	59177
S47T100-bins.29	16835	29329	20194	22471	29538	10020	12050	179252	237037	8835	8144	13801	10120	7582
S47T100-bins.65	22947	33137	22099	6108	51524	8694	4995	74656	373421	22771	43015	464793	32493	29170
S47T100-bins.70	2542	5108	5056	6085	2177	2574	3611	20121	87269	3026	1787	1797	19681	14282
S47T100-bins.77	15534	677774	6459	9856	34290	2737	1436	304065	78948	70538	17512	13228	75418	2688
S47T100-bins.78	8758	506437	13343	677	49177	20473	86005	10183	11986	71599	1306	22593	16677	157124
S47T100-bins.85	173024	124736	51088	589660	73795	52699	221108	173232	527650	155642	58869	76677	36715	72488
S47T40-bins.105	11429	17874	13274	16660	8524	10212	11386	33473	48260	14402	12259	12529	9615	7818
S47T40-bins.115	46892	23184	46330	20243	59969	8039	4875	15681	8218	27261	116289	22564	9282	43667
S47T40-bins.12	5799	8165	19524	108646	12792	8890	8771	3594	10021	13270	9752	893	59966	8515
S47T40-bins.122	6350	92654	86007	168730	2031	1209	27130	15802	6324	4352	1507	1206	6938	12615
S47T40-bins.135	511	1531	8600	37814	2170	792	1235	16204	93223	46717	7451	468	871	1215
S47T40-bins.139	1295	7884	15801	11722	1562	627	786	13051	44941	12346	2199	4644	1800	19612
S47T40-bins.149	37692	26495	43869	44425	13770	35457	5784	59013	90230	55153	64811	51431	6600	6568
S47T40-bins.155	9859	9023	8224	13970	31535	13225	3749	8280	15719	4488	8302	17169	21436	8167
S47T40-bins.158	7215	6475	5621	23636	60750	107032	3984	71784	114211	22989	20506	1009	1332	2748
S47T40-bins.16	5918	2290	4382	5985	1916	1513	1339	4503	4655	2066	1777	2641	6154	10895
S47T40-bins.160	94941	55090	51499	27357	44055	25382	11183	42735	29753	29562	6059	59378	82644	14242
S47T40-bins.162	420221	33366	144120	49768	118818	30525	3443	49385	15138	65706	108173	23747	119613	19314
S47T40-bins.181	30274	89942	117561	116284	13125	15338	18189	39158	212054	41428	11786	29826	12387	18075
S47T40-bins.182	4838	2094	3961	2166	1251	2991	1736	3775	2773	1014	3087	8465	26877	2772
S47T40-bins.203	13855	11139	4558	1325	1558	994	207	4578	7677	1446	3355	549	10303	4896
S47T40-bins.24	16896	16390	17688	236	1134	744	702	18479	7964	423	14883	204	952	6068
S47T40-bins.265	4606	40306	56275	55223	3945	7483	11471	4764	35324	2479	15448	27212	48620	11366
S47T40-bins.285	2687	1390	2096	2499	4695	5741	1539	400	11137	1601	3514	1886	3169	3653
S47T40-bins.286	269610	603523	127622	529699	103855	126096	74564	181169	447241	116021	160359	80508	425980	272570
S47T40-bins.287	12317	9635	1130	8351	5062	18472	164	1199	15875	413	1686	14988	18062	6354
S47T40-bins.29	18157	7564	10751	8318	6837	9670	67487	33635	76758	3829	10627	15156	17323	8456
S47T40-bins.293	5829	8138	5706	8993	4477	6318	12422	8592	29710	6225	15109	10449	6539	4983
S47T40-bins.295	21185	45167	35697	63998	26595	22070	45382	131682	368293	22341	40454	50462	22065	36139
S47T40-bins.296	1833	774	30883	1226	5753	1229	7326	3950	8637	413	9731	952	962	9631
S47T40-bins.299	18868	8822	13051	2424	2708	2872	2638	19812	79354	9233	8457	22805	25794	5235
S47T40-bins.325	3585	1428	7809	6349	3087	3255	872	19486	8347	7227	3106	1138	3978	1949
S47T40-bins.34	31465	54955	102678	10809	44838	102075	553008	105681	463895	257082	11600	285131	104047	113490
S47T40-bins.40	45669	18368	20138	13304	14411	42601	12696	20785	29401	39891	4577	11961	15264	17561
S47T40-bins.48	74714	6003	3155	5750	3125	6395	29486	41839	29149	3218	786	127746	3079	21751
S47T40-bins.76	8652	7302	4335	6736	1372	66264	3643	3728	9459	3827	10686	1923	5529	1901
S47T40-bins.78	778	1811	2197	5816	672	579	842	1108	73470	534	305	911	4981	3187
S47T40-bins.90	7184	2013	1117	720	672	5019	1269	5537	3584	588	751	731	1046	1750
S47T40-bins.91	2411	3045	7909	11951	731	4469	10726	1593	58505	957	1495	11665	8748	6274
S47T40-bins.96	42321	7735	3717	2026	1138	1332	837	23230	72930	48841	504235	1615	2191	1173
S47T60-bins.1	99436	119045	39021	24763	414472	273975	138604	153476	2548357	10715	5331	67268	85589	30539
S47T60-bins.100	15542	42907	12044	19630	3793	3772	14053	158497	21019	23518	6672	18296	5249	86207
S47T60-bins.101	44336	18943	32205	145525	72739	16023	20598	159645	100620	17349	7403	1430	58170	7116
S47T60-bins.107	1430	1650	1300	6336	6583	11826	4205	137858	9253	10229	464	9672	23794	16192
S47T60-bins.110	83559	68527	10578	35256	9324	13148	17701	165244	700193	28162	19463	8911	28140	28086
S47T60-bins.122	22778	30847	23449	46413	108352	52968	186914	311832	61193	42168	27804	402213	18697	25282
S47T60-bins.125	4284	3104	425	200	272	308	318	66575	5784	153	874	663	533	23183
S47T60-bins.132	28333	1991	3049	385	2629	8746	55283	112130	1095	80333	544	4571	17371	6759
S47T60-bins.141	171	72	366	189	14111	42568	75	68112	379	11074	155	13795	505	171
S47T60-bins.143	1694535	28993	143967	218276	21503	13592	12293	1374661	580786	15286	25019	42251	125845	15575
S47T60-bins.150	55489	37872	24110	65161	988181	42974	27953	521500	173935	333361	268411	314314	132067	67988
S47T60-bins.181	11536	18602	94813	35148	22185	8893	188965	148893	243463	14326	14055	48642	15252	36730
S47T60-bins.192	13229	21826	8244	25958	6787	5053	4802	319172	43125	62219	4873	40074	3639	8366
S47T60-bins.219	48255	119496	18447	228778	51747	3544	5567	391656	166212	173600	50752	1300	15984	11765
S47T60-bins.23	438	217	1017	192	823	394	419	189701	240	880	188	16137	1029	200
S47T60-bins.234	59439	7130	71137	98424	44749	13736	9613	227670	42239	197624	34661	1071	3655	9215
S47T60-bins.251	1190	503	1074	5837	13923	7503	43638	310138	2614	6313	6904	76247	3178	3522
S47T60-bins.29	26539	13933	13293	1639	18445	43259	7629	403184	81360	32281	883	8872	16639	485
S47T60-bins.41	12765	10323	20559	19803	12667	11209	6761	1019294	529006	51595	7026	499650	67250	48706
S47T60-bins.49	4908	4734	3949	3282	2429	1496	2193	182641	82810	6439	5371	2835	14932	25558
S47T60-bins.57	7837	1465	14637	146691	8610	2393	3149	347680	63661	1042	46235	7516	14820	54209
S47T60-bins.68	27183	184709	4778	61533	6978	39449	617521	757521	495750	269767	69924	19661	389714	44966
S47T60-bins.79	19123	10411	12010	8129	19517	6810	483424	337226	12152	18169	6741	57360	460827	7314
S47T80-bins.101	214771	711651	48409	480712	11895	26659	575	432119	555293	98873	20412	61219	110625	129664
S47T80-bins.11	151968	38742	30338	62555	13076	30181	30708	47202	390438	38326	61534	4648	18190	13738
S47T80-bins.114	538	897	510	1094	513	26553	7309	508	302688	1482	1386	801	8274	7323
S47T80-bins.126	17853	12495	34573	7596	3214	4385	5006	59638	423701	26422	60531	4234	2234	1797
S47T80-bins.145	30654	32126	57278	23466	16156	14259	6010	11538	164056	1945148	1953929	13176	83402	27080
S47T80-bins.15	34501	128997	23440	17293	8134	26736	6255	74423	152608	35444	15939	24094	5514	3559
S47T80-bins.154	53803	77770	49072	90390	40615	34570	35277	19924	462450	19272	32521	6451	38577	48786
S47T80-bins.16	2512	1689	5284	2996	4831	1916	1211	839	111717	584	486	26498	3432	1525
S47T80-bins.160	2796	2668	3714	2382	3206	2190	2932	3123	336129	2560	2368	21059	7814	4621
S47T80-bins.162	46253	12013	11189	8698	16347	21106	47080	41710	123669	42102	22504	12303	45831	36545
S47T80-bins.177	6464	6162	4809	12855	6295	5570	7698	35832	379762	18994	53668	6550	214405	28595
S47T80-bins.181	6159	1160	614	10952	534	340	11155	281787	58880	2048	3348	315174	14554	391
S47T80-bins.182	3918	2022	3432	5990	8293	14461	4951	47938	266599	2780	9407	5526	19467	4760
S47T80-bins.185	6714	5234	26475	150677	3328	8498	2644	52304	184406	11160	1813	5068	61988	7517
S47T80-bins.192	14728	37563	100470	21082	5653	5357	15762	148455	633383	12594	23918	5799	47693	10220
S47T80-bins.194	3996	16300	13565	30647	3443	32310	152439	101259	194412	8076	7718	12549	26331	94709
S47T80-bins.201	3093	17325	21182	22165	5404	1046	1010	70477	332888	66759	1152	3579	13244	95126
S47T80-bins.206	1679	27205	939	618	2253	3844	504	25902	55337	438	926	1310	9425	5237
S47T80-bins.249	15582	20151	23087	77562	8836	6842	16940	13331	153889	32923	55483	9129	18460	18437
S47T80-bins.264	39537	2442	220027	1062	28860	101836	474	3513	547113	1378	1301	2526	463	1293
S47T80-bins.275	21478	158198	4435	42469	8513	5865	8573	12650	353969	21661	14132	16633	6520	7195
S47T80-bins.277	60034	84463	168434	370351	21631	31376	20910	57789	135659	64219	28484	6734	81097	13650
S47T80-bins.278	13017	14162	12661	44714	2964	2946	2320	11149	130717	14284	4148	19945	50208	5023
S47T80-bins.295	12270	59451	10653	25478	11423	37320	2766	73011	586970	69397	16431	27569	16919	63233
S47T80-bins.299	7087	11620	9061	7084	10557	6947	2132	88450	178875	33489	22074	18979	27568	4198
S47T80-bins.303	8588	9948	8259	4592	14599	7971	6114	33454	535272	4426	2751	15371	8855	6000
S47T80-bins.32	5304	18486	682	367	974	527	473	26660	69259	355	3246	689	2653	9082
S47T80-bins.35	15703	1014	7871	3488	8050	7629	3575	46486	366304	43477	580	8709	5465	5417
S47T80-bins.49	29890	44669	26260	35726	32585	31090	5541	113866	718195	29068	16949	25081	16331	21950
S47T80-bins.56	21386	98898	49353	42867	11263	7905	17571	55379	336363	18100	7865	16802	35987	76740
S47T80-bins.60	8658	74050	29727	427	1959	948	3034	4042	89860	2068	8753	8101	1186	415
S47T80-bins.64	3648	30970	26616	1094	13509	531	455	35952	109092	5472	2437	74617	1847	3763
S47T80-bins.85	9235	6339	2116	4369	13246	5080	4710	5015	179775	1847	1150	6260	89890	3103
S47T80-bins.90	147476	46331	96162	149646	34566	38699	36616	283633	884633	23714	1288822	166153	42183	52936
S47T80-bins.98	1815	1914	22927	3655	1544	3163	3412	12095	217142	1210	1254	8609	7842	1879
S49T100-bins.104	147271	9683	31456	6623	19809	26678	10823	6873	7894	224612	10295	87627	10443	24338
S49T100-bins.13	34009	86082	52052	192926	35801	19121	24875	76373	296520	162936	54503	34490	26268	20296
S49T100-bins.130	14390	107286	14586	24460	11267	19995	9425	171739	45688	46277	30598	27272	5690	7119
S49T100-bins.146	3979	102769	18662	6470	2914	1837	1734	4382	36570	7569	2231	8384	10495	40432
S49T100-bins.154	2739	3186	2389	55939	7495	58655	3554	2772	348269	2385	2309	10771	41711	7402
S49T100-bins.158	10908	10732	379307	39276	101318	220889	2352	33950	49053	5210	9435	15915	60310	24983
S49T100-bins.159	4619	5536	13926	804	4216	1881	1275	320949	4788	37591	12533	19819	8270	4665
S49T100-bins.170	80455	77472	6381	46916	5919	10122	4126	8938	25589	65411	13539	8322	8764	10307
S49T100-bins.175	4145	922	28827	1354	5194	1020	8187	2417	2367	906	19011	1040	1018	8774
S49T100-bins.27	6009	9647	9326	3281	1406	870	899	2405	33076	5239	3073	2616	3660	24235
S49T100-bins.36	70440	14764	279869	16918	101453	42069	17679	12754	23480	60295	20637	25868	16527	24431
S49T100-bins.64	3518	2463	2719	293217	1172	1870	994	1335	8016	4934	4767	2337	12363	4109
S49T100-bins.69	54246	158872	241653	448574	63058	19347	31017	79593	224498	125626	11204	13483	66267	67851
S49T100-bins.72	264474	150666	45501	1944	108556	37605	46382	29577	47467	141535	11988	50284	39325	17931
S49T100-bins.77	20412	39012	28774	26788	14670	12762	36191	22999	36485	25301	55080	20711	25924	27958
S49T100-bins.80	2594	2935	4414	6063	5611	2378	1707	4491	2486	14493	3361	9973	3409	12873
S49T100-bins.94	13409	1652	2236	7535	2891	1273	4457	79247	6140	3621	6119	1326	14978	17640
S49T40-bins.105	33518	60922	12434	45536	19105	4303	24928	37500	97984	74771	8658	10154	8498	6266
S49T40-bins.108	1168	820	1159	3655	654	2809	602	1016	1382	734	1565	443	1085	722
S49T40-bins.122	13295	29737	22983	32223	13416	10747	14571	2420	3733	1532	11465	2912	4640	21734
S49T40-bins.135	529	820	895	631	404	389	380	247	645	821	1610	515	557	614
S49T40-bins.138	2344	4933	7954	67626	5254	4457	4477	3561	14359	4063	4674	4975	3981	3398
S49T40-bins.143	1703	1797	2202	14630	72629	7033	99988	1446	2931	2169	37905	1144	2611	4049
S49T40-bins.153	6729	16800	12045	14402	2730	3487	8099	1374	3977	25694	8794	2196	7722	9982
S49T40-bins.155	555	619	998	8220	337	268	244	562	794	466	217	514	679	339
S49T40-bins.16	26846	1461436	1745857	3030163	454872	3090861	345435	1538181	144529	748875	49635	135500	200197	134165
S49T40-bins.173	44847	66050	101927	782	8880	16051	8004	28994	17515	41217	18114	1322	2447	2536
S49T40-bins.176	18586	447711	1158	1936	797	5630	358	4559	2401	161364	22415	4457	1940	3763
S49T40-bins.205	12447	14246	92660	18634	9444	3100	2891	5020	22403	16839	5033	2289	10049	9231
S49T40-bins.207	2916	4538	13596	2683	426	883	157	847	3615	2016	1104	251	2038	959
S49T40-bins.216	3971	3799	29041	5669	3073	3944	3345	56106	9280	32892	20338	3228	3093	8031
S49T40-bins.246	10660	22751	40052	80801	15776	19917	7811	11074	11613	5673	3993	2298	3505	12060
S49T40-bins.262	41169	24093	46743	42429	16227	8757	7318	28339	43134	37479	2974	5275	7039	4193
S49T40-bins.264	4205	14019	16107	53044	5128	2824	2531	15891	3429	3314	6942	3122	1951	15804
S49T40-bins.280	16598	25467	23758	58054	11261	2782	9452	32450	44968	44357	22623	37895	27420	73569
S49T40-bins.283	10584	14841	9261	7088	4082	2427	3979	5057	11604	5249	183960	7396	15222	24426
S49T40-bins.284	4359	23733	3782	13861	1025	2164	590	5699	12447	4699	2318	5140	3745	15646
S49T40-bins.285	6856	9223	14241	153680	41484	7624	19121	27700	13157	13335	4583	66112	33495	3782
S49T40-bins.298	7262	1375	7721	252242	22848	3802	3263	3912	5393	2841	44601	17161	49162	11577
S49T40-bins.302	19013	12096	42408	2032	314057	1881040	284857	103545	198472	95836	34925	354356	39267	39667
S49T40-bins.312	12624	11608	14106	54	2173	545	59	7732	4948	308	14534	71	200	2238
S49T40-bins.320	24124	37461	27802	43775	5142	4231	6513	19396	44601	8323	6746	17802	5686	9763
S49T40-bins.326	39045	51990	71413	60108	62870	38967	37524	61982	104195	49467	49291	43410	69646	24560
S49T40-bins.50	6889	13225	27252	13326	8585	195	183	4167	14060	8761	1993	669	1101	1258
S49T40-bins.53	2839	4084	2847	1915	1467	1277	8567	11948	11715	351571	39062	1986	5413	6537
S49T40-bins.83	55709	444232	67915	1297065	51150	30753	795253	24164	66289	47092	81641	19170	36171	72091
S49T40-bins.86	4606	6438	18094	11648	2085	1875	1328	8602	29991	8960	3284	1744	2098	7486
S49T40-bins.90	908	5368	1909	4287	664	675	733	4975	12871	3087	615	872	1368	5569
S49T60-bins.114	16025	23282	22198	13748	9317	6302	10374	63589	17861	158657	8420	8567	9255	6470
S49T60-bins.119	14539	7455	5704	8239	13689	6202	41155	5005	3328	118851	2389	61762	10401	15279
S49T60-bins.121	66053	66633	44823	83429	42273	135349	239309	34685	80613	732968	53645	495688	77670	297705
S49T60-bins.140	14356	108558	85729	52455	6273	6277	15059	16465	17265	163530	1042951	8036	14479	7347
S49T60-bins.164	873	1344	879	4950	117960	478	343	219	600	184113	16665	2932	2486	1039
S49T60-bins.177	5926	486	1290	4198	981	2380	346	888	555	96799	239	671	911	552
S49T60-bins.193	947	341168	4326	416	42563	3341	227	184733	65574	67135	304	883	1839	1288
S49T60-bins.204	20202	14652	21347	17551	11077	13318	12228	12731	22441	380737	481670	26476	21103	27902
S49T60-bins.211	86610	48997	138388	126212	1740	712	391	15548	124466	116721	28757	1062	1242	1117
S49T60-bins.229	9925	440044	31046	18335	50250	42991	1816	3380	65690	176238	32929	13931	1899	743
S49T60-bins.245	171490	873269	725224	20356	25456	1058	2290	9797	128266	432524	84795	3197	2460	61781
S49T60-bins.246	64629	3371	24328	125603	8147	8952	8753	9399	4400	566750	132784	15597	32989	68179
S49T60-bins.251	15081	23418	36040	9513	7194	4672	8449	6594	5803	530028	154386	96917	10802	17698
S49T60-bins.252	31044	94033	116473	105631	12274	15435	18555	33651	136431	167917	25343	29340	11717	17961
S49T60-bins.29	138622	139315	146483	8273	166267	85183	65585	444823	108509	351615	124457	647984	20938	13658
S49T60-bins.30	1329	5030	2751	8797	12817	2905	1871	2962	4113	103042	18178	4535	2382	705
S49T60-bins.4	33863	40459	37551	45241	17962	13317	11125	42814	24163	189883	1078	22466	40291	88603
S49T60-bins.87	5186	3683	22018	15091	14238	18318	32524	2675	5440	106462	15687	1970	64199	53259
S49T60-bins.89	8431	8126	8484	23349	7124	4026	3145	5546	11676	173573	33772	6404	5173	3954
S49T60-bins.91	1435920	1879878	8418	142364	131703	101784	2334	3887	6989	1270829	413743	363741	435745	1118945
S49T60-bins.97	18039	62416	36242	17939	14424	16230	10701	27083	22926	578777	28817	9635	15031	17248
S49T80-bins.105	16004	19991	27665	10066	3514	5847	5828	5556	16263	56763	201484	1751	6212	2547
S49T80-bins.107	2389	2575	39757	13679	10575	5305	4240	3832	2020	8522	123127	41332	16852	14414
S49T80-bins.109	7069	23418	5462	42657	135362	33951	9014	209356	29849	168232	1962659	67862	33029	68817
S49T80-bins.117	14063	29489	9053	16432	6074	6441	12916	19144	27651	83291	340171	12620	7283	9611
S49T80-bins.12	2580	1307	1566	825	273	1445	819	470	1715	14586	186102	408	1298	542
S49T80-bins.132	1597	1214	1634	2750	5821	20604	6648	1387	1616	47166	83809	667	2183	1057
S49T80-bins.140	58860	52838	665354	136636	11168	5940	10643	34888	46088	211701	118725	15959	10450	82232
S49T80-bins.150	10170	5050	1934	4633	13584	4739	864	25073	34092	9949	90084	14124	10909	45812
S49T80-bins.154	27258	41988	126712	42309	30189	30061	21879	16354	43142	25065	162513	34439	14160	15453
S49T80-bins.16	20662	21155	34182	6105	75131	25777	4008	64166	68805	12172	98944	33067	53344	17669
S49T80-bins.161	36970	83728	77910	65833	185730	42378	10812	33357	23138	228449	129646	95736	25388	149455
S49T80-bins.17	1756	4589	5973	1292	2161	653	662	1752	1353	1548	766202	1473	806	45349
S49T80-bins.173	17874	20827	194336	19681	27130	10684	11774	59150	31718	84750	248915	24389	26187	46841
S49T80-bins.189	32343	7753	28031	58220	14698	5196	17224	18096	8593	31703	331989	47733	34116	12892
S49T80-bins.194	96842	134423	71742	5148	241642	84777	111328	79294	115553	194279	187591	111277	99249	41166
S49T80-bins.202	332916	11119	14078	26915	16478	3911	9104	11530	37210	7120	298474	57359	10625	32240
S49T80-bins.203	19623	26540	26449	28716	10681	8315	23459	11246	68311	98331	424368	10960	23132	14997
S49T80-bins.21	23161	246733	78299	1404	44402	105746	798342	33457	40451	65216	173931	298279	82867	54346
S49T80-bins.214	3447	10079	43802	6046	6404	4109	1809	4471	1974	4697	612297	8438	3855	4502
S49T80-bins.36	8331	24819	9766	406	83329	11694	2419	5347	1677	11035	333605	249	302	11314
S49T80-bins.52	1069496	1306996	801494	194857	200246	21610	56849	384427	670061	1652678	687137	113409	128536	20502
S49T80-bins.62	6863	1235	13731	8579	5801	11457	5516	6923	92523	1019	519730	17078	95983	81175
S49T80-bins.64	22828	28416	15550	23600	1659	9051	7780	17117	2873	40671	200045	7747	4812	40521
S49T80-bins.66	30814	13826	97405	16933	40063	11534	10547	7071	250670	5999	2342330	28720	81114	23572
S49T80-bins.74	14894	3069	6224	335313	8414	15370	26477	18833	16399	117292	623017	13555	10969	33301
S49T80-bins.81	73196	68685	16528	97327	9002	10194	4996	41551	85048	42534	260539	12719	116299	21801
S49T80-bins.94	188030	27022	12398	45964	23244	53434	81704	137245	97959	10000	776817	1982	32512	34935
S49T80-bins.97	4095	2096	756	2956	153377	924	633	23677	23802	107605	173488	60231	8784	6578
S52T100-bins.105	2473	685	11218	4954	1431	2661	2000	1761	1825	2385	3194	2061	6578	12072
S52T100-bins.114	146578	396352	466290	62811	299899	112396	214577	735715	409609	858653	43120	225441	441815	620906
S52T100-bins.117	46334	34167	23619	13493	4848	9990	172594	10505	40062	69128	28137	6592	5057	8927
S52T100-bins.129	32483	49241	67090	99130	75611	27041	5847	19977	12990	79475	15844	57103	36301	2468892
S52T100-bins.145	107843	197809	52178	77802	34927	27168	17505	14443	20216	143998	56907	101877	43362	243173
S52T100-bins.153	969	1072	6167	2477	6368	4129	2095	7679	1331	915	640	1192	1548	6421
S52T100-bins.163	191927	23164	41306	241788	88787	73014	14927	44490	252947	62438	61563	210721	48263	12980
S52T100-bins.170	374	474	219	3399	103	158	146	632	1879	194	175	14223	15712	1401
S52T100-bins.172	10012	9261	9137	74	412	739	318	7727	5817	295	10371	354	2012	42938
S52T100-bins.183	44879	37175	22701	12537	180308	58765	57067	22597	107216	73917	31631	74530	94228	112583
S52T100-bins.201	16561	18513	14369	44114	8142	9153	4544	15823	47844	7486	5702	34440	48224	30529
S52T100-bins.22	120677	2536	3042	3347	32547	1066	446	19732	10720	18907	3789	1725	10966	24399
S52T100-bins.252	100935	62884	119457	4463	478233	164797	356435	872212	1155444	665123	34881	143267	1550980	660451
S52T100-bins.258	397	586	656	1102	267	512	1071	11967	64251	220	204	610	9848	7411
S52T100-bins.262	968	6054	2829	7246	1000	794	1226	11244	14737	2903	581	1412	3114	16270
S52T100-bins.276	11043	24408	49529	455823	235	533	1650	11579	46099	3377	1405	260	31756	10129
S52T100-bins.292	157792	38304	21361	4804	548026	4939	9835	6123	7188	1135967	2392996	459864	7512	2952855
S52T100-bins.293	4398	29885	41733	655	2786	3596	2349	37597	58427	3072	947	1659	12331	96885
S52T100-bins.31	1873	1178	374	1401	12670	371	325	16610	16041	8697	14536	38607	31939	16476
S52T100-bins.58	2947	2661	2513	1698	2232	1548	1336	1223	2081	1001	1342	23506	3194	1520
S52T100-bins.61	531	572	1172	2774	349	481	347	5421	26108	21203	9334	26977	21430	30624
S52T100-bins.72	23372	21992	13841	11770	12033	1717	3295	52180	2305	12267	4876	7232	17227	30306
S52T100-bins.8	6335	3367	9613	7595	1688	7747	3944	2921	8405	1460	1369	12986	4425	31472
S52T100-bins.80	18746	69587	7416	7349	27538	7936	5203	2042	8493	22935	6086	10416	9128	16268
S52T100-bins.86	528	200135	111058	1111	537	279	215	16830	830	498	365	6642	240	6841
S52T100-bins.94	11898	2379	3571	5216	1744	983	1208	3395	20727	6483	797	3332	3591	12198
S52T40-bins.107	82420	9850	26286	8319	920401	197309	5811	6211	66103	7001	4033	987536	7783	32730
S52T40-bins.116	1729	456	704	416	9522	319	1512	1092	930	487	537	355734	23123	1228
S52T40-bins.121	411	445	2233	806	3333	6759	277	8362	446	1920	403	272058	856	632
S52T40-bins.122	16966	12418	265	1494	948	1217	1868	599	1360	894	4038	105792	5212	917
S52T40-bins.134	129922	11587	7008	17882	54103	10888	80577	1180	1449	70074	3714	548043	11316	18592
S52T40-bins.137	27484	15318	1618	1747	5889	5981	941	25595	44426	15535	9876	77535	14831	111060
S52T40-bins.138	11167	2180	36860	11191	10092	3411	3794	12948	5439	1324	2838	194844	52501	63237
S52T40-bins.15	86127	59125	35682	18138	194826	75184	27453	18071	121832	3905	2115	655363	117953	5112
S52T40-bins.152	3850	7922	4254	835	4588	2630	1330	482449	1869	28279	8298	156233	7778	2020
S52T40-bins.160	170659	1086	1592	813	12485	560	919	1009	966	482	461	352614	4204	780
S52T40-bins.162	657	1020	1496	373	2885	1227	229	385	224	504	269	219799	597	339
S52T40-bins.175	242437	1832581	129190	94462	88961	134892	47485	254930	295330	1549655	21602	158358	25575	5787
S52T40-bins.180	117070	116548	65528	11228	31138	7495	83103	9292	9307	20485	5942	206996	200547	33301
S52T40-bins.181	18932	25568	11404	753	463673	720	530	5857	629	1411	361	70662	40310	492
S52T40-bins.208	48402	1129	3109	782	310036	56053	2473	217933	9572	65119	802	138178	319184	17443
S52T40-bins.217	33728	264268	28751	26596	20590	5009	2315	31929	68088	62974	8913	239132	9114	11905
S52T40-bins.221	614	2383	2061	9882	1245	2917	8042	376	624	234	80	330400	981	4041
S52T40-bins.233	26881	37682	40586	26358	58166	46277	29294	21479	39328	25499	10624	219474	55673	41540
S52T40-bins.236	71245	47746	45948	12476	87548	33474	26730	7770	5015	7867	2351	190551	3926	37634
S52T40-bins.241	22443	26441	48960	20986	36850	25399	13824	12003	19296	17034	15755	762433	23085	56656
S52T40-bins.245	911433	480581	742608	26401	50333	504170	1923	11725	157258	181474	5719	302167	9921	9995
S52T40-bins.253	567278	14861	45208	27518	100336	2017776	9613	94788	434716	173464	54554	144946	29184	9515
S52T40-bins.286	907	615	1939	576	900	712	882	780	822	1054	321	259490	3346	1531
S52T40-bins.297	14876	16283	6302	26081	16618	25274	20510	13885	76741	12763	11851	261315	230555	39476
S52T40-bins.300	4635	8803	910	642	8805	2132	671	6365	5984	1918	22296	56784	22394	6851
S52T40-bins.307	6240	17588	3570	3513	1933	14520	3016	1977	2608	1964	1564	545515	9905	3760
S52T40-bins.309	340	2123	87042	23059	1496	195	231	40776	63717	2121	9917	92771	13671	10586
S52T40-bins.311	9095	1482	103668	5392	7579	7623	4550	2440	1274	786	1398	169933	27889	36637
S52T40-bins.312	3578	4269	12887	20300	2411	2816	1600	2141	20361	3148	17236	232483	37679	7048
S52T40-bins.314	43889	84375	12689	34076	29868	14824	11626	24074	70512	23396	8049	315401	101582	19323
S52T40-bins.318	16668	11906	12224	13556	54855	19288	29531	5773	11012	11930	6598	255271	11990	24936
S52T40-bins.34	149	276	401	505	1086	309828	496	422	488	183	406	122830	629	19109
S52T40-bins.340	1457	368	917	4327	527	3026	1210	1403	4032	757	622	66504	12192	593
S52T40-bins.342	3963	2038	1050	5404	42275	30808	808	199513	124885	10127	3089	203952	27455	42192
S52T40-bins.351	7981	1793	41386	5879	6748	2074	3661	7123	3398	611	2037	225644	2075386	2824344
S52T40-bins.37	54729	17003	14492	12662	6496	35833	25714	42016	19949	87731	3593	133502	24048	4370
S52T40-bins.43	1945	1737	3901	3115	3530	1619	1060	4406	8719	3761	2074	266006	6367	2325
S52T40-bins.50	24472	11621	3756	5395	11086	776	632	1385	3783	1661	469	851651	2711	622
S52T40-bins.58	18491	5697	10059	8162	25642	12267	2092	5295	4364	3303	3699	257269	43468	17472
S52T40-bins.68	238127	768079	2825	724	22543	22977	777	78972	3760	47739	633	124085	857	2162
S52T40-bins.82	10037	73878	7603	39770	8178	21144	35233	27998	12059	27538	8937	184141	8371	8778
S52T40-bins.88	1736	1894	1789	1590	13313	3877	1465	3307	1194	3277	819	72443	3692	1291
S52T40-bins.95	1220	872	1470	412	681	312	260	6758	171591	724	343	571695	548	862
S52T60-bins.109	1361	401	1001	1439	3150	588	879	2876	905	455	596	4510	82243	1092
S52T60-bins.114	76911	6784	11177	43421	16301	19352	7003	105904	38317	6228	6209	109333	348978	438663
S52T60-bins.122	4299	2707	2241	29331	1843	1795	3233	8564	3364	2167	1945	8432	169865	31471
S52T60-bins.152	2663	8172	68291	110653	4412	10129	1122	5200	4216	46957	5446	327744	148917	70353
S52T60-bins.157	1686	17426	5168	1595	2405	1725	2285	2782	2834	1676	2108	4827	2534387	8265
S52T60-bins.165	31335	39250	35475	153997	23117	23709	42320	168776	681557	309587	22396	13349	562910	31218
S52T60-bins.177	39211	103455	73468	160699	26097	17829	35760	30448	75031	39512	33361	40008	652332	36800
S52T60-bins.178	15285	36740	40216	18639	22941	11202	17666	122101	16768	42679	18260	7683	170573	11769
S52T60-bins.183	8393	11753	11315	11233	4914	5468	8704	8362	14927	10234	19536	6461	1273249	4813
S52T60-bins.185	8161	29119	7278	23767	1800	1636	3395	8762	69158	2847	3172	99718	306640	4060
S52T60-bins.188	1844	2922	20744	775	12940	1793	3133	8148	4341	30207	3850	49188	284612	26075
S52T60-bins.192	7291	4633	14105	206920	4777	5881	2873	8707	31961	14092	1337	15577	728455	5402
S52T60-bins.213	116	1252	285	117	124	332	321	647	1427	699	115	123	45899	292
S52T60-bins.218	19132	28284	8656	9675	29245	35235	24671	41706	74791	354509	50208	58913	114835	40832
S52T60-bins.22	56480	14750	68942	10130	17197	20010	9052	16552	19345	23389	16841	43271	261176	9987
S52T60-bins.220	6858	13162	13078	8506	5258	3411	47140	6763	12436	9456	2800	220852	269792	77423
S52T60-bins.232	1714	1978	775	523	4384	9779	1015	2260	4552	2538	1094	1002	70833	10225
S52T60-bins.242	42685	18253	35303	180087	65844	14987	19025	34312	31080	13582	5636	1356	117325	6997
S52T60-bins.253	7610	14222	32084	15685	5471	10667	8925	18169	72468	11141	4570	4002	2243587	4610
S52T60-bins.254	4348	11946	707987	3578096	13350	3888	9693	14046	20566	10005	14975	277940	390319	135262
S52T60-bins.256	68452	6721	72713	4873	807563	77224	772842	1620185	1208841	2322030	2644	1534619	979315	1545564
S52T60-bins.260	2242	1877	12377	50214	26995	20637	22727	129140	217603	1076	2843	159305	147717	29007
S52T60-bins.261	3075	1606	1377	7784	892	1485	4855	1507	1686	643	3179	26872	1258153	44596
S52T60-bins.278	357740	489148	271774	66486	54364	40999	22491	67394	130516	84743	19267	87037	653338	35148
S52T60-bins.296	3694	2410	4450	3031	2000	1566	1851	1351	5110	1240	925	90701	489815	83931
S52T60-bins.298	31753	66053	3781	15362	27678	45589	47083	4737	21612	2143	1020	92783	288867	147053
S52T60-bins.3	37209	1190	167531	29192	20723	1929	1720	38718	4204	606	1655	13560	231695	1118733
S52T60-bins.300	11308	993372	18522	4277	4462	909257	3183	3557	6114	7275	2748	10410	2691349	4658
S52T60-bins.305	4183	7098	12965	16187	2778	3061	11392	11864	15272	2805	1255	2051	145361	10810
S52T60-bins.306	3512	5004	1135	1046	783	529	557	5017	2049	658	559	9332	200839	24003
S52T60-bins.308	416060	18143	40992	104272	60823	245661	108166	285125	30074	21599	35176	75387	169319	39141
S52T60-bins.312	3059	4891	5990	2402	2501	1513	950	1182	1423	2646	993	5378	193720	21043
S52T60-bins.313	1950	861	15983	4943	1627	2554	3342	1580	2347	854	2202	1691	93915	47108
S52T60-bins.32	1113	3087	381	4370	354	419	685	4909	41136	2325	2973	652	2196659	1104
S52T60-bins.33	23253	33608	36847	25729	323167	85211	27922	20928	32247	44796	25285	206763	681522	66150
S52T60-bins.332	1147	1016	1603	886	2991	913	478	3845	1534	9500	4647	1223	66561	783
S52T60-bins.36	48381	2571	5322	12487	5922	2211	172763	2808	2933	2581	9386	6489	821564	16747
S52T60-bins.37	44781	233088	25980	26516	77360	44643	22588	33804	45964	31353	47806	63908	433891	79928
S52T60-bins.38	11458	14178	809	476	1261	667	2297	2990	4354	6080	9329	879	125970	42525
S52T60-bins.39	38707	64972	822	16908	10449	30123	430	7516	175767	5484	8078	10829	202211	1044
S52T60-bins.40	1534	1986	33837	10166	7660	3818	2579	3535	1759	3474	6309	94746	210462	92110
S52T60-bins.46	9352	6161	1210	8322	3581	3777	186	815	9763	396	1532	62852	117345	34409
S52T60-bins.51	3546	6295	8647	4783	2317	550	4348	11098	2199	673	1944	7227	79677	3231
S52T60-bins.6	5131	15649	2650	822	940	667	1104	801	3828	2333	138	618	635424	18248
S52T60-bins.95	19046	16040	32172	34784	8523	7840	6825	86139	55811	9238	6364	11885	410825	50265
S52T60-bins.99	39581	14038	10720	72119	8714	14414	1069325	36429	25488	10250	12926	16882	169267	45140
S52T80-bins.1	1769	5708	1573	2528	1476	1205	1693	1042	1547	1109	1034	3789	66521	1329346
S52T80-bins.107	79620	40797	42835	35127	57036	105243	33849	36397	90317	15120	15266	155184	460788	377921
S52T80-bins.114	13985	7438	7970	1217498	18065	7822	20763	1087912	2690	7811	38199	1485907	431222	2294670
S52T80-bins.121	772539	677673	172065	112410	48184	21227	35030	12162	23036	14434	13438	20254	318352	412117
S52T80-bins.126	2924	3251	3299	1262	6871	3527	10043	976	4341	1909	2405	22989	25376	472293
S52T80-bins.130	29984	101695	108843	20062	29806	986	2034	2780	58153	53737	16464	5370	3845	367240
S52T80-bins.131	214	4602	2211	11639	3159	3358	10580	2036	2533	4384	2591	998	17082	106129
S52T80-bins.143	4210	4489	4078	2906	13329	4936	2268	4281	22421	23754	978	29104	15999	475287
S52T80-bins.156	392	1198	327	264	1139	445	31552	302	290	429	324	1092	324	164847
S52T80-bins.159	72587	13845	63438	97903	2211	1910	4494	6620	252307	5543	6798	15468	55015	228628
S52T80-bins.170	517	12345	41491	844	1022	645	700	37131	10336	1881	574	4467	455	96143
S52T80-bins.171	56864	29928	1788150	5411	4925	9659	761	1551	8494	2848	2788	796	492	281586
S52T80-bins.18	10123	15493	7843	24677	13850	25277	19253	4286	52236	3883	6723	11727	467116	651832
S52T80-bins.180	13227	5576	14601	4907	5119	7131	2625	5543	2279	4999	1670	3984	48523	171997
S52T80-bins.217	2379	7593	12977	13379	14199	7307	33114	19582	1980	1674	157826	4028	11540	782668
S52T80-bins.22	10129	5610	28716	669625	12008	17840	51880	85643	36757	22873	15299	40287	35058	322204
S52T80-bins.24	766	4322	2162	2277	2384	1446	8804	2593	815	3137	467	39030	897	463827
S52T80-bins.243	1473	1466	1070	28551	678	334	367	282	1137	1443	1212	6349	10639	288913
S52T80-bins.245	7834	2219	3173	1071	1180	2280	3815	1341	1643	1902	1022	1042	725	141607
S52T80-bins.249	74490	103252	484750	482083	21409	93130	57027	27725	28125	82272	34200	11892	267543	267068
S52T80-bins.252	75590	26945	22642	55257	77681	25182	27001	73216	61129	75087	44949	213676	119666	679877
S52T80-bins.254	25407	5981	2917	30222	1977	2329	1858	25681	6994	2368	2897	6877	5624	574557
S52T80-bins.261	2650	3229	2606	1979	4802	1806	1098	1960	3716	1943	1760	1628	20360	208540
S52T80-bins.266	2856	5822	1788	4637	536	270	97	3185	32126	19340	10322	554	3388	378227
S52T80-bins.276	7875	14981	14028	10024	5515	12758	6067	3706	1384	4064	11232	7535	216191	176547
S52T80-bins.278	1656	4208	149967	80381	117553	39640	51262	73504	113735	183393	30521	107686	134753	91452
S52T80-bins.282	5816	4501	3672	27286	3432	4256	4852	9348	5562	3147	4304	7663	36317	208766
S52T80-bins.283	50248	98262	64769	87129	30142	27995	54227	33421	84182	109290	46992	46379	79978	415654
S52T80-bins.293	21499	55966	31962	48817	23055	21643	6370	31908	31312	43672	48860	30893	25102	709929
S52T80-bins.37	2046	2336	14427	4042	7021	4286	2653	1247	1722	1352	615	8166	10811	89890
S52T80-bins.38	21308	272566	107115	121270	36850	17844	14139	66368	194804	60443	38182	82008	100871	458539
S52T80-bins.51	4972	4530	16859	5346	3391	4712	4800	3016	7339	3258	1911	940945	362830	248022
S52T80-bins.69	1585	2441	2291	2801	842	40663	12708	981	3726	931	503	64358	7250	146018
S52T80-bins.83	1045	2106	30180	2477	21135	607	527	2038	2512	12368	1556	58274	4351	121128
S52T80-bins.89	6514	1016	13399	2647	4264	977	3764	996	1358	373	951	2158	45026	856506
S52T80-bins.98	838436	1458194	831360	745593	550467	365198	242775	451222	1018457	1676397	635740	595247	1444931	637134
