# Supplementary material for: 1200 high-quality metagenome-assembled genomes from the rumen of African cattle and their relevance in the context of sub-optimal feeding
Source: Genome Biol. 2020 Sep 3;21:229. doi: 10.1186/s13059-020-02144-7 (PMC7469290; doi:10.1186/s13059-020-02144-7)
Supplement: Supplementary file 9 — Additional file 9: Table S6. Significantly differentially abundant MAGs. Significantly differentially abundant MAGs comparing 40% (40vs80) and 60% (60vs80) MER diet treatments versus the 80% treatment. Differential abundance was calculated using the likelihood ratio test (LRT) in DESeq2 and was considered statistically significant at FDR (adjusted p-value) < 0.05 threshold. [file 13059_2020_2144_MOESM9_ESM.xlsx]

## Sheet: 40vs80
MAG ID	log2FoldChange	padj	Average Relative Abundance 40 Diet (%)	Average Relative Abundance 80 Diet (%)	Taxonomic Classification
S49T80-bins.202	-0.138054	0.0213043	0.191274	0.186147	Acinetobacter
S43T40-bins.117	3.43963	0.0350539	0.182674	0.00763362	Azospirillum
S43T40-bins.266	4.4498	0.0134978	0.112412	0.00619184	Azospirillum
S43T80-bins.179	-3.89881	0.0122916	0.00279797	0.0373247	Azospirillum
S46T60-bins.221	2.61757	0.0350539	0.0841623	0.0652778	Azospirillum
S52T60-bins.213	-0.389139	0.0287437	0.000296833	0.000846201	Azospirillum
bin.3323	-4.37924	0.0223822	0.00312831	0.118427	Bacteroidales
S41T40-bins.226	3.14462	0.0213043	0.21157	0.0271713	Bacteroidales
S41T40-bins.97	2.4605	0.0280947	0.0995336	0.00311096	Bacteroidales
S43T100-bins.150	2.44931	0.00694458	0.0726636	0.0243463	Bacteroidales
S46T80-bins.168	0.848422	0.0143134	0.165979	0.236495	Bacteroidales
S49T40-bins.173	3.26713	0.0122916	0.0658838	0.0202543	Bacteroidales
S52T40-bins.208	4.19041	0.0492527	0.28002	0.0106205	Bacteroidales
S52T60-bins.300	0.564	0.00095555	0.0198465	0.00765229	Bacteroides
bin.195	5.75526	2.78936e-05	0.361727	0.000956427	Clostridiales
bin.2974	2.67353	0.0134978	0.0825915	0.00490691	Clostridiales
bin.444	5.63986	0.00783655	0.0475866	0.000216438	Clostridiales
S43T80-bins.263	-3.88321	0.00694458	0.00159583	0.0385079	Clostridiales
S52T40-bins.160	3.62716	0.00163854	0.247173	0.0014658	Clostridiales
bin.3238	-2.31086	0.0143134	0.000505951	0.00208132	Clostridium
bin.538	2.06611	0.0122916	0.0717963	0.00408336	Clostridium
S47T60-bins.141	3.88122	0.0122916	0.0153775	0.00035336	Clostridium
S47T60-bins.29	2.93447	0.0143134	0.0326543	0.0340932	Clostridium
S41T40-bins.265	-3.60277	0.0467859	0.15284	0.166398	Eubacterium
bin.1163	-4.32387	0.00694458	0.00283334	0.0960382	Mycoplasma
bin.3568	-3.19574	0.0350539	0.0139864	0.138412	Prevotella
S43T60-bins.218	3.50973	0.0265731	0.707798	0.0111189	Prevotella
S49T100-bins.64	-3.70791	0.0117408	0.00444064	0.0839301	Prevotella
bin.1137	4.87434	0.0122916	0.47338	0.00277833	Ruminococcus
S46T60-bins.97	0.657479	0.0159681	0.012421	0.0106912	Ruminococcus

## Sheet: 60vs80
MAG ID	log2FoldChange	padj	Average Relative Abundance 60 Diet (%)	Average Relative Abundance 80 Diet (%)	Taxonomic Classification
S49T80-bins.202	-3.21554	0.0213043	0.0155001	0.186147	Acinetobacter
S43T40-bins.117	0.186518	0.0350539	0.00180512	0.00763362	Azospirillum
S43T40-bins.266	0.947177	0.0134978	0.00738239	0.00619184	Azospirillum
S43T80-bins.179	-2.72522	0.0122916	0.00185109	0.0373247	Azospirillum
S46T60-bins.221	3.16582	0.0350539	0.241236	0.0652778	Azospirillum
S52T60-bins.213	3.64746	0.0287437	0.0134395	0.000846201	Azospirillum
bin.3323	-1.20163	0.0223822	0.0401751	0.118427	Bacteroidales
S41T40-bins.226	3.22537	0.0213043	0.172554	0.0271713	Bacteroidales
S41T40-bins.97	-0.393191	0.0280947	0.00524166	0.00311096	Bacteroidales
S43T100-bins.150	3.85186	0.00694458	0.217355	0.0243463	Bacteroidales
S46T80-bins.168	-3.00435	0.0143134	0.0169825	0.236495	Bacteroidales
S49T40-bins.173	2.30759	0.0122916	0.0538683	0.0202543	Bacteroidales
S52T40-bins.208	3.19951	0.0492527	0.234337	0.0106205	Bacteroidales
S52T60-bins.300	5.29567	0.00095555	1.3457	0.00765229	Bacteroides
bin.195	-0.907427	2.78936e-05	0.00100291	0.000956427	Clostridiales
bin.2974	-1.5275	0.0134978	0.00587189	0.00490691	Clostridiales
bin.444	1.3483	0.00783655	0.0013799	0.000216438	Clostridiales
S43T80-bins.263	-2.12259	0.00694458	0.00102828	0.0385079	Clostridiales
S52T40-bins.160	-1.46073	0.00163854	0.00230211	0.0014658	Clostridiales
bin.3238	-0.348638	0.0143134	0.000690279	0.00208132	Clostridium
bin.538	4.06924	0.0122916	0.0945241	0.00408336	Clostridium
S47T60-bins.141	5.04992	0.0122916	0.0521819	0.00035336	Clostridium
S47T60-bins.29	3.31337	0.0143134	0.227723	0.0340932	Clostridium
S41T40-bins.265	-3.90125	0.0467859	0.00574232	0.166398	Eubacterium
bin.1163	-1.74239	0.00694458	0.0047179	0.0960382	Mycoplasma
bin.3568	-3.28343	0.0350539	0.0093505	0.138412	Prevotella
S43T60-bins.218	1.344	0.0265731	0.00666289	0.0111189	Prevotella
S49T100-bins.64	-1.70801	0.0117408	0.00714036	0.0839301	Prevotella
bin.1137	2.91152	0.0122916	0.00534032	0.00277833	Ruminococcus
S46T60-bins.97	3.25239	0.0159681	0.109792	0.0106912	Ruminococcus
