# Supplementary material for: 1200 high-quality metagenome-assembled genomes from the rumen of African cattle and their relevance in the context of sub-optimal feeding
Source: Genome Biol. 2020 Sep 3;21:229. doi: 10.1186/s13059-020-02144-7 (PMC7469290; doi:10.1186/s13059-020-02144-7)
Supplement: Supplementary file 10 — Additional file 10: Table S7. Matrix of KO counts per Sample. KO counts per MAG (Table S3) were multiplied by the abundance of each MAG per sample (Table S5) to generate a KO per sample matrix representing the functional potential of the microbiome associated with each sample to be used as input for phyloseq and DESeq2 analyses. [file 13059_2020_2144_MOESM10_ESM.txt]

S41T40	S41T60	S43T40	S43T80	S46T40	S46T60	S46T80	S47T60	S47T80	S49T60	S49T80	S52T40	S52T60	S52T80
K03386	1284664	1708919	1770901	1762564	1206180	484296	748048	1268254	1103973	1288467	554604	1584426	988327	1316135
K03386.1	1284664	1708919	1770901	1762564	1206180	484296	748048	1268254	1103973	1288467	554604	1584426	988327	1316135
K01173	23656280	45263926	29713129	45774886	18891544	21434385	13070938	18219361	29694544	37764595	17458152	23657317	25339173	24171315
K01173.1	23656280	45263926	29713129	45774886	18891544	21434385	13070938	18219361	29694544	37764595	17458152	23657317	25339173	24171315
K13583	807345	1666986	1046512	276711	418186	173799	179266	961663	671869	1242476	441155	1110024	311404	1623205
K06985	2876747	4671712	3815847	10608780	2261888	1746304	1742506	4537450	7309488	8092708	1285264	6681442	5043928	4730998
K11749	53263540	66253433	61078873	72320179	36836026	51167677	40467511	38921423	45876488	54477957	34229534	50018369	66270002	51726034
K11749.1	53263540	66253433	61078873	72320179	36836026	51167677	40467511	38921423	45876488	54477957	34229534	50018369	66270002	51726034
K01358	61251688	78232103	67537455	77803973	43279722	58176279	45534263	43880879	60498993	56187021	38517602	58419439	80772302	72570295
K01358.1	61251688	78232103	67537455	77803973	43279722	58176279	45534263	43880879	60498993	56187021	38517602	58419439	80772302	72570295
K03544	56731579	72862267	64646768	74917222	39333555	56066257	43294084	41714577	54784600	53497398	36332820	57455471	76071855	66118636
K03544.1	56731579	72862267	64646768	74917222	39333555	56066257	43294084	41714577	54784600	53497398	36332820	57455471	76071855	66118636
K03531	59725442	75080104	67931189	75794822	44621032	55697793	45358494	42536220	68077943	56382087	38997296	57799392	64840584	64613131
K03531.1	59725442	75080104	67931189	75794822	44621032	55697793	45358494	42536220	68077943	56382087	38997296	57799392	64840584	64613131
K03588	52314525	54826550	58358828	57317635	35149615	51116001	41055777	39198240	54899447	46117914	35236675	54330954	88836401	69938745
K03588.1	52314525	54826550	58358828	57317635	35149615	51116001	41055777	39198240	54899447	46117914	35236675	54330954	88836401	69938745
K03589	18770234	25310905	18927081	22389756	11655639	18548067	9348533	11902460	20414222	11446791	11662960	18082890	19664878	12791285
K03589.1	18770234	25310905	18927081	22389756	11655639	18548067	9348533	11902460	20414222	11446791	11662960	18082890	19664878	12791285
K03590	33680614	43925485	31860051	37898819	23552988	19107663	18540227	23431171	31958249	36075922	25733525	30553756	31886890	36060623
K03590.1	33680614	43925485	31860051	37898819	23552988	19107663	18540227	23431171	31958249	36075922	25733525	30553756	31886890	36060623
K01338	54341328	66202397	59108380	66835944	33546658	52226278	38055166	35199417	48652184	51171010	34950745	49796386	88070758	58523260
K01338.1	54341328	66202397	59108380	66835944	33546658	52226278	38055166	35199417	48652184	51171010	34950745	49796386	88070758	58523260
K13581	1032436	1680757	1241984	686318	1490283	687942	3556006	2080712	2731735	2455113	593483	1902683	2184988	2573369
K13581.1	1032436	1680757	1241984	686318	1490283	687942	3556006	2080712	2731735	2455113	593483	1902683	2184988	2573369
K02651	238047	224409	245307	1009547	274341	1322372	637903	112003	323701	485896	234908	479988	1182613	249022
K02651.1	238047	224409	245307	1009547	274341	1322372	637903	112003	323701	485896	234908	479988	1182613	249022
K13590	8931033	5018736	10486536	9881775	4485527	4959155	6429687	10403460	9145962	7184537	3579200	22537657	10337075	24891368
K13590.1	8931033	5018736	10486536	9881775	4485527	4959155	6429687	10403460	9145962	7184537	3579200	22537657	10337075	24891368
K08139	767313	371799	116898	4011731	352267	492151	85712	2065557	644426	2003090	338129	678393	216093	811636
K08139.1	767313	371799	116898	4011731	352267	492151	85712	2065557	644426	2003090	338129	678393	216093	811636
K03767	8244964	5233322	3494813	6311261	2665922	3899808	2501603	1589251	2054877	5882603	7575618	3923789	22564849	16623476
K03767.1	8244964	5233322	3494813	6311261	2665922	3899808	2501603	1589251	2054877	5882603	7575618	3923789	22564849	16623476
K02410	839399	1180943	1312928	731546	1048292	835658	670264	529363	1243419	712456	600701	1997267	2014037	2551184
K02410.1	839399	1180943	1312928	731546	1048292	835658	670264	529363	1243419	712456	600701	1997267	2014037	2551184
K02416	713891	1070342	1182711	690567	771388	551927	648289	490390	1093277	657888	588534	1925039	1560990	2523696
K02416.1	713891	1070342	1182711	690567	771388	551927	648289	490390	1093277	657888	588534	1925039	1560990	2523696
K02417	2183317	2203865	2188220	2854137	2460458	1714003	1343166	1190526	2151209	974850	1142265	3451110	2263486	3508546
K02417.1	2183317	2203865	2188220	2854137	2460458	1714003	1343166	1190526	2151209	974850	1142265	3451110	2263486	3508546
K02557	24302593	33587550	23842601	23531616	16513433	22512125	11128750	17256226	22621132	25453071	16405715	25371510	40666334	30221054
K02557.1	24302593	33587550	23842601	23531616	16513433	22512125	11128750	17256226	22621132	25453071	16405715	25371510	40666334	30221054
K03410	1022823	1084728	1016097	483995	773322	707882	959090	494953	1641368	679851	351050	3057760	2593242	1213580
K03410.1	1022823	1084728	1016097	483995	773322	707882	959090	494953	1641368	679851	351050	3057760	2593242	1213580
K03411	1053416	1041336	1186794	512925	764406	660821	631003	508362	1301032	672933	341638	2805429	2745151	2259273
K03411.1	1053416	1041336	1186794	512925	764406	660821	631003	508362	1301032	672933	341638	2805429	2745151	2259273
K03409	112744	38088	428696	255666	61674	10639	7999	131371	36113	17189	33210	48053	660357	2273755
K03409.1	112744	38088	428696	255666	61674	10639	7999	131371	36113	17189	33210	48053	660357	2273755
K03414	55	521	435	211	329	875	46156	813	464	2321	149	360	53218	31103
K03414.1	55	521	435	211	329	875	46156	813	464	2321	149	360	53218	31103
K02387	741110	1254239	1502020	745211	1216785	927009	1377754	547740	1209874	759020	826828	2328104	1700987	2999188
K02387.1	741110	1254239	1502020	745211	1216785	927009	1377754	547740	1209874	759020	826828	2328104	1700987	2999188
K02388	1033642	1684954	1603373	1024058	2497357	1449298	1581688	860002	5069674	873402	1129530	2858429	3267223	3939122
K02388.1	1033642	1684954	1603373	1024058	2497357	1449298	1581688	860002	5069674	873402	1129530	2858429	3267223	3939122
K02389	666100	899980	1162568	645957	746329	375332	628039	447206	1040388	633413	510668	1824584	1436136	2474707
K02389.1	666100	899980	1162568	645957	746329	375332	628039	447206	1040388	633413	510668	1824584	1436136	2474707
K02391	555	2048	733	1327	178118	70631	518	16514	1032	1413	930	211843	3932	2689
K02391.1	555	2048	733	1327	178118	70631	518	16514	1032	1413	930	211843	3932	2689
K02392	1852683	2549579	2620601	1720535	2830936	2232975	1521448	1360448	6148403	1522146	1439860	4892608	5164303	5883654
K02392.1	1852683	2549579	2620601	1720535	2830936	2232975	1521448	1360448	6148403	1522146	1439860	4892608	5164303	5883654
K02393	272610	199207	158374	410620	362206	326525	150132	132714	113752	370751	293457	797753	766137	887268
K02393.1	272610	199207	158374	410620	362206	326525	150132	132714	113752	370751	293457	797753	766137	887268
K02394	239695	153839	135070	374981	217011	29401	66265	110807	64473	58604	255750	521723	723288	722158
K02394.1	239695	153839	135070	374981	217011	29401	66265	110807	64473	58604	255750	521723	723288	722158
K02408	722550	985751	1221888	740179	1204647	810582	655693	538654	1125471	684983	576503	2303188	1587096	2906289
K02408.1	722550	985751	1221888	740179	1204647	810582	655693	538654	1125471	684983	576503	2303188	1587096	2906289
K02422	1053037	1440258	2036672	651513	1356757	960602	1053391	697582	1764532	588719	703398	2565762	2037397	3560324
K02422.1	1053037	1440258	2036672	651513	1356757	960602	1053391	697582	1764532	588719	703398	2565762	2037397	3560324
K02390	650903	987080	1665063	821312	1021687	700719	779906	558470	1320307	791163	469494	2406250	1948981	2131578
K02390.1	650903	987080	1665063	821312	1021687	700719	779906	558470	1320307	791163	469494	2406250	1948981	2131578
K02396	810718	1466086	2018350	443669	1077383	620643	1028309	659887	2387825	562613	454931	2073228	1321573	3239992
K02396.1	810718	1466086	2018350	443669	1077383	620643	1028309	659887	2387825	562613	454931	2073228	1321573	3239992
K02397	411492	614755	967004	335361	640874	544409	496947	297663	831249	267907	217252	968597	545564	1246019
K02397.1	411492	614755	967004	335361	640874	544409	496947	297663	831249	267907	217252	968597	545564	1246019
K02407	783408	1592041	1776437	386766	1141424	792913	1000249	632591	1848752	569498	499786	2060404	1321622	2296922
K02407.1	783408	1592041	1776437	386766	1141424	792913	1000249	632591	1848752	569498	499786	2060404	1321622	2296922
K02413	504382	588715	1033313	408017	546517	303766	533541	371688	944903	287026	416583	1265107	732094	1642475
K02413.1	504382	588715	1033313	408017	546517	303766	533541	371688	944903	287026	416583	1265107	732094	1642475
K02386	14830	3804	4031	4761	1983	3580	49690	33788	8233	12213	25009	14380	55289	183868
K02386.1	14830	3804	4031	4761	1983	3580	49690	33788	8233	12213	25009	14380	55289	183868
K02414	120174	225923	148241	79984	369256	160643	48110	130878	193109	149391	125549	509586	112940	307495
K02414.1	120174	225923	148241	79984	369256	160643	48110	130878	193109	149391	125549	509586	112940	307495
K02400	1625857	1913099	1803000	2089129	3395582	2093026	1916609	1039178	5211503	963510	1386048	3497252	3895661	4076268
K02400.1	1625857	1913099	1803000	2089129	3395582	2093026	1916609	1039178	5211503	963510	1386048	3497252	3895661	4076268
K02401	1359837	1703102	1671852	1997635	2742764	1454741	1601562	1019311	5089803	887034	1115760	3200752	3331352	3972879
K02401.1	1359837	1703102	1671852	1997635	2742764	1454741	1601562	1019311	5089803	887034	1115760	3200752	3331352	3972879
K02412	1369546	1714910	1751422	2077630	2890608	1457945	1915154	1094121	5090185	884670	1096936	3311121	3409754	4013751
K02412.1	1369546	1714910	1751422	2077630	2890608	1457945	1915154	1094121	5090185	884670	1096936	3311121	3409754	4013751
K02419	1396628	1728713	1748979	2110571	2901840	1612238	1915892	1107580	5112344	902386	1141746	3362461	3499018	3785839
K02419.1	1396628	1728713	1748979	2110571	2901840	1612238	1915892	1107580	5112344	902386	1141746	3362461	3499018	3785839
K02420	1381802	1712339	1712084	2096366	2873984	1591320	1890284	1095852	5077922	880402	1114510	3375005	3472718	3770591
K02420.1	1381802	1712339	1712084	2096366	2873984	1591320	1890284	1095852	5077922	880402	1114510	3375005	3472718	3770591
K02421	1216649	1438833	1566382	1793092	2030401	1012638	1696936	772077	1196569	768613	923230	2217363	3113871	3200113
K02421.1	1216649	1438833	1566382	1793092	2030401	1012638	1696936	772077	1196569	768613	923230	2217363	3113871	3200113
K02409	758514	916536	1162188	474998	593149	325299	551180	427902	1052120	339763	698656	1225468	1418743	2200946
K02409.1	758514	916536	1162188	474998	593149	325299	551180	427902	1052120	339763	698656	1225468	1418743	2200946
K02411	893809	1244517	1081462	743388	1821649	750573	686819	791770	1404565	644393	591446	2675217	1497149	1228396
K02411.1	893809	1244517	1081462	743388	1821649	750573	686819	791770	1404565	644393	591446	2675217	1497149	1228396
K02418	412165	724075	1002104	356866	526852	295622	527083	338560	930160	287762	249272	1024932	884442	1629329
K02418.1	412165	724075	1002104	356866	526852	295622	527083	338560	930160	287762	249272	1024932	884442	1629329
K13820	75	568	11310	667	95375	8057	480	328	119	4482	388	66974	252	3958
K13820.1	75	568	11310	667	95375	8057	480	328	119	4482	388	66974	252	3958
K11931	2404681	1419802	1616659	2092635	1420136	1441590	806239	1062990	2820962	1228151	4768696	2064691	2551812	2833792
K11931.1	2404681	1419802	1616659	2092635	1420136	1441590	806239	1062990	2820962	1228151	4768696	2064691	2551812	2833792
K04761	6487463	10293955	6421653	8179600	4589998	4861412	2593290	4365189	7537416	6036386	3839829	5147094	6583447	4649836
K04761.1	6487463	10293955	6421653	8179600	4589998	4861412	2593290	4365189	7537416	6036386	3839829	5147094	6583447	4649836
K04333	494	28849	6918	1371	167803	1859	1381	1776	15241	1139	1407	3697	7227	2486
K04333.1	494	28849	6918	1371	167803	1859	1381	1776	15241	1139	1407	3697	7227	2486
K06204	3817062	6432265	6369021	6972056	3488735	3954959	3692101	2437269	2568094	2981677	3831862	3588033	4485056	5439534
K06204.1	3817062	6432265	6369021	6972056	3488735	3954959	3692101	2437269	2568094	2981677	3831862	3588033	4485056	5439534
K03567	63930	209209	64049	115047	52297	56223	59621	59289	96233	93095	66774	267542	247393	698181
K03567.1	63930	209209	64049	115047	52297	56223	59621	59289	96233	93095	66774	267542	247393	698181
K03566	58070	448025	245226	725393	38542	21554	12455	55765	78275	233814	25645	101395	61145	116452
K03566.1	58070	448025	245226	725393	38542	21554	12455	55765	78275	233814	25645	101395	61145	116452
K11936	702979	975701	519031	291225	957733	190814	177369	217362	1259525	146690	175342	1995576	876722	257281
K11936.1	702979	975701	519031	291225	957733	190814	177369	217362	1259525	146690	175342	1995576	876722	257281
K01991	55526334	75831746	70155219	79002399	30943924	73162436	29936425	36692244	53204912	49440437	37632216	40682129	67948580	41090572
K01991.1	55526334	75831746	70155219	79002399	30943924	73162436	29936425	36692244	53204912	49440437	37632216	40682129	67948580	41090572
K12687	291605	36301	119973	49792	101731	143187	40303	141600	34350	444033	32201	419119	146579	335425
K12687.1	291605	36301	119973	49792	101731	143187	40303	141600	34350	444033	32201	419119	146579	335425
K12992	2636057	3000282	3006316	11062470	2377505	3082659	2004092	4462442	2623169	3144346	2863786	6244965	3795928	7476678
K12992.1	2636057	3000282	3006316	11062470	2377505	3082659	2004092	4462442	2623169	3144346	2863786	6244965	3795928	7476678
K11893	55	521	435	211	329	875	46156	813	464	2321	149	360	53218	31103
K11893.1	55	521	435	211	329	875	46156	813	464	2321	149	360	53218	31103
K11895	10591	9126	6757	9282	2215	61123	51855	5503	9926	6406	11108	3098	61494	34289
K11895.1	10591	9126	6757	9282	2215	61123	51855	5503	9926	6406	11108	3098	61494	34289
K11900	31663	26336	19401	27424	5987	181619	63253	14883	28850	14576	33026	8574	78046	40661
K11900.1	31663	26336	19401	27424	5987	181619	63253	14883	28850	14576	33026	8574	78046	40661
K11901	10591	9126	6757	9282	2215	61123	51855	5503	9926	6406	11108	3098	61494	34289
K11901.1	10591	9126	6757	9282	2215	61123	51855	5503	9926	6406	11108	3098	61494	34289
K03606	15033906	29764181	22099382	23437866	10837857	23211627	8753244	10450204	15901528	15588915	8567143	14110641	11800091	9439708
K10939	383239	1510003	295103	469351	707470	1068501	379653	253007	566649	305704	82196	478213	2080700	1056204
K03087	1745324	4021099	1248858	1574039	1098704	991028	88211	183728	820321	423873	1494453	1506519	2075946	392744
K03087.1	1745324	4021099	1248858	1574039	1098704	991028	88211	183728	820321	423873	1494453	1506519	2075946	392744
K08604	781206	470807	155283	47904	1060017	183975	115188	119130	139610	1434104	4767859	708603	103765	5555577
K08604.1	781206	470807	155283	47904	1060017	183975	115188	119130	139610	1434104	4767859	708603	103765	5555577
K07181	361864	856288	796640	170147	477690	282506	479458	260476	900973	277602	246379	842171	381043	530986
K07181.1	361864	856288	796640	170147	477690	282506	479458	260476	900973	277602	246379	842171	381043	530986
K05946	12837132	18864992	16338269	15512058	12811615	17102625	11210549	9129985	18721267	11485732	8874948	15258475	13997094	12110161
K05946.1	12837132	18864992	16338269	15512058	12811615	17102625	11210549	9129985	18721267	11485732	8874948	15258475	13997094	12110161
K14051	1397689	772557	722743	527529	406704	1141610	923495	1300996	1494698	658146	366834	733310	3670562	408302
K14051.1	1397689	772557	722743	527529	406704	1141610	923495	1300996	1494698	658146	366834	733310	3670562	408302
K12990	1031599	6268348	3855738	7821572	2361106	10560354	1194102	3318826	2736907	2058499	859813	733262	631113	1073291
K12990.1	1031599	6268348	3855738	7821572	2361106	10560354	1194102	3318826	2736907	2058499	859813	733262	631113	1073291
K01364	47196570	74304135	31722899	61016508	36470018	37515911	26955340	33917211	52054091	46272796	30035097	40267346	77520182	46277531
K01364.1	47196570	74304135	31722899	61016508	36470018	37515911	26955340	33917211	52054091	46272796	30035097	40267346	77520182	46277531
K11530	816	3408	2453	684	1988	709	1041	717	846	1784	243	9854	5625	10810
K11530.1	816	3408	2453	684	1988	709	1041	717	846	1784	243	9854	5625	10810
K02250	667577	509699	660657	481685	243741	346144	180487	536828	856554	583106	1656962	537228	453357	246246
K02250.1	667577	509699	660657	481685	243741	346144	180487	536828	856554	583106	1656962	537228	453357	246246
K09823	289	717	704	650	12687	4557	46218	932	674	2534	437	39421	53428	31193
K09823.1	289	717	704	650	12687	4557	46218	932	674	2534	437	39421	53428	31193
K01318	3176734	3512436	7181222	2226865	2529786	1768470	1470874	2633768	2510996	1606167	691371	3726208	2397325	1732890
K01318.1	3176734	3512436	7181222	2226865	2529786	1768470	1470874	2633768	2510996	1606167	691371	3726208	2397325	1732890
K14645	1588509	2082967	2848854	1743622	2716061	4293571	1648037	3151712	4007313	5596115	1385635	3878120	6427773	4808016
K14645.1	1588509	2082967	2848854	1743622	2716061	4293571	1648037	3151712	4007313	5596115	1385635	3878120	6427773	4808016
K07177	675586	491842	724709	588347	328555	270521	185975	660988	580287	788773	833723	1123256	560029	285452
K07177.1	675586	491842	724709	588347	328555	270521	185975	660988	580287	788773	833723	1123256	560029	285452
K01342	2176403	2283658	2602792	1954809	1983567	1330948	2078858	2235963	2741374	2266112	1084511	2529665	4246923	3920587
K01342.1	2176403	2283658	2602792	1954809	1983567	1330948	2078858	2235963	2741374	2266112	1084511	2529665	4246923	3920587
K13277	668714	444332	1994866	173153	483371	206776	1207326	154985	691759	336191	197620	365714	291293	191904
K13277.1	668714	444332	1994866	173153	483371	206776	1207326	154985	691759	336191	197620	365714	291293	191904
K08777	314305	286831	259150	430784	795974	664115	276263	430940	868750	319859	504794	219570	298704	282224
K08777.1	314305	286831	259150	430784	795974	664115	276263	430940	868750	319859	504794	219570	298704	282224
K11063	1133329	1044183	498864	2330683	446942	175811	433245	705543	1346354	832617	174658	784439	640339	592722
K11063.1	1133329	1044183	498864	2330683	446942	175811	433245	705543	1346354	832617	174658	784439	640339	592722
K11031	50065	2915	209232	45926	46602	10939	1830	64979	21341	1415	4986	180584	246381	1059755
K11031.1	50065	2915	209232	45926	46602	10939	1830	64979	21341	1415	4986	180584	246381	1059755
K07344	146898	78731	115717	236873	31188	24168	8756	94489	63180	11265	34173	36577	16071	8996
K07344.1	146898	78731	115717	236873	31188	24168	8756	94489	63180	11265	34173	36577	16071	8996
K02031	27874901	34852213	44160876	38007209	23164193	24088186	44023676	28682299	29365206	28322011	19197294	44222500	31846949	56299883
K02031.1	27874901	34852213	44160876	38007209	23164193	24088186	44023676	28682299	29365206	28322011	19197294	44222500	31846949	56299883
K02032	39678983	45952782	55589473	49530413	30989660	30277094	48818569	36859980	37991083	42434070	28228616	54429545	59295254	77695050
K02032.1	39678983	45952782	55589473	49530413	30989660	30277094	48818569	36859980	37991083	42434070	28228616	54429545	59295254	77695050
K02033	35603582	40464215	50436494	45975279	29462058	28185514	48002802	31786731	35895342	39927947	23216322	54324089	56971774	73669743
K02033.1	35603582	40464215	50436494	45975279	29462058	28185514	48002802	31786731	35895342	39927947	23216322	54324089	56971774	73669743
K02034	38335855	40697794	50587275	45947134	28577442	27083972	46583637	32298575	34602448	39222229	22945758	54366873	55212126	73400183
K02034.1	38335855	40697794	50587275	45947134	28577442	27083972	46583637	32298575	34602448	39222229	22945758	54366873	55212126	73400183
K02035	30692513	33078745	43351984	31574614	28365036	26777703	30653890	23092039	35859757	32602753	25112301	42683177	54070322	61412872
K02035.1	30692513	33078745	43351984	31574614	28365036	26777703	30653890	23092039	35859757	32602753	25112301	42683177	54070322	61412872
K09936	662840	3464814	1358546	2736244	356142	461867	229309	1081521	1477665	2098083	250797	1009606	676364	446876
K09936.1	662840	3464814	1358546	2736244	356142	461867	229309	1081521	1477665	2098083	250797	1009606	676364	446876
K02052	2505985	4596829	2650983	953364	1542258	1474996	639093	1360403	864847	831448	736425	2336704	3148658	1028465
K02052.1	2505985	4596829	2650983	953364	1542258	1474996	639093	1360403	864847	831448	736425	2336704	3148658	1028465
K02055	14464	40316	278232	91393	10964	43092	18525	8838	33764	6371	6072	10738	23883	12333
K02055.1	14464	40316	278232	91393	10964	43092	18525	8838	33764	6371	6072	10738	23883	12333
K02053	29128	40242	584103	239582	30827	73516	35739	23023	39307	15289	10453	15866	23874	32805
K02053.1	29128	40242	584103	239582	30827	73516	35739	23023	39307	15289	10453	15866	23874	32805
K02054	9557	12806	267394	86989	6994	22804	12117	6525	17975	4443	3182	6777	10369	9995
K02054.1	9557	12806	267394	86989	6994	22804	12117	6525	17975	4443	3182	6777	10369	9995
K08321	486253	68438	164007	2073328	739927	186482	362033	275037	85050	78296	119798	212200	293171	675750
K08321.1	486253	68438	164007	2073328	739927	186482	362033	275037	85050	78296	119798	212200	293171	675750
K11216	2881	3815	5218	3540	1202	1380	1853	1288	3157	1039	864	1030	2256	3154
K11216.1	2881	3815	5218	3540	1202	1380	1853	1288	3157	1039	864	1030	2256	3154
K06027	1741607	1195869	728713	411153	708722	464554	1111763	415978	521499	792226	733447	1244475	935574	3086792
K06027.1	1741607	1195869	728713	411153	708722	464554	1111763	415978	521499	792226	733447	1244475	935574	3086792
K06902	656826	918788	1224141	2203617	869728	535929	653928	1281946	1514720	1805330	385590	2986715	1054588	3480397
K06902.1	656826	918788	1224141	2203617	869728	535929	653928	1281946	1514720	1805330	385590	2986715	1054588	3480397
K04565	387954	347309	346456	105760	212976	98115	315822	278154	90541	174165	31366	546946	70922	102769
K04565.1	387954	347309	346456	105760	212976	98115	315822	278154	90541	174165	31366	546946	70922	102769
K10108	6854958	9489872	12310483	4585918	4497927	5447845	5682356	3687353	5141132	3486100	4839716	9506036	10163207	13273115
K10108.1	6854958	9489872	12310483	4585918	4497927	5447845	5682356	3687353	5141132	3486100	4839716	9506036	10163207	13273115
K10439	5126252	5121781	8080998	7618070	3816958	3659193	4328776	7440574	6452332	3360285	4538841	16985382	5539260	20886201
K10439.1	5126252	5121781	8080998	7618070	3816958	3659193	4328776	7440574	6452332	3360285	4538841	16985382	5539260	20886201
K10540	1029707	1527945	2241029	3350958	1528536	1791346	840019	1813191	1980125	1906815	644685	4463734	1191618	3872345
K10540.1	1029707	1527945	2241029	3350958	1528536	1791346	840019	1813191	1980125	1906815	644685	4463734	1191618	3872345
K12368	13177	6149	12688	479740	18044	11321	25218	629246	2769	6936	35255	2049063	314266	2819662
K12368.1	13177	6149	12688	479740	18044	11321	25218	629246	2769	6936	35255	2049063	314266	2819662
K01995	7820280	12732411	7115083	11491133	4656498	8034720	16157944	6988801	5765237	10167984	2930723	12730568	5241244	10118422
K01995.1	7820280	12732411	7115083	11491133	4656498	8034720	16157944	6988801	5765237	10167984	2930723	12730568	5241244	10118422
K01996	7937956	12553838	7136518	15570122	4871722	8086393	16223512	7148532	5650220	10281148	3368814	13014775	5671830	10351171
K01996.1	7937956	12553838	7136518	15570122	4871722	8086393	16223512	7148532	5650220	10281148	3368814	13014775	5671830	10351171
K01997	8057205	12538032	7077160	11359900	4556253	8826835	16164916	6996879	5732045	10121695	2935034	12478490	5194481	10064276
K01997.1	8057205	12538032	7077160	11359900	4556253	8826835	16164916	6996879	5732045	10121695	2935034	12478490	5194481	10064276
K01998	7893007	12360816	7358632	11321466	4624316	8262217	16368702	6981414	5626316	10073739	2584708	13006624	5079412	10282267
K01998.1	7893007	12360816	7358632	11321466	4624316	8262217	16368702	6981414	5626316	10073739	2584708	13006624	5079412	10282267
K01999	8418120	9673931	7631555	11381620	4265751	8486112	16578543	4828445	5890193	6529970	2769093	12203939	5439851	10533207
K01999.1	8418120	9673931	7631555	11381620	4265751	8486112	16578543	4828445	5890193	6529970	2769093	12203939	5439851	10533207
K10555	8500	8803	38011	8399	7411	19495	17891	7266	8748	4011	1898	4489	12401	26466
K10555.1	8500	8803	38011	8399	7411	19495	17891	7266	8748	4011	1898	4489	12401	26466
K10823	1461	20113	402262	4908	1468	3126	1368	3218	27202	964	2728	5297	41419	7412
K10823.1	1461	20113	402262	4908	1468	3126	1368	3218	27202	964	2728	5297	41419	7412
K11004	502814	640343	546737	479825	1509324	634726	540631	449981	4062473	219363	592528	375649	1248214	637035
K11004.1	502814	640343	546737	479825	1509324	634726	540631	449981	4062473	219363	592528	375649	1248214	637035
K02040	21557426	33308010	16663875	39890891	12971855	14692057	9762884	11341587	18751459	13270929	9990125	17146364	21229751	13456857
K02040.1	21557426	33308010	16663875	39890891	12971855	14692057	9762884	11341587	18751459	13270929	9990125	17146364	21229751	13456857
K09697	2806698	3599469	3020249	2068830	2335664	1819900	1715281	4751653	6217448	2929512	1309372	4553432	5160104	4854477
K09697.1	2806698	3599469	3020249	2068830	2335664	1819900	1715281	4751653	6217448	2929512	1309372	4553432	5160104	4854477
K09696	3061384	4077687	3553613	1310114	2624726	2848715	14396099	3071706	4928701	4355806	846358	5897260	6247806	4598258
K09696.1	3061384	4077687	3553613	1310114	2624726	2848715	14396099	3071706	4928701	4355806	846358	5897260	6247806	4598258
K11631	13278	17138	11886	2933332	47160	42233	6932	121519	8117	520967	16429	39201	11034	17446
K11631.1	13278	17138	11886	2933332	47160	42233	6932	121519	8117	520967	16429	39201	11034	17446
K06726	875	2341	14212	8052	320	313	312	662	620	463	273	132	4141	2543
K06726.1	875	2341	14212	8052	320	313	312	662	620	463	273	132	4141	2543
K09811	42578642	52024167	43464674	50927627	28166623	45033292	32791593	28056880	41456242	43165007	29838537	38993995	61406114	44230348
K09811.1	42578642	52024167	43464674	50927627	28166623	45033292	32791593	28056880	41456242	43165007	29838537	38993995	61406114	44230348
K09812	44831165	57862264	49087532	53495985	31701979	46921516	35849548	30108360	46825247	46989936	30121962	42766119	64440415	49304307
K09812.1	44831165	57862264	49087532	53495985	31701979	46921516	35849548	30108360	46825247	46989936	30121962	42766119	64440415	49304307
K02006	47630358	41896308	50835204	45032321	27768677	36433675	46875773	37988608	38711590	30724145	20522489	52268349	57239085	71995865
K02006.1	47630358	41896308	50835204	45032321	27768677	36433675	46875773	37988608	38711590	30724145	20522489	52268349	57239085	71995865
K02007	3809648	3471006	4289125	4404694	3574957	2884264	1882756	2615028	3210942	3617137	2043901	2718808	3216648	3298409
K02007.1	3809648	3471006	4289125	4404694	3574957	2884264	1882756	2615028	3210942	3617137	2043901	2718808	3216648	3298409
K02008	25341438	24371932	29539966	24832023	15714722	19640911	25443984	20100416	22092437	17160477	11057876	28054888	30688871	39323158
K02008.1	25341438	24371932	29539966	24832023	15714722	19640911	25443984	20100416	22092437	17160477	11057876	28054888	30688871	39323158
K02013	45077817	58078351	53067610	57364089	33453566	46821213	50482723	31714238	47790475	48868594	28849801	46577082	58637725	47393196
K02013.1	45077817	58078351	53067610	57364089	33453566	46821213	50482723	31714238	47790475	48868594	28849801	46577082	58637725	47393196
K02015	50374933	68905780	59087688	68704051	36360718	50721865	52084907	33700509	48225234	50831306	28734958	52840740	66215487	43886886
K02015.1	50374933	68905780	59087688	68704051	36360718	50721865	52084907	33700509	48225234	50831306	28734958	52840740	66215487	43886886
K02016	45105436	59992897	53156869	62351271	32861235	47492853	51019892	29750508	44109099	49436023	31172941	46153493	60478548	43457185
K02016.1	45105436	59992897	53156869	62351271	32861235	47492853	51019892	29750508	44109099	49436023	31172941	46153493	60478548	43457185
K02020	3740554	3862866	5039267	4938161	2503014	3432432	2775663	1664555	2917396	1713155	1414067	4544588	6665387	9863652
K02020.1	3740554	3862866	5039267	4938161	2503014	3432432	2775663	1664555	2917396	1713155	1414067	4544588	6665387	9863652
K02071	5322280	6626348	8473661	9779589	3324251	5333517	15933556	4886464	6382574	5821850	1830596	10935332	6386492	10756635
K02071.1	5322280	6626348	8473661	9779589	3324251	5333517	15933556	4886464	6382574	5821850	1830596	10935332	6386492	10756635
K02072	5359431	6678637	8421894	9522040	3219893	5352628	15870344	4946176	6514517	5850747	1824703	10914248	6314237	10540272
K02072.1	5359431	6678637	8421894	9522040	3219893	5352628	15870344	4946176	6514517	5850747	1824703	10914248	6314237	10540272
K02073	5148662	6753498	8521059	9674461	3396962	6049785	16113977	4828325	5718258	5926433	2025645	9679406	5042207	10374199
K02073.1	5148662	6753498	8521059	9674461	3396962	6049785	16113977	4828325	5718258	5926433	2025645	9679406	5042207	10374199
K03523	9718733	8252039	11504018	11519496	6810981	6767012	5480152	8411314	9850935	5274439	4938488	14302249	14352339	15749556
K03523.1	9718733	8252039	11504018	11519496	6810981	6767012	5480152	8411314	9850935	5274439	4938488	14302249	14352339	15749556
K05772	1955992	3177292	4630356	3061167	1575546	3450737	14319393	903237	1488015	3455024	1017072	1571561	1751955	5752300
K05772.1	1955992	3177292	4630356	3061167	1575546	3450737	14319393	903237	1488015	3455024	1017072	1571561	1751955	5752300
K05773	1960948	3172307	3538702	3956994	1414176	3728576	14457152	884488	1417255	3483121	1016256	1481643	1554127	3819300
K05773.1	1960948	3172307	3538702	3956994	1414176	3728576	14457152	884488	1417255	3483121	1016256	1481643	1554127	3819300
K06857	438985	468949	636093	872516	587771	1022800	666879	362910	585970	395372	257779	513637	698983	444474
K06857.1	438985	468949	636093	872516	587771	1022800	666879	362910	585970	395372	257779	513637	698983	444474
K09691	24398168	29146779	31268424	26681543	21257087	26217376	35067496	23391523	31646599	32524843	21769661	37342580	36708651	43979987
K09691.1	24398168	29146779	31268424	26681543	21257087	26217376	35067496	23391523	31646599	32524843	21769661	37342580	36708651	43979987
K09692	2228696	2172094	2672413	4388242	2321623	2698045	1147908	1668073	2528698	2010086	976963	4600814	3993798	5194879
K09692.1	2228696	2172094	2672413	4388242	2321623	2698045	1147908	1668073	2528698	2010086	976963	4600814	3993798	5194879
K10112	20665216	25847009	39166774	28310914	16629766	19884302	16412537	16887399	22487597	15586016	15495954	35946479	32508680	43281110
K10112.1	20665216	25847009	39166774	28310914	16629766	19884302	16412537	16887399	22487597	15586016	15495954	35946479	32508680	43281110
K10440	4527380	4924863	7303996	12137931	3422427	4745250	3590437	8141809	4999633	2732715	3337745	21140879	5172686	23069031
K10440.1	4527380	4924863	7303996	12137931	3422427	4745250	3590437	8141809	4999633	2732715	3337745	21140879	5172686	23069031
K10441	4814167	4771243	5924936	7992578	3479890	4375930	3179612	6258418	4423312	2722200	2947653	14149796	3872630	14558229
K10441.1	4814167	4771243	5924936	7992578	3479890	4375930	3179612	6258418	4423312	2722200	2947653	14149796	3872630	14558229
K11069	20893569	30698646	28786587	36994175	14546722	34771396	26747488	20954591	19062934	21089086	16618537	25084839	23304403	29730497
K11069.1	20893569	30698646	28786587	36994175	14546722	34771396	26747488	20954591	19062934	21089086	16618537	25084839	23304403	29730497
K11070	20345212	30046882	29735354	33909145	14328812	32674018	26648798	18113456	15969142	19875113	14217732	23825217	23275094	28128884
K11070.1	20345212	30046882	29735354	33909145	14328812	32674018	26648798	18113456	15969142	19875113	14217732	23825217	23275094	28128884
K11071	20657864	30252104	29583615	33770979	14211942	32545015	26631134	17787193	16115565	19620631	14136825	23552715	22857314	28054637
K11071.1	20657864	30252104	29583615	33770979	14211942	32545015	26631134	17787193	16115565	19620631	14136825	23552715	22857314	28054637
K11072	22072276	31364081	30699887	34537709	15368684	34242226	27087884	18826326	16985199	20296012	14795288	24822787	23055947	30429324
K11072.1	22072276	31364081	30699887	34537709	15368684	34242226	27087884	18826326	16985199	20296012	14795288	24822787	23055947	30429324
K05776	19033056	22939225	15794001	18131026	11385603	9776518	9569573	9857198	19271029	12997222	10703019	15226278	18068674	15005527
K05776.1	19033056	22939225	15794001	18131026	11385603	9776518	9569573	9857198	19271029	12997222	10703019	15226278	18068674	15005527
K06861	41060241	59283100	46828602	60337952	30228892	41589780	22160075	29873548	41158084	44164618	27360108	36053680	55110126	37227314
K06861.1	41060241	59283100	46828602	60337952	30228892	41589780	22160075	29873548	41158084	44164618	27360108	36053680	55110126	37227314
K09690	20873619	30726192	35363621	30864553	17738153	43233022	19919349	24712429	25700829	30857796	20583186	25961685	29552226	27575224
K09690.1	20873619	30726192	35363621	30864553	17738153	43233022	19919349	24712429	25700829	30857796	20583186	25961685	29552226	27575224
K09808	67435196	93269008	79180455	102049364	46215744	72762832	33417734	47959011	61679686	72862568	43481575	56165652	95585683	58697089
K09808.1	67435196	93269008	79180455	102049364	46215744	72762832	33417734	47959011	61679686	72862568	43481575	56165652	95585683	58697089
K09810	43439271	62553774	49386798	64332733	31539404	43545457	22704494	32936617	42234431	45904263	34935463	41832801	58006747	43413938
K09810.1	43439271	62553774	49386798	64332733	31539404	43545457	22704494	32936617	42234431	45904263	34935463	41832801	58006747	43413938
K05815	16325	11732	23961	563332	20925	17740	27936	631949	10707	8826	36354	2084898	338854	2926258
K05815.1	16325	11732	23961	563332	20925	17740	27936	631949	10707	8826	36354	2084898	338854	2926258
K09815	18053672	19883710	17728352	17516165	10354011	15395868	20884386	13631864	15107380	11153942	10242752	22871125	23149518	25875505
K09815.1	18053672	19883710	17728352	17516165	10354011	15395868	20884386	13631864	15107380	11153942	10242752	22871125	23149518	25875505
K09816	18181295	20514939	16806797	18616091	9823470	16612008	33522825	12721139	13949597	13053309	7626535	20003132	21961619	21493101
K09816.1	18181295	20514939	16806797	18616091	9823470	16612008	33522825	12721139	13949597	13053309	7626535	20003132	21961619	21493101
K09817	19024248	20797076	17487199	18924105	10043365	17842580	33275164	12622023	14469702	13658799	7781723	20420979	21545024	19924755
K09817.1	19024248	20797076	17487199	18924105	10043365	17842580	33275164	12622023	14469702	13658799	7781723	20420979	21545024	19924755
K11085	46247350	57540313	46811572	51041624	33160893	41058606	24279829	32504017	47797839	50267638	35117967	42546759	59775785	51651952
K11085.1	46247350	57540313	46811572	51041624	33160893	41058606	24279829	32504017	47797839	50267638	35117967	42546759	59775785	51651952
K02065	34301492	49417999	34668783	48844363	25970725	35692508	19999409	25669208	30029543	36566144	29521661	31333280	50100962	40153717
K02065.1	34301492	49417999	34668783	48844363	25970725	35692508	19999409	25669208	30029543	36566144	29521661	31333280	50100962	40153717
K02066	36824723	53984244	37815283	50159427	28438514	37269391	20709214	25835432	35048289	37176519	30835756	33906057	53896577	39265440
K02066.1	36824723	53984244	37815283	50159427	28438514	37269391	20709214	25835432	35048289	37176519	30835756	33906057	53896577	39265440
K02067	16187719	23692065	11474255	18566390	10288157	8633953	8835877	8628905	18034200	10864929	8410237	13560240	14064195	9868215
K02067.1	16187719	23692065	11474255	18566390	10288157	8633953	8835877	8628905	18034200	10864929	8410237	13560240	14064195	9868215
K10190	1498344	2317246	4283983	3073308	1715513	1481931	2045957	3368429	1713009	894868	825481	8046681	2183423	11417574
K10190.1	1498344	2317246	4283983	3073308	1715513	1481931	2045957	3368429	1713009	894868	825481	8046681	2183423	11417574
K11720	174132	247252	210071	134487	392487	71210	94606	230178	549856	494550	82895	321758	53607	665768
K11720.1	174132	247252	210071	134487	392487	71210	94606	230178	549856	494550	82895	321758	53607	665768
K05813	2675171	3709632	4491867	4354198	1948306	2338972	1984979	3539461	3369359	3099381	1374607	6459817	3079136	7294150
K05813.1	2675171	3709632	4491867	4354198	1948306	2338972	1984979	3539461	3369359	3099381	1374607	6459817	3079136	7294150
K09695	214604	400008	227726	53972	283081	156918	34982	863564	474125	84037	24080	562075	719618	92063
K09695.1	214604	400008	227726	53972	283081	156918	34982	863564	474125	84037	24080	562075	719618	92063
K10010	3131181	5378896	2405381	3723194	1943662	1545437	445592	542459	1031334	808904	685122	1804922	2637808	1090107
K10010.1	3131181	5378896	2405381	3723194	1943662	1545437	445592	542459	1031334	808904	685122	1804922	2637808	1090107
K10040	996272	995507	879343	843143	907799	484068	245957	1094119	1859051	465979	383924	4597627	2947984	3705271
K10040.1	996272	995507	879343	843143	907799	484068	245957	1094119	1859051	465979	383924	4597627	2947984	3705271
K10041	2021258	1949868	2339834	2011776	2132622	1737410	864177	3761379	3025961	3364899	977564	6608940	3391936	4387414
K10041.1	2021258	1949868	2339834	2011776	2132622	1737410	864177	3761379	3025961	3364899	977564	6608940	3391936	4387414
K10109	6254381	9807087	12536564	6998929	4956888	6111910	6661872	3977831	5171176	4279286	5857730	7954578	10151526	15144463
K10109.1	6254381	9807087	12536564	6998929	4956888	6111910	6661872	3977831	5171176	4279286	5857730	7954578	10151526	15144463
K10110	6235153	10637822	13497189	6996539	5460164	6936744	6468347	4330877	5900541	4460392	8065497	8481801	10303136	15374372
K10110.1	6235153	10637822	13497189	6996539	5460164	6936744	6468347	4330877	5900541	4460392	8065497	8481801	10303136	15374372
K10543	476260	1080111	552511	1341016	533707	508648	693336	444855	1561502	649917	639197	1120569	451380	560159
K10543.1	476260	1080111	552511	1341016	533707	508648	693336	444855	1561502	649917	639197	1120569	451380	560159
K10546	4536556	4788455	4939306	6759166	3309203	3967318	2487338	3944333	6106285	2689529	3697825	6786783	3868294	6579023
K10546.1	4536556	4788455	4939306	6759166	3309203	3967318	2487338	3944333	6106285	2689529	3697825	6786783	3868294	6579023
K10547	1787135	3610219	4016670	4917059	1603171	1840288	2294567	3255787	5462914	1762962	1471702	6926562	3017318	8718605
K10547.1	1787135	3610219	4016670	4917059	1603171	1840288	2294567	3255787	5462914	1762962	1471702	6926562	3017318	8718605
K10548	1437757	2712868	2390405	2977161	1217232	1421304	1487049	2471084	3967667	1285949	1196511	4562196	2504155	5591883
K10548.1	1437757	2712868	2390405	2977161	1217232	1421304	1487049	2471084	3967667	1285949	1196511	4562196	2504155	5591883
K10039	1987924	2621348	1838199	1447800	2446594	1215134	1262573	1570997	6028497	921188	1016362	5905618	4198349	5310265
K10039.1	1987924	2621348	1838199	1447800	2446594	1215134	1262573	1570997	6028497	921188	1016362	5905618	4198349	5310265
K10189	497505	871093	1372731	1041104	425319	544423	519686	577363	660421	321052	184704	1134338	582006	1593443
K10189.1	497505	871093	1372731	1041104	425319	544423	519686	577363	660421	321052	184704	1134338	582006	1593443
K07091	112953	239528	747330	101366	179065	28563	39903	988209	460942	242102	360188	414002	109571	694703
K07091.1	112953	239528	747330	101366	179065	28563	39903	988209	460942	242102	360188	414002	109571	694703
K13893	3304264	5564001	5013306	6426440	3005873	2536605	2097755	4439819	1978889	3922706	5138857	3651927	3490652	4628906
K13893.1	3304264	5564001	5013306	6426440	3005873	2536605	2097755	4439819	1978889	3922706	5138857	3651927	3490652	4628906
K13894	3707514	5828241	5273693	6698050	3080366	2731047	2193174	4729734	2124262	4330371	5272566	3932541	3706726	5249710
K13894.1	3707514	5828241	5273693	6698050	3080366	2731047	2193174	4729734	2124262	4330371	5272566	3932541	3706726	5249710
K02063	199369	181430	457467	97427	95519	75078	44579	116756	91520	169988	76887	107235	53282	41933
K02063.1	199369	181430	457467	97427	95519	75078	44579	116756	91520	169988	76887	107235	53282	41933
K02018	7268303	7377970	9551033	9468781	4945135	6750165	5403420	3106340	5332737	3166745	2746165	8529992	12954508	19530780
K02018.1	7268303	7377970	9551033	9468781	4945135	6750165	5403420	3106340	5332737	3166745	2746165	8529992	12954508	19530780
K13896	2975730	2481992	2879559	6139667	1838690	1518272	1977762	1655159	3237941	3205160	1511977	3946927	2014934	2490284
K13896.1	2975730	2481992	2879559	6139667	1838690	1518272	1977762	1655159	3237941	3205160	1511977	3946927	2014934	2490284
K05845	16341	30893	8678	14073	2354	2075	8328	136	200	368	72	354	293	996
K05845.1	16341	30893	8678	14073	2354	2075	8328	136	200	368	72	354	293	996
K02036	2969860	4313070	2040061	3548218	2008243	1468985	575186	1004511	2411175	2369218	984683	1664035	4869480	2198988
K02036.1	2969860	4313070	2040061	3548218	2008243	1468985	575186	1004511	2411175	2369218	984683	1664035	4869480	2198988
K02038	2964094	4168522	2033776	3512844	1998991	1467804	574515	990382	2398241	2345971	1348352	1556253	4862221	2192427
K02038.1	2964094	4168522	2033776	3512844	1998991	1467804	574515	990382	2398241	2345971	1348352	1556253	4862221	2192427
K02011	6492020	8506060	9582062	7697610	5322448	9149382	6726506	8238286	5506630	5714219	4946454	19080886	9520787	22330264
K02011.1	6492020	8506060	9582062	7697610	5322448	9149382	6726506	8238286	5506630	5714219	4946454	19080886	9520787	22330264
K05685	643337	572920	323048	107036	600604	219816	160933	898716	405424	311480	606988	399931	323655	2337825
K05685.1	643337	572920	323048	107036	600604	219816	160933	898716	405424	311480	606988	399931	323655	2337825
K02010	4840439	5873414	8358162	6629578	3536378	8469285	18988134	5954388	4861283	9611339	4326035	16320014	7004886	18264832
K02010.1	4840439	5873414	8358162	6629578	3536378	8469285	18988134	5954388	4861283	9611339	4326035	16320014	7004886	18264832
K02012	2673400	2451804	3777675	5956565	2306529	6632125	2193029	4335666	3165899	2573569	1068513	11221989	4235705	13059665
K02012.1	2673400	2451804	3777675	5956565	2306529	6632125	2193029	4335666	3165899	2573569	1068513	11221989	4235705	13059665
K10541	589354	938466	954752	3103373	619228	1386194	255274	1357462	760289	1435699	301200	3119492	786225	3230855
K10541.1	589354	938466	954752	3103373	619228	1386194	255274	1357462	760289	1435699	301200	3119492	786225	3230855
K10542	589354	938466	954752	3103373	619228	1386194	255274	1357462	760289	1435699	301200	3119492	786225	3230855
K10542.1	589354	938466	954752	3103373	619228	1386194	255274	1357462	760289	1435699	301200	3119492	786225	3230855
K13889	197509	207203	473377	207864	97981	125631	72820	137745	271569	216258	107916	322874	148091	98462
K13889.1	197509	207203	473377	207864	97981	125631	72820	137745	271569	216258	107916	322874	148091	98462
K13890	14421	9551	31129	26250	7314	47643	6653	41050	88662	60149	32839	3982	16787	12568
K13890.1	14421	9551	31129	26250	7314	47643	6653	41050	88662	60149	32839	3982	16787	12568
K13891	15296	11892	45341	34302	7634	47956	6965	41712	89282	60612	33112	4114	20928	15111
K13891.1	15296	11892	45341	34302	7634	47956	6965	41712	89282	60612	33112	4114	20928	15111
K02017	2577	2322	6767	5185	5001	3209	48093	6080	8393	7063	2675	215861	62140	34531
K02017.1	2577	2322	6767	5185	5001	3209	48093	6080	8393	7063	2675	215861	62140	34531
K02037	1738889	3470688	1304320	3487245	1911638	696789	406202	878143	2076679	1919623	726331	1174712	4824733	2082591
K02037.1	1738889	3470688	1304320	3487245	1911638	696789	406202	878143	2076679	1919623	726331	1174712	4824733	2082591
K02193	7507	4258	2922	137345	1032	1544	46340	32824	7066	11089	24533	13792	55394	36683
K02193.1	7507	4258	2922	137345	1032	1544	46340	32824	7066	11089	24533	13792	55394	36683
K02194	17410	13109	4468	1540	1696	1580	46293	6318	9077	3709	3644	746	64368	35945
K02194.1	17410	13109	4468	1540	1696	1580	46293	6318	9077	3709	3644	746	64368	35945
K02195	24862	16846	6955	138674	2399	2249	46477	38329	15679	12477	28028	14178	66544	41525
K02195.1	24862	16846	6955	138674	2399	2249	46477	38329	15679	12477	28028	14178	66544	41525
K02471	589189	457216	135074	323104	196488	592653	365430	129653	215774	82962	73439	192538	524319	261693
K02471.1	589189	457216	135074	323104	196488	592653	365430	129653	215774	82962	73439	192538	524319	261693
K07323	40509	108425	97378	51804	47845	56314	94840	49468	62595	159348	55149	328550	172790	82447
K07323.1	40509	108425	97378	51804	47845	56314	94840	49468	62595	159348	55149	328550	172790	82447
K09688	55	521	435	211	329	875	46156	813	464	2321	149	360	53218	31103
K09688.1	55	521	435	211	329	875	46156	813	464	2321	149	360	53218	31103
K09689	71623	92533	199796	561398	25397	32896	67201	72377	160411	74032	31161	6795	141123	46373
K09689.1	71623	92533	199796	561398	25397	32896	67201	72377	160411	74032	31161	6795	141123	46373
K10107	55	521	435	211	329	875	46156	813	464	2321	149	360	53218	31103
K10107.1	55	521	435	211	329	875	46156	813	464	2321	149	360	53218	31103
K05814	22460	17779	39933	496118	149071	601431	45328	637073	20589	12533	39964	2090709	328956	2829968
K05814.1	22460	17779	39933	496118	149071	601431	45328	637073	20589	12533	39964	2090709	328956	2829968
K10188	216694	739354	1271259	904031	268772	423693	512893	290676	641871	266198	99665	458184	463419	1009938
K10188.1	216694	739354	1271259	904031	268772	423693	512893	290676	641871	266198	99665	458184	463419	1009938
K10537	875	2341	14212	8052	320	313	312	662	620	463	273	132	4141	2543
K10537.1	875	2341	14212	8052	320	313	312	662	620	463	273	132	4141	2543
K10539	889868	644462	660459	393331	289800	244290	213869	191272	302195	300320	461070	777423	484993	216545
K10539.1	889868	644462	660459	393331	289800	244290	213869	191272	302195	300320	461070	777423	484993	216545
K11957	5087	15428	19433	24854	121	81	238	10660	4104	672	721	8516	539	560
K11957.1	5087	15428	19433	24854	121	81	238	10660	4104	672	721	8516	539	560
K13895	3180657	5569381	4837346	6174595	2862718	2360548	1856761	4312935	1687567	3894941	5134612	3493859	3593724	4596910
K13895.1	3180657	5569381	4837346	6174595	2862718	2360548	1856761	4312935	1687567	3894941	5134612	3493859	3593724	4596910
K10017	51479	876	5443	10595	14806	14976	3725	892	1479	584	759	15775	1970	2280
K10017.1	51479	876	5443	10595	14806	14976	3725	892	1479	584	759	15775	1970	2280
K06160	223	1277	368	1360	21159	8861	150	15823	15436	346	2930	165233	42275	1271
K06160.1	223	1277	368	1360	21159	8861	150	15823	15436	346	2930	165233	42275	1271
K09693	20733	18877	1792708	321753	1081	14595	1109	2081	30826	22952	1583	19654	35316	2660
K09693.1	20733	18877	1792708	321753	1081	14595	1109	2081	30826	22952	1583	19654	35316	2660
K05816	93360	152551	640645	798961	261009	198136	87053	42029	66097	86271	51966	60369	204019	305151
K05816.1	93360	152551	640645	798961	261009	198136	87053	42029	66097	86271	51966	60369	204019	305151
K10118	96474	335550	218186	161204	108790	71599	69106	89605	250323	268098	92245	69872	88280	82741
K10118.1	96474	335550	218186	161204	108790	71599	69106	89605	250323	268098	92245	69872	88280	82741
K10559	15154	24004	75355	32303	9101	9059	6700	26321	69654	42393	14221	41880	43488	76092
K10559.1	15154	24004	75355	32303	9101	9059	6700	26321	69654	42393	14221	41880	43488	76092
K10560	29873	24796	77145	39913	10819	19711	8500	31772	82393	63973	34981	42966	44974	78470
K10560.1	29873	24796	77145	39913	10819	19711	8500	31772	82393	63973	34981	42966	44974	78470
K10119	48773	248251	81247	72569	57369	28419	27858	41544	145314	226492	36653	32074	32184	33637
K10119.1	48773	248251	81247	72569	57369	28419	27858	41544	145314	226492	36653	32074	32184	33637
K10194	154095	173467	650824	849117	47511	253985	53389	100226	477167	256352	123863	248515	680942	340371
K10194.1	154095	173467	650824	849117	47511	253985	53389	100226	477167	256352	123863	248515	680942	340371
K10117	1828473	1296359	1338719	563129	558475	370000	446351	267483	286553	363004	84312	1684796	694475	1071564
K10117.1	1828473	1296359	1338719	563129	558475	370000	446351	267483	286553	363004	84312	1684796	694475	1071564
K02064	108563	87589	230093	144326	47584	36849	21770	58169	38593	84792	38458	72462	23353	20640
K02064.1	108563	87589	230093	144326	47584	36849	21770	58169	38593	84792	38458	72462	23353	20640
K10036	2101475	3894768	1389639	342467	1385745	2580883	716369	399403	614573	320800	731222	1772242	2412246	1019517
K10036.1	2101475	3894768	1389639	342467	1385745	2580883	716369	399403	614573	320800	731222	1772242	2412246	1019517
K11084	938016	838826	1669473	697587	1411839	622144	753266	821812	298724	289018	204002	527408	1983017	310838
K11084.1	938016	838826	1669473	697587	1411839	622144	753266	821812	298724	289018	204002	527408	1983017	310838
K09972	7985	9592	4549	18170	31	12	8	24	25	26	49	37	9	14
K09972.1	7985	9592	4549	18170	31	12	8	24	25	26	49	37	9	14
K10200	57779	144176	1048593	716340	20777	11275	24488	28407	24481	27591	239245	14260	73946	243462
K10200.1	57779	144176	1048593	716340	20777	11275	24488	28407	24481	27591	239245	14260	73946	243462
K10192	248559	212381	44183	127173	54348	205170	51241	131003	2269156	89826	225740	304014	840649	102542
K10192.1	248559	212381	44183	127173	54348	205170	51241	131003	2269156	89826	225740	304014	840649	102542
K02041	362183	309484	59866	61433	138759	426720	140813	172917	196218	1051837	69016	419520	256682	79112
K02041.1	362183	309484	59866	61433	138759	426720	140813	172917	196218	1051837	69016	419520	256682	79112
K02042	587248	568583	95626	79946	195889	482549	155976	293467	294874	2078435	120822	765703	441813	138949
K02042.1	587248	568583	95626	79946	195889	482549	155976	293467	294874	2078435	120822	765703	441813	138949
K02044	598405	540156	251274	161286	647841	874954	278086	317904	394646	1525700	192971	1132670	792548	310651
K02044.1	598405	540156	251274	161286	647841	874954	278086	317904	394646	1525700	192971	1132670	792548	310651
K02424	36820	729363	180743	146277	63995	25742	1034005	218047	35894	128012	63411	63074	52561	226656
K02424.1	36820	729363	180743	146277	63995	25742	1034005	218047	35894	128012	63411	63074	52561	226656
K12372	10628	86701	199807	29476	11474	1047	1749	12786	15645	18046	4093	12426	6148	5085
K12372.1	10628	86701	199807	29476	11474	1047	1749	12786	15645	18046	4093	12426	6148	5085
K13892	333821	51399	76800	57922	61173	51359	67633	68808	58035	164263	7271	44287	43367	42321
K13892.1	333821	51399	76800	57922	61173	51359	67633	68808	58035	164263	7271	44287	43367	42321
K10193	244222	44245	13052	60294	26269	165851	9280	59914	393279	31288	83309	249816	431390	47991
K10193.1	244222	44245	13052	60294	26269	165851	9280	59914	393279	31288	83309	249816	431390	47991
K09814	26391	414192	32087	9156	8861	12930	6487	9874	13771	28240	20437	3294	5355	8574
K09814.1	26391	414192	32087	9156	8861	12930	6487	9874	13771	28240	20437	3294	5355	8574
K10232	447997	416466	162159	163808	79009	34444	32789	59881	100908	62621	27224	95970	166667	53807
K10232.1	447997	416466	162159	163808	79009	34444	32789	59881	100908	62621	27224	95970	166667	53807
K02009	838105	198484	424542	296673	932178	201492	51246	116253	45097	239199	94020	128519	233256	38435
K02009.1	838105	198484	424542	296673	932178	201492	51246	116253	45097	239199	94020	128519	233256	38435
K05846	19985	3473	612	1506	750	21069	8302	2878	1243	2796	2375	693	2096	3403
K05846.1	19985	3473	612	1506	750	21069	8302	2878	1243	2796	2375	693	2096	3403
K05847	55429	45473	63825	33081	61967	57237	25907	23520	47404	50310	23926	810949	47234	565702
K05847.1	55429	45473	63825	33081	61967	57237	25907	23520	47404	50310	23926	810949	47234	565702
K11076	72513	270519	102990	97963	90189	72095	36360	123745	404401	243636	45212	53557	46104	51297
K11076.1	72513	270519	102990	97963	90189	72095	36360	123745	404401	243636	45212	53557	46104	51297
K10008	127130	92791	286894	598664	375232	370508	89059	738850	164324	156436	130919	2456016	400841	2880929
K10008.1	127130	92791	286894	598664	375232	370508	89059	738850	164324	156436	130919	2456016	400841	2880929
K10545	15692	19110	514013	164790	81698	43008	19272	9548	21271	41553	32115	11080	16388	13632
K10545.1	15692	19110	514013	164790	81698	43008	19272	9548	21271	41553	32115	11080	16388	13632
K09969	44189	183708	142639	32179	42692	5816	11401	5708	98256	82908	23700	11815	9870	473081
K09969.1	44189	183708	142639	32179	42692	5816	11401	5708	98256	82908	23700	11815	9870	473081
K10005	99394	53793	108824	523933	358503	130707	55236	724287	110983	136316	112663	2444661	370020	2848630
K10005.1	99394	53793	108824	523933	358503	130707	55236	724287	110983	136316	112663	2444661	370020	2848630
K10006	104964	59635	128664	531331	363728	362743	79707	726570	114668	138250	114838	2450258	379580	2856255
K10006.1	104964	59635	128664	531331	363728	362743	79707	726570	114668	138250	114838	2450258	379580	2856255
K10007	104964	59635	128664	531331	363728	362743	79707	726570	114668	138250	114838	2450258	379580	2856255
K10007.1	104964	59635	128664	531331	363728	362743	79707	726570	114668	138250	114838	2450258	379580	2856255
K10021	426	279	290	764	103162	1797	2895	6384	240	1305	143023	677	532	13182
K10021.1	426	279	290	764	103162	1797	2895	6384	240	1305	143023	677	532	13182
K10561	16330	16933	26087	12854	106432	19845	17934	73231	211419	10306	6028	44173	27722	15268
K10561.1	16330	16933	26087	12854	106432	19845	17934	73231	211419	10306	6028	44173	27722	15268
K11963	32197	19924	9490	40586	16899	157404	1871	35244	39749	19796	48335	94465	110331	22836
K11963.1	32197	19924	9490	40586	16899	157404	1871	35244	39749	19796	48335	94465	110331	22836
K11073	140377	80879	64821	454775	73465	52770	196637	164612	242787	110371	50967	70537	41809	77103
K11073.1	140377	80879	64821	454775	73465	52770	196637	164612	242787	110371	50967	70537	41809	77103
K02062	27376	19870	36552	14847	21933	40242	10356	388502	93753	45360	4801	12351	22105	7239
K02062.1	27376	19870	36552	14847	21933	40242	10356	388502	93753	45360	4801	12351	22105	7239
K10037	19431	21619	28949	20320	30351	23560	22582	30896	51215	23171	29827	27612	45679	17066
K10037.1	19431	21619	28949	20320	30351	23560	22582	30896	51215	23171	29827	27612	45679	17066
K10038	11230	5348	3605	7063	16923	8086	1456	24659	24305	11786	75583	17867	15127	47671
K10038.1	11230	5348	3605	7063	16923	8086	1456	24659	24305	11786	75583	17867	15127	47671
K11710	914	2288	2903	338	1055	297	338	1134	638	708	499236	1267	439	33935
K11710.1	914	2288	2903	338	1055	297	338	1134	638	708	499236	1267	439	33935
K11961	98413	96118	15560	94838	10456	12085	5757	50833	128191	56297	315420	14965	148300	19468
K11961.1	98413	96118	15560	94838	10456	12085	5757	50833	128191	56297	315420	14965	148300	19468
K11903	11396	9765	7711	161155	3530	61849	53655	6258	10616	6783	11337	3865	62482	35251
K11903.1	11396	9765	7711	161155	3530	61849	53655	6258	10616	6783	11337	3865	62482	35251
K11907	56444	210495	417110	109911	29653	86551	121087	41561	81711	40672	258900	45198	189631	134416
K11907.1	56444	210495	417110	109911	29653	86551	121087	41561	81711	40672	258900	45198	189631	134416
K11912	1747010	1614928	1197595	1461313	282689	1201893	364248	536351	1147562	654406	255044	577175	614688	3325835
K11912.1	1747010	1614928	1197595	1461313	282689	1201893	364248	536351	1147562	654406	255044	577175	614688	3325835
K11915	181551	50780	410930	339794	117846	39954	678518	118300	41492	99813	55355	513039	123241	3527534
K11915.1	181551	50780	410930	339794	117846	39954	678518	118300	41492	99813	55355	513039	123241	3527534
K11913	301360	32411	39090	14434	47328	42727	67697	42355	93568	124868	19840	703866	35228	42062
K11913.1	301360	32411	39090	14434	47328	42727	67697	42355	93568	124868	19840	703866	35228	42062
K02454	6901706	11630601	5940376	3325420	5598618	4889088	6319703	4880283	1962373	4749324	10905271	6228193	7138152	7348354
K02454.1	6901706	11630601	5940376	3325420	5598618	4889088	6319703	4880283	1962373	4749324	10905271	6228193	7138152	7348354
K02453	8394516	16294844	6637830	4370582	5700480	4670596	5246578	4109664	1968034	3179432	6849985	8923415	10211507	3752583
K02453.1	8394516	16294844	6637830	4370582	5700480	4670596	5246578	4109664	1968034	3179432	6849985	8923415	10211507	3752583
K02455	2895924	4816677	2334611	1989373	2182459	2317901	3102413	895117	1150493	1343456	3599179	2967149	3563868	2046425
K02455.1	2895924	4816677	2334611	1989373	2182459	2317901	3102413	895117	1150493	1343456	3599179	2967149	3563868	2046425
K02456	15890616	26818058	16788031	13732748	12036817	12485790	15199959	13019806	6887645	13529233	16849678	17282440	20589586	13953356
K02456.1	15890616	26818058	16788031	13732748	12036817	12485790	15199959	13019806	6887645	13529233	16849678	17282440	20589586	13953356
K02452	236659	428075	99269	60619	96522	47182	38806	96724	78312	54280	14933	126095	233396	145616
K02452.1	236659	428075	99269	60619	96522	47182	38806	96724	78312	54280	14933	126095	233396	145616
K02460	32181	29426	58472	48457	53707	36613	15968	31376	46709	44601	17325	73516	54604	523301
K02460.1	32181	29426	58472	48457	53707	36613	15968	31376	46709	44601	17325	73516	54604	523301
K02457	39523	35226	96643	204944	68651	183717	358079	107398	45775	148752	58113	152384	47273	36461
K02457.1	39523	35226	96643	204944	68651	183717	358079	107398	45775	148752	58113	152384	47273	36461
K02459	314037	2791482	215430	164621	119180	147309	47660	293671	415928	1627143	36394	397228	1051410	182318
K02459.1	314037	2791482	215430	164621	119180	147309	47660	293671	415928	1627143	36394	397228	1051410	182318
K12340	46629124	56724893	37435374	43443201	26378529	30059641	15734818	19273544	39275339	40353751	36911378	30559930	65672826	37699948
K12340.1	46629124	56724893	37435374	43443201	26378529	30059641	15734818	19273544	39275339	40353751	36911378	30559930	65672826	37699948
K03196	332993	778278	886302	327791	321316	139184	80478	878379	446759	748233	397270	705922	315382	1052618
K03196.1	332993	778278	886302	327791	321316	139184	80478	878379	446759	748233	397270	705922	315382	1052618
K03197	27004	1067	159	17002	210	150	173	1438	1013	8583	4869	2147	4680	138
K03197.1	27004	1067	159	17002	210	150	173	1438	1013	8583	4869	2147	4680	138
K11003	69575	326535	296360	194371	501273	58797	35029	86253	108337	60292	101741	123033	585362	266280
K11003.1	69575	326535	296360	194371	501273	58797	35029	86253	108337	60292	101741	123033	585362	266280
K02464	21	794	78	18	61	165	148	402	931	413	41	40	57115	113
K02464.1	21	794	78	18	61	165	148	402	931	413	41	40	57115	113
K03205	3839492	4357368	6002921	5023138	2749692	4341591	3046396	3835403	5604979	4210208	5825459	8017186	6331320	10540006
K03205.1	3839492	4357368	6002921	5023138	2749692	4341591	3046396	3835403	5604979	4210208	5825459	8017186	6331320	10540006
K03195	349170	404634	210931	99846	102964	82771	41816	216314	229290	432926	59440	58072	103554	794693
K03195.1	349170	404634	210931	99846	102964	82771	41816	216314	229290	432926	59440	58072	103554	794693
K03198	27004	1067	159	17002	210	150	173	1438	1013	8583	4869	2147	4680	138
K03198.1	27004	1067	159	17002	210	150	173	1438	1013	8583	4869	2147	4680	138
K03199	33427	2209	1432	20934	828	703	332	33319	7476	16775	28932	15401	6246	2446
K03199.1	33427	2209	1432	20934	828	703	332	33319	7476	16775	28932	15401	6246	2446
K03203	27004	1067	159	17002	210	150	173	1438	1013	8583	4869	2147	4680	138
K03203.1	27004	1067	159	17002	210	150	173	1438	1013	8583	4869	2147	4680	138
K03204	54008	2134	318	34004	420	300	346	2876	2026	17166	9738	4294	9360	276
K03204.1	54008	2134	318	34004	420	300	346	2876	2026	17166	9738	4294	9360	276
K03194	55	521	435	211	329	875	46156	813	464	2321	149	360	53218	31103
K03194.1	55	521	435	211	329	875	46156	813	464	2321	149	360	53218	31103
K11892	55	521	435	211	329	875	46156	813	464	2321	149	360	53218	31103
K11892.1	55	521	435	211	329	875	46156	813	464	2321	149	360	53218	31103
K03219	3613385	5513071	3039021	7002664	2850971	2195374	4189661	4443102	1737098	3371605	5127886	3274833	3366263	4384158
K03219.1	3613385	5513071	3039021	7002664	2850971	2195374	4189661	4443102	1737098	3371605	5127886	3274833	3366263	4384158
K03222	3767351	5749951	3314468	7158140	3183774	2420726	4235498	4607315	2096221	3471774	5207570	3368459	3464843	5051615
K03222.1	3767351	5749951	3314468	7158140	3183774	2420726	4235498	4607315	2096221	3471774	5207570	3368459	3464843	5051615
K03223	3529953	5698567	3339822	7123622	3232995	2565788	6258831	4565777	2084515	3658720	5207978	3346486	3397115	4980620
K03223.1	3529953	5698567	3339822	7123622	3232995	2565788	6258831	4565777	2084515	3658720	5207978	3346486	3397115	4980620
K03224	3477496	5598566	3133510	7096844	3118760	2379269	4201820	4551366	1957824	3424306	3115658	3292118	3278959	4941380
K03224.1	3477496	5598566	3133510	7096844	3118760	2379269	4201820	4551366	1957824	3424306	3115658	3292118	3278959	4941380
K03226	1918155	1800537	1996707	7029689	2547605	1769660	4164278	4586241	2334471	3368250	4712104	2086118	1307650	4397417
K03226.1	1918155	1800537	1996707	7029689	2547605	1769660	4164278	4586241	2334471	3368250	4712104	2086118	1307650	4397417
K03227	1848699	1721952	1874649	6943613	2325229	1387783	4129775	4391164	1722791	3303819	4667624	2020266	1251079	4341380
K03227.1	1848699	1721952	1874649	6943613	2325229	1387783	4129775	4391164	1722791	3303819	4667624	2020266	1251079	4341380
K03228	1881935	1749866	3697456	7285614	2341280	1416163	4141389	5186385	1986189	3373905	4676538	2402317	1353062	4393788
K03228.1	1881935	1749866	3697456	7285614	2341280	1416163	4141389	5186385	1986189	3373905	4676538	2402317	1353062	4393788
K03229	1875116	2449011	3693718	7342181	2483948	1704847	4992716	4396657	1358436	3460777	4721101	2049890	1340480	4565009
K03229.1	1875116	2449011	3693718	7342181	2483948	1704847	4992716	4396657	1358436	3460777	4721101	2049890	1340480	4565009
K03230	4043859	6032641	3602745	10767712	3603635	2692246	6835909	5013519	2414358	4513098	5380417	3704085	3612030	5203942
K03230.1	4043859	6032641	3602745	10767712	3603635	2692246	6835909	5013519	2414358	4513098	5380417	3704085	3612030	5203942
K03225	27	169	4399	9426	154	77	9233	374	890	90	20870	34293	3858	947
K03225.1	27	169	4399	9426	154	77	9233	374	890	90	20870	34293	3858	947
K04056	237304	246519	211005	506895	339423	216572	214446	267023	552563	144619	72137	115267	66939	107212
K04056.1	237304	246519	211005	506895	339423	216572	214446	267023	552563	144619	72137	115267	66939	107212
K04057	2457	2482	214224	569850	2814	2146	1471	4160	2743	4638	2464	4045	92987	13334
K04057.1	2457	2482	214224	569850	2814	2146	1471	4160	2743	4638	2464	4045	92987	13334
K11016	39141	55741	9480	660407	7490	8315	3587	95949	386983	157859	23488	57560	50960	18360
K11016.1	39141	55741	9480	660407	7490	8315	3587	95949	386983	157859	23488	57560	50960	18360
K12341	60075	532	491	7650	726	554	2181	1058	1571	8789	333	1054	596	623
K12341.1	60075	532	491	7650	726	554	2181	1058	1571	8789	333	1054	596	623
K02757	1640272	2188236	4912716	1848625	930381	1605101	1583836	1357507	2111923	4033835	916367	2720232	3253759	2716454
K02757.1	1640272	2188236	4912716	1848625	930381	1605101	1583836	1357507	2111923	4033835	916367	2720232	3253759	2716454
K08483	10339123	13894396	13841357	17568179	8650590	9922879	6682009	9508389	8464004	8381242	6504002	16780520	16872528	22485177
K08483.1	10339123	13894396	13841357	17568179	8650590	9922879	6682009	9508389	8464004	8381242	6504002	16780520	16872528	22485177
K08484	3200380	5773427	2730131	654967	1641378	1554272	2589585	610861	1139087	1344073	2867877	2180995	2602214	1625805
K08484.1	3200380	5773427	2730131	654967	1641378	1554272	2589585	610861	1139087	1344073	2867877	2180995	2602214	1625805
K02806	8895221	14480274	9118914	4803221	7339182	7679703	9833776	5338880	2697595	5332653	8858893	7844917	10506587	6108644
K02806.1	8895221	14480274	9118914	4803221	7339182	7679703	9833776	5338880	2697595	5332653	8858893	7844917	10506587	6108644
K11183	206257	435143	504065	212150	307212	202701	183778	389155	579975	238005	2224758	1662583	849175	961892
K11183.1	206257	435143	504065	212150	307212	202701	183778	389155	579975	238005	2224758	1662583	849175	961892
K11200	97456	6239	8077	952544	2591	2234	21034	5291	1694	2178	3581	18257	8709	58142
K11200.1	97456	6239	8077	952544	2591	2234	21034	5291	1694	2178	3581	18257	8709	58142
K02784	569966	480884	265399	1064916	298218	335620	100807	152848	323757	139170	254803	283145	337800	551749
K02784.1	569966	480884	265399	1064916	298218	335620	100807	152848	323757	139170	254803	283145	337800	551749
K03234	811682	181707	313207	279865	930867	177793	42697	110074	42792	228179	91282	127185	229821	30253
K03234.1	811682	181707	313207	279865	930867	177793	42697	110074	42792	228179	91282	127185	229821	30253
K04564	24939206	38041749	31054006	36719400	15911968	21258991	9481925	14392322	23951871	31114186	18927932	22030480	38664805	29130850
K04564.1	24939206	38041749	31054006	36719400	15911968	21258991	9481925	14392322	23951871	31114186	18927932	22030480	38664805	29130850
K06237	6986017	8150054	9789900	5793759	3146526	5357322	3009076	5612663	9844208	7868755	10194446	6010652	30637135	5300912
K06237.1	6986017	8150054	9789900	5793759	3146526	5357322	3009076	5612663	9844208	7868755	10194446	6010652	30637135	5300912
K06236	1165038	1018356	2320606	2015579	946719	576195	457449	850555	1053354	818260	939334	2120757	1249631	2147651
K06236.1	1165038	1018356	2320606	2015579	946719	576195	457449	850555	1053354	818260	939334	2120757	1249631	2147651
K01646	4713627	12617733	7999672	12157101	3035879	3733054	3373265	3056594	6624203	5020481	2657112	3629565	4301621	4108820
K11616	3995	5795	85199	5502	1519	1821	2142	2309	5307	2563	1517	1485	3296	3938
K04751	20038003	26878275	18584588	21232174	13304645	10580536	11517245	11145199	22264186	13864281	14731476	18117226	21625041	15585174
K02106	10620766	12273759	9500703	11987561	7207411	5627234	5108919	8688617	10654446	17629268	4842514	9574741	26823709	12444674
K03620	29561	22213	32121	148500	5258	3825	1109	39595	20013	13106	29605	15014	227377	15609
K11626	242	4835	873	1543	565	3579	1175	1272	2158	3222	1456	1206	61738	262
K13486	1379563	3579832	1207769	64797	929124	685888	56560	112577	69152	137074	515430	1331209	1986565	307007
K11621	58988	182915	269681	99016	23450	80666	21056	18990	586249	18913	878224	55239	62799	22003
K02313	53700768	69500861	60892949	71452611	39200208	54411882	42602534	40751283	53844849	55899422	39281873	53342811	73370744	60965978
K02313.1	53700768	69500861	60892949	71452611	39200208	54411882	42602534	40751283	53844849	55899422	39281873	53342811	73370744	60965978
K02488	11211201	10585061	14368048	17776091	8224940	7335309	10738308	11624632	20780391	7705369	6530825	31330052	23591567	29227905
K02488.1	11211201	10585061	14368048	17776091	8224940	7335309	10738308	11624632	20780391	7705369	6530825	31330052	23591567	29227905
K07716	1797456	3785486	1333427	284115	1047186	776017	166357	279723	571385	248889	621278	1910195	2104835	453992
K07716.1	1797456	3785486	1333427	284115	1047186	776017	166357	279723	571385	248889	621278	1910195	2104835	453992
K11443	286939	14360	10352	17506	10055	7556	67246	8906	79441	13032	45877	262120	7269	8419
K11443.1	286939	14360	10352	17506	10055	7556	67246	8906	79441	13032	45877	262120	7269	8419
K13584	340343	236168	172002	76536	135542	25417	85296	133005	258932	446752	90862	288630	38240	640253
K13584.1	340343	236168	172002	76536	135542	25417	85296	133005	258932	446752	90862	288630	38240	640253
K13587	1079402	362641	441764	2467292	284798	201857	116921	328062	373897	741770	194423	756125	242544	2557236
K13587.1	1079402	362641	441764	2467292	284798	201857	116921	328062	373897	741770	194423	756125	242544	2557236
K11357	489610	80083	310962	103594	277301	364942	339185	927187	302668	320494	23346	468085	352358	1222967
K11357.1	489610	80083	310962	103594	277301	364942	339185	927187	302668	320494	23346	468085	352358	1222967
K13588	23	14	87	660	83251	1528	549	39	43	47	11	1100	21	33
K13588.1	23	14	87	660	83251	1528	549	39	43	47	11	1100	21	33
K02556	721721	957199	1214416	719874	913788	794998	609994	515438	1113931	677890	572801	2375216	1551799	2501916
K02556.1	721721	957199	1214416	719874	913788	794998	609994	515438	1113931	677890	572801	2375216	1551799	2501916
K03406	18779674	17368581	23673124	12018240	14528896	10700561	8190496	10134927	20192790	9284370	13196533	23587005	19974026	26311051
K03406.1	18779674	17368581	23673124	12018240	14528896	10700561	8190496	10134927	20192790	9284370	13196533	23587005	19974026	26311051
K03407	7583899	11832936	6988440	9140640	5838234	5228539	6576847	5454464	7596538	6041973	6792745	9782030	11649330	6148091
K03407.1	7583899	11832936	6988440	9140640	5838234	5228539	6576847	5454464	7596538	6041973	6792745	9782030	11649330	6148091
K00575	1266030	1675736	1518270	719042	1103462	1112027	1509715	641316	2064864	1117506	645532	3568725	3476313	3012148
K00575.1	1266030	1675736	1518270	719042	1103462	1112027	1509715	641316	2064864	1117506	645532	3568725	3476313	3012148
K03408	3332405	6101592	4085371	1430095	2397606	1545889	1082723	1306308	2297412	1286396	4055171	4593920	5464098	3577067
K03408.1	3332405	6101592	4085371	1430095	2397606	1545889	1082723	1306308	2297412	1286396	4055171	4593920	5464098	3577067
K03412	1129116	1322607	1379005	880197	824037	698522	721234	621757	1914838	736077	396819	2871132	2933433	2592335
K03412.1	1129116	1322607	1379005	880197	824037	698522	721234	621757	1914838	736077	396819	2871132	2933433	2592335
K03413	2507242	2808266	3717729	2248603	2737257	3385223	1919896	2701095	5203379	1822484	1472365	7149119	6952565	8262062
K03413.1	2507242	2808266	3717729	2248603	2737257	3385223	1919896	2701095	5203379	1822484	1472365	7149119	6952565	8262062
K03415	868390	843657	1050603	462647	595185	327970	651562	442328	1176998	317416	267727	2407625	2431780	2123812
K03415.1	868390	843657	1050603	462647	595185	327970	651562	442328	1176998	317416	267727	2407625	2431780	2123812
K13924	2912341	1292158	3111970	1176933	592309	629661	944206	2174597	1701675	500959	403402	899572	1347164	862033
K13924.1	2912341	1292158	3111970	1176933	592309	629661	944206	2174597	1701675	500959	403402	899572	1347164	862033
K02406	2675771	4034354	4767588	3013086	4674922	2121619	3693210	2187905	5797908	1950961	2603498	8803389	5071914	12035425
K02406.1	2675771	4034354	4767588	3013086	4674922	2121619	3693210	2187905	5797908	1950961	2603498	8803389	5071914	12035425
K07638	713299	1424495	772255	244473	378688	151739	139458	1003120	672974	1134121	133696	992201	299716	1505276
K07638.1	713299	1424495	772255	244473	378688	151739	139458	1003120	672974	1134121	133696	992201	299716	1505276
K07659	547580	1170279	739888	201985	349575	157854	101736	829984	547910	1058957	109590	777691	267649	721819
K07659.1	547580	1170279	739888	201985	349575	157854	101736	829984	547910	1058957	109590	777691	267649	721819
K07648	251757	118683	388178	368986	139780	129241	76169	186232	222699	48896	63362	696544	665839	1222546
K07648.1	251757	118683	388178	368986	139780	129241	76169	186232	222699	48896	63362	696544	665839	1222546
K07677	3692758	7759973	3122849	3422901	2471154	2030384	4515775	1483202	994694	1029095	1249623	3573485	4478499	3461777
K07677.1	3692758	7759973	3122849	3422901	2471154	2030384	4515775	1483202	994694	1029095	1249623	3573485	4478499	3461777
K07687	3184004	393607	681775	677483	411165	338603	571656	755079	1742398	342551	2963501	870446	411470	652001
K07687.1	3184004	393607	681775	677483	411165	338603	571656	755079	1742398	342551	2963501	870446	411470	652001
K02398	492309	858547	1027074	240393	529742	401741	551716	341096	991565	325552	256518	1032599	723073	1646437
K02398.1	492309	858547	1027074	240393	529742	401741	551716	341096	991565	325552	256518	1032599	723073	1646437
K02657	86404	137167	111111	108645	142602	22160	10133	47111	193079	274449	61340	58419	66570	188447
K02657.1	86404	137167	111111	108645	142602	22160	10133	47111	193079	274449	61340	58419	66570	188447
K11444	1008944	1132321	1079845	672839	1019960	1014050	330416	662985	4438565	401420	305632	977336	1360877	373177
K11444.1	1008944	1132321	1079845	672839	1019960	1014050	330416	662985	4438565	401420	305632	977336	1360877	373177
K06596	508649	336741	817825	502584	504580	420011	781768	476513	937040	473652	294245	567550	668856	128501
K06596.1	508649	336741	817825	502584	504580	420011	781768	476513	937040	473652	294245	567550	668856	128501
K13487	7628	4662	10412	1598	146541	285524	7550	1585	1258	3134	9144	7234	17956	3566
K13487.1	7628	4662	10412	1598	146541	285524	7550	1585	1258	3134	9144	7234	17956	3566
K13489	7628	4662	10412	1598	146541	285524	7550	1585	1258	3134	9144	7234	17956	3566
K13489.1	7628	4662	10412	1598	146541	285524	7550	1585	1258	3134	9144	7234	17956	3566
K13490	7628	4662	10412	1598	146541	285524	7550	1585	1258	3134	9144	7234	17956	3566
K13490.1	7628	4662	10412	1598	146541	285524	7550	1585	1258	3134	9144	7234	17956	3566
K02658	24382	28065	31984	51329	43017	34556	27473	32770	55252	29982	34905	34339	87933	22494
K02658.1	24382	28065	31984	51329	43017	34556	27473	32770	55252	29982	34905	34339	87933	22494
K03092	39695539	54841053	44700264	54071551	27181922	38656038	21225712	28002837	35149708	41393692	29689419	33699564	52521517	39462804
K03092.1	39695539	54841053	44700264	54071551	27181922	38656038	21225712	28002837	35149708	41393692	29689419	33699564	52521517	39462804
K02405	2057208	2433826	1995278	3234932	3251989	1956603	2372764	1534132	5567779	1144774	1087767	3649155	3884168	4529694
K02405.1	2057208	2433826	1995278	3234932	3251989	1956603	2372764	1534132	5567779	1144774	1087767	3649155	3884168	4529694
K03563	1638607	915691	1450458	3848702	2050792	1125784	1482891	1201361	1137400	411014	557014	1877207	1578827	2504878
K03563.1	1638607	915691	1450458	3848702	2050792	1125784	1482891	1201361	1137400	411014	557014	1877207	1578827	2504878
K10941	341	788	19917	683	832	1094	50063	1341	956	2578	325	852	54181	31336
K10941.1	341	788	19917	683	832	1094	50063	1341	956	2578	325	852	54181	31336
K10943	242830	430587	88296	50931	233903	329008	93179	95293	77959	55367	15637	12776	86589	61596
K10943.1	242830	430587	88296	50931	233903	329008	93179	95293	77959	55367	15637	12776	86589	61596
K07678	359702	587448	641076	329835	1686062	297991	1957989	4040581	4902645	9350174	581627	4490182	4659768	4221292
K07678.1	359702	587448	641076	329835	1686062	297991	1957989	4040581	4902645	9350174	581627	4490182	4659768	4221292
K10942	266539	155568	110786	78213	35123	28368	29776	330875	38035	77577	45357	105099	154363	151497
K10942.1	266539	155568	110786	78213	35123	28368	29776	330875	38035	77577	45357	105099	154363	151497
K07689	906580	329154	931088	2258900	691902	331682	970942	312225	1041796	669450	2915752	749350	492717	461237
K07689.1	906580	329154	931088	2258900	691902	331682	970942	312225	1041796	669450	2915752	749350	492717	461237
K07699	11990691	9396362	15177521	11019810	7606582	10813282	19386809	9869867	9296403	7554645	5982288	16041323	15396357	21863044
K07699.1	11990691	9396362	15177521	11019810	7606582	10813282	19386809	9869867	9296403	7554645	5982288	16041323	15396357	21863044
K07692	594766	2347550	1327947	867743	2496806	714694	2459620	963916	4695273	464882	1048688	1310994	1843783	2822903
K07692.1	594766	2347550	1327947	867743	2496806	714694	2459620	963916	4695273	464882	1048688	1310994	1843783	2822903
K10715	18731	31368	6608	22013	20561	20595	2221	6063	17221	6450	93647	36071	10724	19052
K10715.1	18731	31368	6608	22013	20561	20595	2221	6063	17221	6450	93647	36071	10724	19052
K07667	921349	2780774	3010681	1806213	1424614	2142246	1168849	1541234	1534997	1065951	852967	3448279	1230726	3985723
K07667.1	921349	2780774	3010681	1806213	1424614	2142246	1168849	1541234	1534997	1065951	852967	3448279	1230726	3985723
K07715	28124	58840	134868	68784	342439	301191	88964	93161	251124	92724	188743	211502	330146	231202
K07715.1	28124	58840	134868	68784	342439	301191	88964	93161	251124	92724	188743	211502	330146	231202
K13815	134132	18118	304389	623329	108640	107236	31181	213520	42772	115783	327299	198140	444306	181077
K13815.1	134132	18118	304389	623329	108640	107236	31181	213520	42772	115783	327299	198140	444306	181077
K07813	236282	98736	184203	160003	288486	86006	70488	779705	105757	383249	132373	424654	313719	51970
K07813.1	236282	98736	184203	160003	288486	86006	70488	779705	105757	383249	132373	424654	313719	51970
K10914	280187	214558	184796	1148167	197146	362353	109773	56104	360146	648540	285805	383806	487360	193085
K10914.1	280187	214558	184796	1148167	197146	362353	109773	56104	360146	648540	285805	383806	487360	193085
K07707	86288	11084	514973	20168	31280	28713	60981	33880	183387	43821	25325	45268	8202	56281
K07707.1	86288	11084	514973	20168	31280	28713	60981	33880	183387	43821	25325	45268	8202	56281
K02490	41987	203331	12314	33626	25340	27175	79717	147798	34991	184070	21704	18949	25444	8052
K02490.1	41987	203331	12314	33626	25340	27175	79717	147798	34991	184070	21704	18949	25444	8052
K06046	84111	240493	261757	115303	457435	647365	276083	652024	532903	108635	405709	336933	466278	149965
K06046.1	84111	240493	261757	115303	457435	647365	276083	652024	532903	108635	405709	336933	466278	149965
K07706	235346	408323	494267	285880	348855	531481	57511	294593	270782	264299	138358	530953	150255	199516
K07706.1	235346	408323	494267	285880	348855	531481	57511	294593	270782	264299	138358	530953	150255	199516
K07645	37888	116950	133262	81908	268493	99921	196104	46031	87921	21039	12334	50053	102150	71407
K07645.1	37888	116950	133262	81908	268493	99921	196104	46031	87921	21039	12334	50053	102150	71407
K01467	9069672	12459363	8385020	13768863	6323544	6215249	5132754	5845306	12601117	6731114	6826312	10054116	11982165	10057836
K01467.1	9069672	12459363	8385020	13768863	6323544	6215249	5132754	5845306	12601117	6731114	6826312	10054116	11982165	10057836
K04771	940686	1065856	291149	379682	864322	166947	314877	579903	217226	459792	240792	442734	912525	285480
K04771.1	940686	1065856	291149	379682	864322	166947	314877	579903	217226	459792	240792	442734	912525	285480
K07660	17266	1800	23537	40882	32011	5439	2838	134825	14897	70445	23158	33333	16027	87293
K07660.1	17266	1800	23537	40882	32011	5439	2838	134825	14897	70445	23158	33333	16027	87293
K07662	148945	187291	212460	87156	175638	278520	39018	1122297	308432	135095	47354	758291	636014	131341
K07662.1	148945	187291	212460	87156	175638	278520	39018	1122297	308432	135095	47354	758291	636014	131341
K07640	148786	182458	112761	58924	162989	313261	90277	44728	86761	345103	47187	314130	472573	179731
K07640.1	148786	182458	112761	58924	162989	313261	90277	44728	86761	345103	47187	314130	472573	179731
K08641	45870395	66676130	46258754	62494863	33248543	41081372	36969129	31820269	46902597	56301165	38453379	46879073	75412551	58140430
K08641.1	45870395	66676130	46258754	62494863	33248543	41081372	36969129	31820269	46902597	56301165	38453379	46879073	75412551	58140430
K07679	9360695	14768121	8001831	12028779	7289818	6098561	4642044	11942355	5492247	7364443	12035028	10949159	10524497	11105312
K07679.1	9360695	14768121	8001831	12028779	7289818	6098561	4642044	11942355	5492247	7364443	12035028	10949159	10524497	11105312
K07690	14238	82982	24764	22774	14014	2270	10712	5702	12105	31919	19517	3596	4183	10658
K07690.1	14238	82982	24764	22774	14014	2270	10712	5702	12105	31919	19517	3596	4183	10658
K14205	413538	867518	415694	247380	258227	67823	115162	324368	331415	233877	66857	797782	249327	665117
K14205.1	413538	867518	415694	247380	258227	67823	115162	324368	331415	233877	66857	797782	249327	665117
K03739	453915	885368	476216	125518	1540832	1418383	299362	625925	247585	1296317	4511219	1096460	137019	8437556
K03739.1	453915	885368	476216	125518	1540832	1418383	299362	625925	247585	1296317	4511219	1096460	137019	8437556
K03740	22696	11725	17034	2431	20052	38655	9485	378501	50890	34170	1011	11092	20518	885
K03740.1	22696	11725	17034	2431	20052	38655	9485	378501	50890	34170	1011	11092	20518	885
K01910	5225958	12314877	8492040	16528031	3258862	4793454	3781995	3427527	7769418	5330861	2876469	4371543	5749556	4688154
K01910.1	5225958	12314877	8492040	16528031	3258862	4793454	3781995	3427527	7769418	5330861	2876469	4371543	5749556	4688154
K01644	6386982	13806374	9149484	12232336	4284244	5197175	3712203	3661244	7805478	5728821	3044345	5289141	5475761	4636466
K01644.1	6386982	13806374	9149484	12232336	4284244	5197175	3712203	3661244	7805478	5728821	3044345	5289141	5475761	4636466
K02584	4766016	6411252	5825535	8653610	3862403	2846561	4870105	4441101	3252629	3022925	5321696	4547538	5108797	7221621
K02584.1	4766016	6411252	5825535	8653610	3862403	2846561	4870105	4441101	3252629	3022925	5321696	4547538	5108797	7221621
K08372	3532693	879515	1661745	3219591	2630756	980748	1760553	5351519	3805388	5449344	381122	3476890	3209952	2370497
K08372.1	3532693	879515	1661745	3219591	2630756	980748	1760553	5351519	3805388	5449344	381122	3476890	3209952	2370497
K08930	1278676	525874	948615	1583493	1021645	933117	791705	754179	744376	575344	162408	623318	529732	340764
K08930.1	1278676	525874	948615	1583493	1021645	933117	791705	754179	744376	575344	162408	623318	529732	340764
K07704	11362175	10781696	14142074	11466538	6205383	9693292	19574423	8624764	8720064	9015674	6921267	22757067	19168772	33330028
K07704.1	11362175	10781696	14142074	11466538	6205383	9693292	19574423	8624764	8720064	9015674	6921267	22757067	19168772	33330028
K07636	40472457	51509377	39365340	53989282	30694058	25963341	21341496	26179765	46619350	35090607	28024176	42342075	37833879	48489172
K07636.1	40472457	51509377	39365340	53989282	30694058	25963341	21341496	26179765	46619350	35090607	28024176	42342075	37833879	48489172
K07652	4924309	2969612	3851118	8402241	2348789	3527646	2252486	3800880	4980109	3169202	2151324	4613238	4994786	4873662
K07652.1	4924309	2969612	3851118	8402241	2348789	3527646	2252486	3800880	4980109	3169202	2151324	4613238	4994786	4873662
K07769	291341	434841	308506	321285	1159015	521944	211284	321189	3904250	128010	411496	772770	623009	1117214
K07769.1	291341	434841	308506	321285	1159015	521944	211284	321189	3904250	128010	411496	772770	623009	1117214
K07698	58968	7014	3142	18966	10373	25716	16193	62988	29642	4031	522219	243689	19898	16890
K07698.1	58968	7014	3142	18966	10373	25716	16193	62988	29642	4031	522219	243689	19898	16890
K07651	653278	1136982	1409710	430367	816046	2459144	495554	438633	1497074	439048	522081	391690	584301	1375714
K07651.1	653278	1136982	1409710	430367	816046	2459144	495554	438633	1497074	439048	522081	391690	584301	1375714
K07701	19935	38428	34546	489270	24694	33278	34187	633805	26325	10062	38837	2054950	330801	2825387
K07701.1	19935	38428	34546	489270	24694	33278	34187	633805	26325	10062	38837	2054950	330801	2825387
K07718	3441116	4669733	6946986	6641705	2992991	3393048	4017013	5184104	9658727	3829713	2982617	11253583	5390637	9958648
K07718.1	3441116	4669733	6946986	6641705	2992991	3393048	4017013	5184104	9658727	3829713	2982617	11253583	5390637	9958648
K07697	117606	102298	162599	29160	26342	111677	24423	30613	46023	11192	41783	2957	31511	28737
K07697.1	117606	102298	162599	29160	26342	111677	24423	30613	46023	11192	41783	2957	31511	28737
K07646	2775275	6939071	3793262	2327916	2309859	2866764	2364160	2310491	2323669	1689358	1520288	5727790	3545535	5162035
K07646.1	2775275	6939071	3793262	2327916	2309859	2866764	2364160	2310491	2323669	1689358	1520288	5727790	3545535	5162035
K07709	2664393	4599079	1963257	536565	1376116	1230278	2257655	382401	535236	490109	4763965	1976642	3117790	1023688
K07709.1	2664393	4599079	1963257	536565	1376116	1230278	2257655	382401	535236	490109	4763965	1976642	3117790	1023688
K07644	292369	23218	33802	985136	83777	67378	28069	13888	14268	43659	541505	39091	23940	99323
K07644.1	292369	23218	33802	985136	83777	67378	28069	13888	14268	43659	541505	39091	23940	99323
K13533	698260	251080	567671	4765377	650610	332961	358333	1307740	648177	959654	298286	1068448	673273	2887549
K13533.1	698260	251080	567671	4765377	650610	332961	358333	1307740	648177	959654	298286	1068448	673273	2887549
K02491	286	267	19482	472	503	219	3907	528	492	257	176	492	963	233
K02491.1	286	267	19482	472	503	219	3907	528	492	257	176	492	963	233
K13598	286	267	19482	472	503	219	3907	528	492	257	176	492	963	233
K13598.1	286	267	19482	472	503	219	3907	528	492	257	176	492	963	233
K07777	1073026	781023	464275	747975	1206507	230646	348184	1048937	486758	537579	305388	829436	752253	1445773
K07777.1	1073026	781023	464275	747975	1206507	230646	348184	1048937	486758	537579	305388	829436	752253	1445773
K07708	512090	195444	449227	1075291	343559	268066	509316	584667	395016	167925	53644	133187	110951	144295
K07708.1	512090	195444	449227	1075291	343559	268066	509316	584667	395016	167925	53644	133187	110951	144295
K07650	809879	599810	2574487	2489719	560159	1042551	964900	393910	1112061	1870753	643433	872096	1044782	608674
K07650.1	809879	599810	2574487	2489719	560159	1042551	964900	393910	1112061	1870753	643433	872096	1044782	608674
K07675	838655	590298	526357	6618540	900044	588247	701198	1050441	1486773	1405152	754304	719396	517308	1113865
K07675.1	838655	590298	526357	6618540	900044	588247	701198	1050441	1486773	1405152	754304	719396	517308	1113865
K07641	3445	8361	10900	10527	5804	377877	10484	3254	9242	2935	2431	7085	7037	4002
K07641.1	3445	8361	10900	10527	5804	377877	10484	3254	9242	2935	2431	7085	7037	4002
K07778	233594	291407	170705	684081	129761	248249	238311	323004	813954	201001	202749	354936	611476	565149
K07778.1	233594	291407	170705	684081	129761	248249	238311	323004	813954	201001	202749	354936	611476	565149
K07647	135649	381044	381187	330650	458319	145201	110552	158753	874994	161896	123826	373764	367853	208071
K07647.1	135649	381044	381187	330650	458319	145201	110552	158753	874994	161896	123826	373764	367853	208071
K11633	4720	2226	1523	5840	1833	3109	51184	2103	963	5086	862	2303	223096	78997
K11633.1	4720	2226	1523	5840	1833	3109	51184	2103	963	5086	862	2303	223096	78997
K07642	2261635	3817924	1356206	1588784	1775348	504333	2655928	1327159	941442	821252	547100	808678	1020890	2776273
K07642.1	2261635	3817924	1356206	1588784	1775348	504333	2655928	1327159	941442	821252	547100	808678	1020890	2776273
K02668	568883	145566	274247	1105670	610234	497068	383763	282038	94968	286176	78873	325762	177193	120660
K02668.1	568883	145566	274247	1105670	610234	497068	383763	282038	94968	286176	78873	325762	177193	120660
K07717	11499	7574	3209	3238	7658	1426	1011	2979	19967	4560	619	3169	2907	8112
K07717.1	11499	7574	3209	3238	7658	1426	1011	2979	19967	4560	619	3169	2907	8112
K07654	419098	62178	117579	1229529	73372	103830	62833	94441	81725	85786	44837	200720	147787	1964976
K07654.1	419098	62178	117579	1229529	73372	103830	62833	94441	81725	85786	44837	200720	147787	1964976
K11617	1301166	435840	659309	2693941	1658406	242660	595453	826028	987555	526257	297840	977621	728147	5774188
K11617.1	1301166	435840	659309	2693941	1658406	242660	595453	826028	987555	526257	297840	977621	728147	5774188
K07710	454619	270785	170322	1124958	482370	324422	2179896	207529	392231	653615	145592	448194	274893	959030
K07710.1	454619	270785	170322	1124958	482370	324422	2179896	207529	392231	653615	145592	448194	274893	959030
K07639	4748	2965	227206	2189	1457	3543	2408	7472	5556	2527	4383	21320	4749	4776
K07639.1	4748	2965	227206	2189	1457	3543	2408	7472	5556	2527	4383	21320	4749	4776
K11383	44440	59945	248674	38209	34066	24463	20099	30926	49986	26778	13072	276164	98543	28563
K11383.1	44440	59945	248674	38209	34066	24463	20099	30926	49986	26778	13072	276164	98543	28563
K07653	3683	9732	13454	20579	5333	8308	19043	3225	7960	2662	1862	222094	7493	9372
K07653.1	3683	9732	13454	20579	5333	8308	19043	3225	7960	2662	1862	222094	7493	9372
K07649	235346	408323	494267	285880	348855	531481	57511	294593	270782	264299	138358	530953	150255	199516
K07649.1	235346	408323	494267	285880	348855	531481	57511	294593	270782	264299	138358	530953	150255	199516
K07768	12803	32698	12310	552073	295827	389673	18271	2001399	36667	1476584	1451832	466876	60119	162581
K07768.1	12803	32698	12310	552073	295827	389673	18271	2001399	36667	1476584	1451832	466876	60119	162581
K08082	12807	16318	8520	10886	17641	105260	65452	10372	30666	6205	2622	8019	33258	13855
K08082.1	12807	16318	8520	10886	17641	105260	65452	10372	30666	6205	2622	8019	33258	13855
K07683	1863	47012	13437	2789	21268	98587	166742	9365	21420	837	1505	25526	34785	101311
K07683.1	1863	47012	13437	2789	21268	98587	166742	9365	21420	837	1505	25526	34785	101311
K11711	32197	19924	9490	40586	16899	157404	1871	35244	39749	19796	48335	94465	110331	22836
K11711.1	32197	19924	9490	40586	16899	157404	1871	35244	39749	19796	48335	94465	110331	22836
K07681	50001	755306	306238	196172	92135	33631	1207435	396579	386171	145494	80271	116973	65742	264435
K07681.1	50001	755306	306238	196172	92135	33631	1207435	396579	386171	145494	80271	116973	65742	264435
K11623	114252	778473	338256	254231	172139	60706	1239889	470312	430577	222915	123027	297033	193204	934153
K11623.1	114252	778473	338256	254231	172139	60706	1239889	470312	430577	222915	123027	297033	193204	934153
K07674	239194	161490	361809	621404	211539	100397	576425	598325	998401	225996	130671	366591	202415	825927
K07674.1	239194	161490	361809	621404	211539	100397	576425	598325	998401	225996	130671	366591	202415	825927
K08479	93263	55283	70010	37273	66957	56936	71456	69097	217687	79173	50554	792868	75914	98429
K08479.1	93263	55283	70010	37273	66957	56936	71456	69097	217687	79173	50554	792868	75914	98429
K02489	5568	13108	5398	860	6006	3206	1256	549811	2567	41874	11166	187700	8530	1853
K02489.1	5568	13108	5398	860	6006	3206	1256	549811	2567	41874	11166	187700	8530	1853
K02650	40400299	12944804	11092905	12762803	8103214	9746759	9480783	34370795	28354864	11097072	12539144	15027244	16816528	7386089
K02650.1	40400299	12944804	11092905	12762803	8103214	9746759	9480783	34370795	28354864	11097072	12539144	15027244	16816528	7386089
K07792	16914514	27107984	22036786	34420007	9860996	17934903	6494313	11402648	19150722	12173386	10570206	10529705	9375328	9108068
K07792.1	16914514	27107984	22036786	34420007	9860996	17934903	6494313	11402648	19150722	12173386	10570206	10529705	9375328	9108068
K07783	5129935	6788407	7460635	9278431	4358139	11024505	5387908	4085529	7998340	5450341	2690938	5869981	3561943	8483627
K07783.1	5129935	6788407	7460635	9278431	4358139	11024505	5387908	4085529	7998340	5450341	2690938	5869981	3561943	8483627
K07798	743238	4521189	4701717	6765518	1527151	10269818	1181984	4030164	1237609	1623435	294381	1576935	588050	615341
K07798.1	743238	4521189	4701717	6765518	1527151	10269818	1181984	4030164	1237609	1623435	294381	1576935	588050	615341
K07796	4757543	5785649	5229151	9425333	3317471	2376930	4546885	4605960	1597871	3857613	4689106	3695606	3825090	5398988
K07796.1	4757543	5785649	5229151	9425333	3317471	2376930	4546885	4605960	1597871	3857613	4689106	3695606	3825090	5398988
K11688	954635	1030410	1094176	691711	238626	748468	290437	350978	875836	320548	164679	391807	199508	375338
K11688.1	954635	1030410	1094176	691711	238626	748468	290437	350978	875836	320548	164679	391807	199508	375338
K11690	2596450	5050661	3170033	1395846	1650395	1958695	650110	640036	1520240	739453	786722	1921596	2480009	830205
K11690.1	2596450	5050661	3170033	1395846	1650395	1958695	650110	640036	1520240	739453	786722	1921596	2480009	830205
K07787	2457415	4710620	4084254	2864066	2450991	2586526	1083062	2445995	3218359	2550431	1413719	3450745	1837239	1894260
K07787.1	2457415	4710620	4084254	2864066	2450991	2586526	1083062	2445995	3218359	2550431	1413719	3450745	1837239	1894260
K11103	428	234	338	28681	628	381	178	490	6000	926	123	1144	1529	909
K11103.1	428	234	338	28681	628	381	178	490	6000	926	123	1144	1529	909
K07788	148060	86062	75668	456584	220335	339169	250343	167010	244509	115826	60260	78131	112983	111772
K07788.1	148060	86062	75668	456584	220335	339169	250343	167010	244509	115826	60260	78131	112983	111772
K07789	55	521	435	211	329	875	46156	813	464	2321	149	360	53218	31103
K07789.1	55	521	435	211	329	875	46156	813	464	2321	149	360	53218	31103
K07793	2637217	2922447	3840922	2261566	1623422	2971335	2445716	1178493	2427288	1987694	985306	1935040	1867001	1559505
K07793.1	2637217	2922447	3840922	2261566	1623422	2971335	2445716	1178493	2427288	1987694	985306	1935040	1867001	1559505
K07799	3336282	4198761	1498833	306125	1109824	743139	172066	174395	225573	200532	558052	1434485	2301415	1276677
K07799.1	3336282	4198761	1498833	306125	1109824	743139	172066	174395	225573	200532	558052	1434485	2301415	1276677
K11689	91351	164889	324547	218267	158751	618623	71204	98706	305423	97037	49117	78106	43793	90158
K11689.1	91351	164889	324547	218267	158751	618623	71204	98706	305423	97037	49117	78106	43793	90158
K07795	148687	117250	273779	357731	65678	63971	134789	79848	91063	147458	65985	85024	60985	49895
K07795.1	148687	117250	273779	357731	65678	63971	134789	79848	91063	147458	65985	85024	60985	49895
K07665	3841943	6977019	10116575	10933029	3976447	13649746	15842536	5383009	3882879	5802339	3045994	6391545	4184932	9002057
K07665.1	3841943	6977019	10116575	10933029	3976447	13649746	15842536	5383009	3882879	5802339	3045994	6391545	4184932	9002057
K07668	9806042	6920444	10598453	10588816	5370340	6463266	4541004	8172110	10197112	4294503	5961014	12155045	9939433	12436837
K07668.1	9806042	6920444	10598453	10588816	5370340	6463266	4541004	8172110	10197112	4294503	5961014	12155045	9939433	12436837
K07775	9901921	9065307	12705234	12368549	6156477	9892389	6179343	10783649	11932141	7694581	7497730	12535091	13155494	16523701
K07775.1	9901921	9065307	12705234	12368549	6156477	9892389	6179343	10783649	11932141	7694581	7497730	12535091	13155494	16523701
K13599	5868414	9594465	9286264	14232743	6927930	15295309	5379110	10604350	10656665	12387915	4831040	6964219	12810198	6638245
K13599.1	5868414	9594465	9286264	14232743	6927930	15295309	5379110	10604350	10656665	12387915	4831040	6964219	12810198	6638245
K07658	5254372	7436763	9729131	15796020	7652605	15303924	6983105	8722660	14980740	4724781	7504503	11616691	11514287	16258920
K07658.1	5254372	7436763	9729131	15796020	7652605	15303924	6983105	8722660	14980740	4724781	7504503	11616691	11514287	16258920
K07720	34203757	43074547	49833917	55651865	22115442	46734212	18822391	33467435	42840579	32266033	22426431	52156854	28969214	49432927
K07720.1	34203757	43074547	49833917	55651865	22115442	46734212	18822391	33467435	42840579	32266033	22426431	52156854	28969214	49432927
K07657	15765627	17954049	13096448	22660014	11125415	10345913	9038089	13243662	14967333	13209878	10085725	10708564	16775602	14753049
K07657.1	15765627	17954049	13096448	22660014	11125415	10345913	9038089	13243662	14967333	13209878	10085725	10708564	16775602	14753049
K07696	5979572	7251953	4934419	10742814	5893712	4266909	4642817	3553021	10850878	3499170	6257251	6158738	13002996	5266059
K07696.1	5979572	7251953	4934419	10742814	5893712	4266909	4642817	3553021	10850878	3499170	6257251	6158738	13002996	5266059
K07694	5705577	7942850	14184410	5041268	5268668	9479719	43604219	3119853	4575292	8923843	1660635	6262729	13770719	16475335
K07694.1	5705577	7942850	14184410	5041268	5268668	9479719	43604219	3119853	4575292	8923843	1660635	6262729	13770719	16475335
K10697	503547	1293523	799729	622932	2709174	986472	1746280	647090	4236904	349995	1093756	2588933	2338833	2789857
K10697.1	503547	1293523	799729	622932	2709174	986472	1746280	647090	4236904	349995	1093756	2588933	2338833	2789857
K07712	692843	1115371	552665	362041	582417	724415	401068	561621	741408	738716	221571	715871	1254299	1049014
K07712.1	692843	1115371	552665	362041	582417	724415	401068	561621	741408	738716	221571	715871	1254299	1049014
K08083	4473076	2706294	8123477	4056107	2096617	2865301	2485855	5001979	3701263	1685766	2169658	9356069	5178842	16237332
K08083.1	4473076	2706294	8123477	4056107	2096617	2865301	2485855	5001979	3701263	1685766	2169658	9356069	5178842	16237332
K11329	401237	668670	457420	891137	1737841	615780	325049	399864	4487447	183853	448684	1191000	1690468	1467449
K11329.1	401237	668670	457420	891137	1737841	615780	325049	399864	4487447	183853	448684	1191000	1690468	1467449
K11618	971053	1646044	1107950	12100013	2443293	744888	2935038	1789900	2198012	2267439	883755	1857636	2505012	3291180
K11618.1	971053	1646044	1107950	12100013	2443293	744888	2935038	1789900	2198012	2267439	883755	1857636	2505012	3291180
K07770	382234	223052	205720	2196683	478736	392879	234010	214142	335446	1632528	200618	422849	231830	448542
K07770.1	382234	223052	205720	2196683	478736	392879	234010	214142	335446	1632528	200618	422849	231830	448542
K07669	1248486	1571779	1711256	5526174	1552586	1304029	1768138	1709681	796098	1592330	466627	3366481	2196254	8676476
K07669.1	1248486	1571779	1711256	5526174	1552586	1304029	1768138	1709681	796098	1592330	466627	3366481	2196254	8676476
K02667	3581629	7282391	2995113	5775131	3305206	3594625	3428789	3449237	2047109	2424337	1661221	4360311	3345722	3966598
K02667.1	3581629	7282391	2995113	5775131	3305206	3594625	3428789	3449237	2047109	2424337	1661221	4360311	3345722	3966598
K07776	2504497	4695051	2718575	1583269	1621463	1315673	1465620	1764696	3687909	711213	1208341	3690087	5781004	2100033
K07776.1	2504497	4695051	2718575	1583269	1621463	1315673	1465620	1764696	3687909	711213	1208341	3690087	5781004	2100033
K11712	77717	89275	86483	108155	51308	175587	17161	67980	91763	92207	63531	142414	134603	40938
K11712.1	77717	89275	86483	108155	51308	175587	17161	67980	91763	92207	63531	142414	134603	40938
K07684	4616731	5104804	4207793	6591277	5634847	3611264	4391248	6634543	7497715	9122465	1865962	6858607	5374054	6864259
K07684.1	4616731	5104804	4207793	6591277	5634847	3611264	4391248	6634543	7497715	9122465	1865962	6858607	5374054	6864259
K07713	3472835	2774379	3333883	5376859	4814272	2855372	6372149	6790050	7168010	5889317	5996741	3685826	4577551	6498221
K07713.1	3472835	2774379	3333883	5376859	4814272	2855372	6372149	6790050	7168010	5889317	5996741	3685826	4577551	6498221
K07774	131	161	60	880	303	175	149	3666	42697	7245	654	126	21590	285
K07774.1	131	161	60	880	303	175	149	3666	42697	7245	654	126	21590	285
K07705	1555793	1628435	1041194	703059	425012	632854	309575	1277988	2424721	754071	1305260	1622421	1151727	3228663
K07705.1	1555793	1628435	1041194	703059	425012	632854	309575	1277988	2424721	754071	1305260	1622421	1151727	3228663
K07714	4198606	6247686	2548066	4981225	2567514	2086566	2895125	968212	694469	2213297	2094947	2834352	4200688	3926550
K07714.1	4198606	6247686	2548066	4981225	2567514	2086566	2895125	968212	694469	2213297	2094947	2834352	4200688	3926550
K11630	122	386	84	207	106	116	73	367	10962	261	1144	206	2498	1096
K11630.1	122	386	84	207	106	116	73	367	10962	261	1144	206	2498	1096
K07719	11499	7574	3209	3238	7658	1426	1011	2979	19967	4560	619	3169	2907	8112
K07719.1	11499	7574	3209	3238	7658	1426	1011	2979	19967	4560	619	3169	2907	8112
K07685	112452	95488	112131	94900	485555	45774	54744	85569	87644	90152	49712	200863	164426	951729
K07685.1	112452	95488	112131	94900	485555	45774	54744	85569	87644	90152	49712	200863	164426	951729
K07686	817927	80770	36303	102420	359819	1450273	228926	252211	239678	112282	39400	702489	495563	635290
K07686.1	817927	80770	36303	102420	359819	1450273	228926	252211	239678	112282	39400	702489	495563	635290
K13041	1716996	310380	1002393	4160186	693751	124774	69209	82400	353265	88309	63879	1014617	609659	200571
K13041.1	1716996	310380	1002393	4160186	693751	124774	69209	82400	353265	88309	63879	1014617	609659	200571
K07688	109093	87680	234317	70069	55522	41187	24926	64164	53540	330776	79806	60761	28468	24192
K07688.1	109093	87680	234317	70069	55522	41187	24926	64164	53540	330776	79806	60761	28468	24192
K07693	84214	162511	247643	250335	57446	36716	57261	168041	148040	56641	24829	44986	296760	174950
K07693.1	84214	162511	247643	250335	57446	36716	57261	168041	148040	56641	24829	44986	296760	174950
K07772	2222	1415	1280	1747	4817	5670	1223	322	13399	1484	3600	1594	2765	2764
K07772.1	2222	1415	1280	1747	4817	5670	1223	322	13399	1484	3600	1594	2765	2764
K11624	70264	62196	30425	15465	225516	66308	62107	31380	173957	112448	42990	96986	92659	133875
K11624.1	70264	62196	30425	15465	225516	66308	62107	31380	173957	112448	42990	96986	92659	133875
K07670	14108	8712	15901	490866	19767	14766	34762	629796	3498	7201	35379	2265050	315884	2825892
K07670.1	14108	8712	15901	490866	19767	14766	34762	629796	3498	7201	35379	2265050	315884	2825892
K13927	2535696	963419	3082011	1379442	428626	600723	810089	2203642	1827453	716167	420454	892705	1296283	449705
K13927.1	2535696	963419	3082011	1379442	428626	600723	810089	2203642	1827453	716167	420454	892705	1296283	449705
K05966	444900	154454	322711	55090	642492	118395	35462	69284	49929	98054	50871	123590	133501	66662
K05966.1	444900	154454	322711	55090	642492	118395	35462	69284	49929	98054	50871	123590	133501	66662
K05964	4442483	11213386	5294446	14508921	2697256	4087694	2546069	2804534	5938646	4312892	2259372	3045953	3793316	3822239
K05964.1	4442483	11213386	5294446	14508921	2697256	4087694	2546069	2804534	5938646	4312892	2259372	3045953	3793316	3822239
K00990	6266	4688	5239	4406	15544	59861	2968	8154	18952	76341	1222	61688	20673	499212
K00990.1	6266	4688	5239	4406	15544	59861	2968	8154	18952	76341	1222	61688	20673	499212
K01643	5465087	13090007	8589251	16001102	3488320	4798431	3443776	3510149	7323206	5432319	3031955	4746866	5216581	4553895
K01643.1	5465087	13090007	8589251	16001102	3488320	4798431	3443776	3510149	7323206	5432319	3031955	4746866	5216581	4553895
K03420	425058	103612	169463	266125	501349	108548	44712	86873	52649	188846	67637	109440	142694	21742
K03420.1	425058	103612	169463	266125	501349	108548	44712	86873	52649	188846	67637	109440	142694	21742
K03432	441853	100169	166921	255095	486395	124998	50959	84238	47691	64339	46504	105305	142048	24065
K03432.1	441853	100169	166921	255095	486395	124998	50959	84238	47691	64339	46504	105305	142048	24065
K03433	815605	183464	315869	282880	933080	181419	51373	120152	62012	229603	97750	132676	236845	33133
K03433.1	815605	183464	315869	282880	933080	181419	51373	120152	62012	229603	97750	132676	236845	33133
K03100	67715275	79273640	84316853	82517697	47411614	63290683	59486720	47071488	68229644	61129231	41041206	66248575	86574687	76051665
K03100.1	67715275	79273640	84316853	82517697	47411614	63290683	59486720	47071488	68229644	61129231	41041206	66248575	86574687	76051665
K03070	61963964	77794489	72878177	83829886	46089427	62413506	47482614	48156435	62710103	60405490	43625717	62497589	80138205	82321504
K03070.1	61963964	77794489	72878177	83829886	46089427	62413506	47482614	48156435	62710103	60405490	43625717	62497589	80138205	82321504
K03073	23453595	30871196	28186564	17080934	13359190	22240345	24854428	14172854	17994989	28021216	17848949	24709095	37956507	25629794
K03073.1	23453595	30871196	28186564	17080934	13359190	22240345	24854428	14172854	17994989	28021216	17848949	24709095	37956507	25629794
K03075	59121423	69773696	63010805	73070813	36036809	53243418	41979081	40832080	51195774	52006997	35019320	48811666	65726108	62757913
K03075.1	59121423	69773696	63010805	73070813	36036809	53243418	41979081	40832080	51195774	52006997	35019320	48811666	65726108	62757913
K03076	34399947	39932605	39504528	48141693	27381030	33079261	31022909	28453481	35204171	36208351	25748963	36348748	48194328	47102851
K03076.1	34399947	39932605	39504528	48141693	27381030	33079261	31022909	28453481	35204171	36208351	25748963	36348748	48194328	47102851
K03110	97118086	127439059	106544635	122888561	72470447	92319256	72863441	65656153	83611661	76027230	53364214	99520090	115215732	99585491
K03110.1	97118086	127439059	106544635	122888561	72470447	92319256	72863441	65656153	83611661	76027230	53364214	99520090	115215732	99585491
K03106	53138380	68135941	59447958	68607493	37905964	50330747	40486239	36868834	54953825	52370475	36676001	51306474	73198587	61801955
K03106.1	53138380	68135941	59447958	68607493	37905964	50330747	40486239	36868834	54953825	52370475	36676001	51306474	73198587	61801955
K03210	52768075	69712877	60549443	69849440	34846745	51323363	38998118	41676414	49364125	50005965	31350097	48721335	69080590	54366124
K03210.1	52768075	69712877	60549443	69849440	34846745	51323363	38998118	41676414	49364125	50005965	31350097	48721335	69080590	54366124
K03217	50948496	63853967	56225239	67767738	34482539	50651664	42081715	36958990	50963893	50188261	38504324	49956441	64126614	57034759
K03217.1	50948496	63853967	56225239	67767738	34482539	50651664	42081715	36958990	50963893	50188261	38504324	49956441	64126614	57034759
K12257	50137696	65228444	54209379	66087328	35023148	51388776	25004253	33429092	47653185	50241143	31824940	42775441	62129441	39893626
K12257.1	50137696	65228444	54209379	66087328	35023148	51388776	25004253	33429092	47653185	50241143	31824940	42775441	62129441	39893626
K03072	7157552	8332297	12852729	6795351	6671242	6538318	4811796	4844770	9906046	8097496	6250267	9231236	11059820	14048008
K03072.1	7157552	8332297	12852729	6795351	6671242	6538318	4811796	4844770	9906046	8097496	6250267	9231236	11059820	14048008
K03074	6475929	7617738	8921045	5234949	6416883	7154460	4019293	4041182	9091930	4185595	3396525	8696322	10116702	13686049
K03074.1	6475929	7617738	8921045	5234949	6416883	7154460	4019293	4041182	9091930	4185595	3396525	8696322	10116702	13686049
K03116	42542891	48009020	39976392	52846868	21350164	32547563	18882045	24578757	35712872	34700645	21104609	30324704	32392436	39190127
K03116.1	42542891	48009020	39976392	52846868	21350164	32547563	18882045	24578757	35712872	34700645	21104609	30324704	32392436	39190127
K03118	37042456	42399296	35876607	47712177	20031118	25637863	17233947	23508425	34299428	29978111	19370787	27485992	30499640	35728525
K03118.1	37042456	42399296	35876607	47712177	20031118	25637863	17233947	23508425	34299428	29978111	19370787	27485992	30499640	35728525
K03071	809634	1209102	2271353	228312	387654	160874	150664	910884	662749	1210836	449533	1014313	322411	1516538
K03071.1	809634	1209102	2271353	228312	387654	160874	150664	910884	662749	1210836	449533	1014313	322411	1516538
K03117	615825	1704950	2296319	5452261	953791	1553243	915416	3464677	675836	2375530	1815461	3111277	3213190	4782523
K03117.1	615825	1704950	2296319	5452261	953791	1553243	915416	3464677	675836	2375530	1815461	3111277	3213190	4782523
K07342	416133	91585	152690	33630	450250	100550	25334	50080	35170	172074	62136	34089	105722	18270
K07342.1	416133	91585	152690	33630	450250	100550	25334	50080	35170	172074	62136	34089	105722	18270
K03101	54240195	69356937	62622202	73623765	37748469	53644996	41466475	41298439	53302733	53688746	37516025	53468545	72065704	64054879
K03101.1	54240195	69356937	62622202	73623765	37748469	53644996	41466475	41298439	53302733	53688746	37516025	53468545	72065704	64054879
K13280	8405329	4814500	8564465	5752073	6014494	6583651	4867643	6419817	7976800	4683971	5519154	7857723	9536082	16862323
K13280.1	8405329	4814500	8564465	5752073	6014494	6583651	4867643	6419817	7976800	4683971	5519154	7857723	9536082	16862323
K03105	425058	103612	169463	266125	501349	108548	44712	86873	52649	188846	67637	109440	142694	21742
K03105.1	425058	103612	169463	266125	501349	108548	44712	86873	52649	188846	67637	109440	142694	21742
K04079	52630539	64495320	58267764	70837589	36310472	49593016	40293918	40756185	50450738	58321580	33928582	51493846	70895643	61460071
K04079.1	52630539	64495320	58267764	70837589	36310472	49593016	40293918	40756185	50450738	58321580	33928582	51493846	70895643	61460071
K13525	7026182	12928228	9494758	8493423	7634335	4469028	4234395	6073265	9495062	8247746	5435231	6025399	9433871	6795132
K13525.1	7026182	12928228	9494758	8493423	7634335	4469028	4234395	6073265	9495062	8247746	5435231	6025399	9433871	6795132
K13993	43951372	55146128	50467208	68310615	34296119	36711396	37820936	31087911	46582710	45792131	31934413	43541872	54690993	57588376
K13993.1	43951372	55146128	50467208	68310615	34296119	36711396	37820936	31087911	46582710	45792131	31934413	43541872	54690993	57588376
K03666	6261931	4882060	5760166	3113734	2515397	2607936	3557259	4209286	4389426	3419510	1710088	5583972	5856243	3478074
K03666.1	6261931	4882060	5760166	3113734	2515397	2607936	3557259	4209286	4389426	3419510	1710088	5583972	5856243	3478074
K04043	59559780	73373590	67473084	79796933	43875368	55735286	43334032	46110032	55964013	58425005	41434418	62317296	79801253	72271118
K04043.1	59559780	73373590	67473084	79796933	43875368	55735286	43334032	46110032	55964013	58425005	41434418	62317296	79801253	72271118
K04077	57427785	74645716	68077640	79200793	44128592	57491281	45160243	44700113	56534968	57280965	37586112	55070285	77471253	71129863
K04077.1	57427785	74645716	68077640	79200793	44128592	57491281	45160243	44700113	56534968	57280965	37586112	55070285	77471253	71129863
K03654	98262276	129076865	94185161	115475172	57586436	83999633	58433260	54636158	82446430	99516058	65328424	76012386	111685807	85446902
K03654.1	98262276	129076865	94185161	115475172	57586436	83999633	58433260	54636158	82446430	99516058	65328424	76012386	111685807	85446902
K12574	16927938	17578226	22091964	20515790	10721599	13942881	34449968	14088465	17567378	17865287	11237477	19733490	20529702	26376459
K12574.1	16927938	17578226	22091964	20515790	10721599	13942881	34449968	14088465	17567378	17865287	11237477	19733490	20529702	26376459
K00970	38387958	54162376	46129238	63245518	29878069	41102112	20829323	27090257	38899613	38392991	29959194	34784135	54623907	39840146
K00970.1	38387958	54162376	46129238	63245518	29878069	41102112	20829323	27090257	38899613	38392991	29959194	34784135	54623907	39840146
K11927	5878840	11402858	10186346	11592901	6268505	12952974	5433650	9243187	10851479	18173003	4723451	10109189	14522081	11313074
K11927.1	5878840	11402858	10186346	11592901	6268505	12952974	5433650	9243187	10851479	18173003	4723451	10109189	14522081	11313074
K12573	43836581	57368979	52189465	66044864	31481539	44418540	24060313	33368017	43028637	45642097	34814017	38442255	59783081	43279554
K12573.1	43836581	57368979	52189465	66044864	31481539	44418540	24060313	33368017	43028637	45642097	34814017	38442255	59783081	43279554
K05592	35518811	43636366	35007153	41749280	24040902	29265367	18614284	21962111	36965907	26801097	19626304	31844204	33240653	23417507
K05592.1	35518811	43636366	35007153	41749280	24040902	29265367	18614284	21962111	36965907	26801097	19626304	31844204	33240653	23417507
K08300	9101841	10708956	8489812	18119553	7309493	6040605	10026078	6735640	9854762	10752705	7060495	10991553	11887254	13013911
K08300.1	9101841	10708956	8489812	18119553	7309493	6040605	10026078	6735640	9854762	10752705	7060495	10991553	11887254	13013911
K12600	9289695	15228431	10492704	15315784	11731143	20224716	7821982	9129172	20725269	11427378	2881909	11218807	19005195	9891651
K12600.1	9289695	15228431	10492704	15315784	11731143	20224716	7821982	9129172	20725269	11427378	2881909	11218807	19005195	9891651
K03732	4829610	6179435	5883473	9068203	3553227	2843912	4428320	5027085	2322293	4089327	5417087	4320270	4519479	7744842
K03732.1	4829610	6179435	5883473	9068203	3553227	2843912	4428320	5027085	2322293	4089327	5417087	4320270	4519479	7744842
K08311	604496	629890	304024	159647	237391	71850	121146	230832	252583	518123	247028	465145	284523	790719
K08311.1	604496	629890	304024	159647	237391	71850	121146	230832	252583	518123	247028	465145	284523	790719
K03679	442811	118728	195402	274091	516144	129124	65599	113924	98520	84920	74284	132383	185922	38212
K03679.1	442811	118728	195402	274091	516144	129124	65599	113924	98520	84920	74284	132383	185922	38212
K07573	425058	103612	169463	266125	501349	108548	44712	86873	52649	188846	67637	109440	142694	21742
K07573.1	425058	103612	169463	266125	501349	108548	44712	86873	52649	188846	67637	109440	142694	21742
K11600	437629	268696	234934	299613	522096	119729	51567	130841	187209	219596	88360	191896	248765	406606
K11600.1	437629	268696	234934	299613	522096	119729	51567	130841	187209	219596	88360	191896	248765	406606
K12589	815605	183464	315869	282880	933080	181419	51373	120152	62012	229603	97750	132676	236845	33133
K12589.1	815605	183464	315869	282880	933080	181419	51373	120152	62012	229603	97750	132676	236845	33133
K03628	48966330	62098187	54354202	69717681	34687504	46367623	24650930	36459769	45218619	48247973	33447719	46568954	60029650	48991735
K03628.1	48966330	62098187	54354202	69717681	34687504	46367623	24650930	36459769	45218619	48247973	33447719	46568954	60029650	48991735
K03154	6459836	10047020	4403514	5687355	5250280	3336527	3137556	4632292	9063293	3364660	5426093	7167149	11333950	5409242
K03636	49552	32512	13523	41915	18266	158109	2008	40749	48362	21184	51830	94851	121481	27678
K00566	59700358	75485704	68995586	84688426	43396241	57395766	45417713	45715087	67674715	57618399	41134418	56422035	79763164	70316948
K00566.1	59700358	75485704	68995586	84688426	43396241	57395766	45417713	45715087	67674715	57618399	41134418	56422035	79763164	70316948
K04085	10114094	9446027	5350169	5422593	5073595	4632144	2950744	4353750	7612958	7924100	10928190	6519393	26426645	11177404
K04085.1	10114094	9446027	5350169	5422593	5073595	4632144	2950744	4353750	7612958	7924100	10928190	6519393	26426645	11177404
K11996	6202288	11796314	7278873	8864693	7498378	5746181	5719488	6650870	11033575	10048831	5978806	9397904	12510176	9849134
K11996.1	6202288	11796314	7278873	8864693	7498378	5746181	5719488	6650870	11033575	10048831	5978806	9397904	12510176	9849134
K11179	6392815	2615200	4423522	2351874	3329509	2016219	524824	1549036	1401013	6903652	7864422	2662903	19045530	11460936
K11179.1	6392815	2615200	4423522	2351874	3329509	2016219	524824	1549036	1401013	6903652	7864422	2662903	19045530	11460936
K10798	81026	10049	456104	19225	30508	28135	60514	21637	182687	43464	24578	44950	7050	53998
K10798.1	81026	10049	456104	19225	30508	28135	60514	21637	182687	43464	24578	44950	7050	53998
K07462	54320171	71271463	64348332	73982999	38571187	51653349	43574205	39185979	54755619	53113380	34775437	51672802	71514712	63272681
K07462.1	54320171	71271463	64348332	73982999	38571187	51653349	43574205	39185979	54755619	53113380	34775437	51672802	71514712	63272681
K07462.2	54320171	71271463	64348332	73982999	38571187	51653349	43574205	39185979	54755619	53113380	34775437	51672802	71514712	63272681
K03648	37204194	56264702	50336422	61462956	30801069	40380756	21741192	33284162	42696338	47298696	32389647	39216206	58739755	41518188
K03648.1	37204194	56264702	50336422	61462956	30801069	40380756	21741192	33284162	42696338	47298696	32389647	39216206	58739755	41518188
K01142	41293592	52974033	46920047	69233336	27264802	45437978	22431055	30029254	39767043	41641710	23929878	36936495	59936423	41734457
K01142.1	41293592	52974033	46920047	69233336	27264802	45437978	22431055	30029254	39767043	41641710	23929878	36936495	59936423	41734457
K01151	15673377	16812883	18957422	23121495	14913326	10372315	11003631	14810165	17265252	13667944	14095251	20352299	14260077	33038678
K01151.1	15673377	16812883	18957422	23121495	14913326	10372315	11003631	14810165	17265252	13667944	14095251	20352299	14260077	33038678
K03575	37911019	50580405	44010146	40382693	24561377	35410104	34117431	24094732	30397962	35611892	25749807	36154597	50028115	41538315
K03575.1	37911019	50580405	44010146	40382693	24561377	35410104	34117431	24094732	30397962	35611892	25749807	36154597	50028115	41538315
K03660	9428229	7456275	8897249	9970476	6193849	7200948	4302922	7555831	7442554	5004308	3755551	10890330	11842135	16557528
K03660.1	9428229	7456275	8897249	9970476	6193849	7200948	4302922	7555831	7442554	5004308	3755551	10890330	11842135	16557528
K10773	50767684	64625904	60166145	68652922	36779384	52172230	40165985	39141723	51220418	51839148	34868294	50578136	70103259	60551325
K10773.1	50767684	64625904	60166145	68652922	36779384	52172230	40165985	39141723	51220418	51839148	34868294	50578136	70103259	60551325
K03649	3777380	4428217	3407224	1375155	3687279	4406506	3744947	1196620	4825968	1290795	2798789	3085037	3199322	1753692
K03649.1	3777380	4428217	3407224	1375155	3687279	4406506	3744947	1196620	4825968	1290795	2798789	3085037	3199322	1753692
K01246	3629481	2129130	2193118	6499680	3320358	1320746	1670085	1562288	5312652	1596111	1302990	2333702	1640541	8340023
K01246.1	3629481	2129130	2193118	6499680	3320358	1320746	1670085	1562288	5312652	1596111	1302990	2333702	1640541	8340023
K10563	2107513	2575791	5053176	3367631	2130283	1953242	927192	1949105	2914647	3512543	4107293	2677016	2288517	2631829
K10563.1	2107513	2575791	5053176	3367631	2130283	1953242	927192	1949105	2914647	3512543	4107293	2677016	2288517	2631829
K01247	598539	669804	622735	2573077	1041575	967077	406028	509452	671116	560660	741868	978326	1466729	1633890
K01247.1	598539	669804	622735	2573077	1041575	967077	406028	509452	671116	560660	741868	978326	1466729	1633890
K03652	8760526	6973911	6153260	8842561	6274936	2255363	2706494	5744908	4219445	10585149	10214826	5121243	3336027	18942138
K03652.1	8760526	6973911	6153260	8842561	6274936	2255363	2706494	5744908	4219445	10585149	10214826	5121243	3336027	18942138
K10800	103737	82964	308222	74243	68762	47100	28689	66157	43252	98984	198641	225290	261272	150152
K10800.1	103737	82964	308222	74243	68762	47100	28689	66157	43252	98984	198641	225290	261272	150152
K13529	126294	525850	443703	820603	104462	241671	339236	297094	591730	366427	87189	255893	602185	312793
K13529.1	126294	525850	443703	820603	104462	241671	339236	297094	591730	366427	87189	255893	602185	312793
K02314	59902805	77077165	69533423	85141569	45477736	59057680	44877498	46588046	68663476	60123804	44031569	65951789	79262745	70932490
K02314.1	59902805	77077165	69533423	85141569	45477736	59057680	44877498	46588046	68663476	60123804	44031569	65951789	79262745	70932490
K04799	425058	103612	169463	266125	501349	108548	44712	86873	52649	188846	67637	109440	142694	21742
K04799.1	425058	103612	169463	266125	501349	108548	44712	86873	52649	188846	67637	109440	142694	21742
K04799.2	425058	103612	169463	266125	501349	108548	44712	86873	52649	188846	67637	109440	142694	21742
K01972	56349342	72421601	67526819	77683272	39497668	55604207	43719407	43422014	57848870	56390470	41167893	55417809	74567132	65621914
K01972.1	56349342	72421601	67526819	77683272	39497668	55604207	43719407	43422014	57848870	56390470	41167893	55417809	74567132	65621914
K01972.2	56349342	72421601	67526819	77683272	39497668	55604207	43719407	43422014	57848870	56390470	41167893	55417809	74567132	65621914
K04802	421135	101855	166801	263110	499136	104922	36036	76795	33429	187422	61169	103949	135670	18862
K04802.1	421135	101855	166801	263110	499136	104922	36036	76795	33429	187422	61169	103949	135670	18862
K04802.2	421135	101855	166801	263110	499136	104922	36036	76795	33429	187422	61169	103949	135670	18862
K10747	426736	110115	172473	278479	516905	111532	46407	90718	57993	315943	90817	114109	145145	22338
K10747.1	426736	110115	172473	278479	516905	111532	46407	90718	57993	315943	90817	114109	145145	22338
K10747.2	426736	110115	172473	278479	516905	111532	46407	90718	57993	315943	90817	114109	145145	22338
K03111	68429843	87884077	74925554	91681426	54367211	69105690	55104738	61643832	76936430	91223302	47621298	75112673	94522666	70905393
K03111.1	68429843	87884077	74925554	91681426	54367211	69105690	55104738	61643832	76936430	91223302	47621298	75112673	94522666	70905393
K03111.2	68429843	87884077	74925554	91681426	54367211	69105690	55104738	61643832	76936430	91223302	47621298	75112673	94522666	70905393
K07466	425058	103612	169463	266125	501349	108548	44712	86873	52649	188846	67637	109440	142694	21742
K07466.1	425058	103612	169463	266125	501349	108548	44712	86873	52649	188846	67637	109440	142694	21742
K07466.2	425058	103612	169463	266125	501349	108548	44712	86873	52649	188846	67637	109440	142694	21742
K02316	63798876	78450382	62161791	82660054	42222747	57471910	56764410	45301280	59526553	62625433	42592128	65740798	82194022	75764547
K02316.1	63798876	78450382	62161791	82660054	42222747	57471910	56764410	45301280	59526553	62625433	42592128	65740798	82194022	75764547
K03470	54262363	70231327	63968091	73254144	39367402	53458678	42252572	41521632	57021038	54435286	37597678	53473452	72230841	66001822
K03470.1	54262363	70231327	63968091	73254144	39367402	53458678	42252572	41521632	57021038	54435286	37597678	53473452	72230841	66001822
K03469	45953868	59743336	56754587	62394725	32229818	48245648	37766472	33379382	45801470	49436383	29569106	48104726	64967276	53545082
K03469.1	45953868	59743336	56754587	62394725	32229818	48245648	37766472	33379382	45801470	49436383	29569106	48104726	64967276	53545082
K03471	6134411	8322359	5623964	9441282	5106685	4048087	5435657	6473740	7333945	6041451	8828042	6326461	7139097	7313721
K03471.1	6134411	8322359	5623964	9441282	5106685	4048087	5435657	6473740	7333945	6041451	8828042	6326461	7139097	7313721
K02683	34511	23760	23057	249370	69618	35677	38051	53594	43286	148089	37524	86204	48543	10351
K02683.1	34511	23760	23057	249370	69618	35677	38051	53594	43286	148089	37524	86204	48543	10351
K04800	425058	103612	169463	266125	501349	108548	44712	86873	52649	188846	67637	109440	142694	21742
K04800.1	425058	103612	169463	266125	501349	108548	44712	86873	52649	188846	67637	109440	142694	21742
K04801	425058	103612	169463	266125	501349	108548	44712	86873	52649	188846	67637	109440	142694	21742
K04801.1	425058	103612	169463	266125	501349	108548	44712	86873	52649	188846	67637	109440	142694	21742
K10726	443531	106672	169931	267449	501951	127982	52654	88083	53035	191436	69684	109974	144499	24661
K10726.1	443531	106672	169931	267449	501951	127982	52654	88083	53035	191436	69684	109974	144499	24661
K10896	416133	91585	152690	33630	450250	100550	25334	50080	35170	172074	62136	34089	105722	18270
K10896.1	416133	91585	152690	33630	450250	100550	25334	50080	35170	172074	62136	34089	105722	18270
K03553	55479951	73837589	65205374	84901262	39420059	52682881	31481038	42366807	53865379	55672484	37996400	53532304	74843779	65814603
K03553.1	55479951	73837589	65205374	84901262	39420059	52682881	31481038	42366807	53865379	55672484	37996400	53532304	74843779	65814603
K03581	24285328	30009318	28590088	29500984	16527484	19171836	28346003	19618902	18904019	18679425	17917553	29650228	31091756	36797148
K03581.1	24285328	30009318	28590088	29500984	16527484	19171836	28346003	19618902	18904019	18679425	17917553	29650228	31091756	36797148
K03655	136677137	154665006	123121033	159789601	96316273	104728101	74953544	98264442	130424191	152894823	87068568	131197743	161386324	165992815
K03655.1	136677137	154665006	123121033	159789601	96316273	104728101	74953544	98264442	130424191	152894823	87068568	131197743	161386324	165992815
K04066	52335421	68097400	63388815	75166430	37971345	52761419	43072693	39450829	52777510	53068410	37979628	52219581	71744278	63860823
K04066.1	52335421	68097400	63388815	75166430	37971345	52761419	43072693	39450829	52777510	53068410	37979628	52219581	71744278	63860823
K06187	54245062	68023924	62669448	73655643	37839608	52315733	42403753	40900992	54459170	52859636	33973533	51118685	69972022	56225143
K06187.1	54245062	68023924	62669448	73655643	37839608	52315733	42403753	40900992	54459170	52859636	33973533	51118685	69972022	56225143
K01159	49502397	67448374	57792867	67157665	35867406	50828568	52842157	38969540	49560526	51458112	35961187	50694905	67481854	61716291
K01159.1	49502397	67448374	57792867	67157665	35867406	50828568	52842157	38969540	49560526	51458112	35961187	50694905	67481854	61716291
K03550	53112459	68876623	61089366	72718340	37199971	52547307	40314510	39381180	51441689	52106485	38275016	52054438	70057194	60498568
K03550.1	53112459	68876623	61089366	72718340	37199971	52547307	40314510	39381180	51441689	52106485	38275016	52054438	70057194	60498568
K03551	53787684	68770835	61847549	68976401	36037868	52499468	41631190	40728784	54095667	52518325	37780493	52484525	72391656	61263460
K03551.1	53787684	68770835	61847549	68976401	36037868	52499468	41631190	40728784	54095667	52518325	37780493	52484525	72391656	61263460
K03629	48612114	59729001	56045067	66740974	33767428	48300752	36566347	35175453	50938881	49496517	31496778	48757828	68302074	55794745
K03629.1	48612114	59729001	56045067	66740974	33767428	48300752	36566347	35175453	50938881	49496517	31496778	48757828	68302074	55794745
K03584	32633848	44754712	34432414	32400336	23702211	24662243	30607315	21022900	37622074	25112557	17163196	33070863	37957273	37937063
K03584.1	32633848	44754712	34432414	32400336	23702211	24662243	30607315	21022900	37622074	25112557	17163196	33070863	37957273	37937063
K03582	2827663	4382765	2289686	2875190	1786458	1816132	2523649	1542961	852843	1144669	3142401	3213182	4078634	3318230
K03582.1	2827663	4382765	2289686	2875190	1786458	1816132	2523649	1542961	852843	1144669	3142401	3213182	4078634	3318230
K04067	10696	45464	26260	245188	67112	12478	22152	41174	37279	144359	29418	80109	46031	4777
K04067.1	10696	45464	26260	245188	67112	12478	22152	41174	37279	144359	29418	80109	46031	4777
K03583	543354	487705	194428	90504	258409	330319	50786	108099	110081	115197	574337	147417	887013	175785
K03583.1	543354	487705	194428	90504	258409	330319	50786	108099	110081	115197	574337	147417	887013	175785
K03555	61329968	76232270	64168090	75860144	45205303	51791891	45275783	43323308	58319414	64837729	41181022	63061848	80285648	78700753
K03555.1	61329968	76232270	64168090	75860144	45205303	51791891	45275783	43323308	58319414	64837729	41181022	63061848	80285648	78700753
K03572	54349191	70158640	63691179	74555293	38333728	54935486	54894238	41270289	53653765	55608244	37985077	54987990	72643506	65229487
K03572.1	54349191	70158640	63691179	74555293	38333728	54935486	54894238	41270289	53653765	55608244	37985077	54987990	72643506	65229487
K03601	52578193	66345430	57946608	72796897	33353614	51856618	39034393	37162470	46162551	48748902	32597059	48883027	66574939	54022530
K03601.1	52578193	66345430	57946608	72796897	33353614	51856618	39034393	37162470	46162551	48748902	32597059	48883027	66574939	54022530
K07456	57957247	70509010	62474537	70665228	37065669	52926479	40124737	39355271	54776883	56854567	38449591	52464696	89576769	66609516
K07456.1	57957247	70509010	62474537	70665228	37065669	52926479	40124737	39355271	54776883	56854567	38449591	52464696	89576769	66609516
K03602	36440361	40928289	35040016	41863909	25282072	22681850	16298616	24631614	33129805	35153578	25014523	35955896	53020713	41171839
K03602.1	36440361	40928289	35040016	41863909	25282072	22681850	16298616	24631614	33129805	35153578	25014523	35955896	53020713	41171839
K01141	135252	98889	348970	471453	403920	55096	86489	86253	108323	301913	88303	109454	148885	46554
K01141.1	135252	98889	348970	471453	403920	55096	86489	86253	108323	301913	88303	109454	148885	46554
K03573	2527791	2401272	2119714	1376128	1675889	1589348	1637222	592288	1812626	2492809	1977551	1636543	2667077	506238
K03573.1	2527791	2401272	2119714	1376128	1675889	1589348	1637222	592288	1812626	2492809	1977551	1636543	2667077	506238
K06223	15636224	23623176	11510753	21985985	13024173	20792289	7370855	12786296	15263458	17350313	7034907	12429767	18642584	18598476
K06223.1	15636224	23623176	11510753	21985985	13024173	20792289	7370855	12786296	15263458	17350313	7034907	12429767	18642584	18598476
K10979	129322	8314	8634	25508	9580	52610	27918	207946	20045	17017	31014	66713	159266	173125
K10979.1	129322	8314	8634	25508	9580	52610	27918	207946	20045	17017	31014	66713	159266	173125
K01971	15661	5302	7045	10845	7539	53977	21835	19691	6528	4267	4784	66764	251123	141370
K01971.1	15661	5302	7045	10845	7539	53977	21835	19691	6528	4267	4784	66764	251123	141370
K03657	73657420	95383307	84809384	96757995	50447695	69153186	54589241	54656979	78567886	68915554	48803612	73985894	93578459	85249079
K03657.1	73657420	95383307	84809384	96757995	50447695	69153186	54589241	54656979	78567886	68915554	48803612	73985894	93578459	85249079
K03701	97585473	128424790	111730803	139250339	68310148	96041545	64518867	71328625	93791732	100601186	68973032	93124031	126884553	105721051
K03701.1	97585473	128424790	111730803	139250339	68310148	96041545	64518867	71328625	93791732	100601186	68973032	93124031	126884553	105721051
K03702	55636001	72206976	64188108	75555123	39373606	54059935	29702141	41300952	53970210	53429256	38467797	53511695	73155346	63855751
K03702.1	55636001	72206976	64188108	75555123	39373606	54059935	29702141	41300952	53970210	53429256	38467797	53511695	73155346	63855751
K03703	53677390	70630480	59352394	71166238	39275216	52852116	56755008	42201163	55346926	57117034	39734785	56798236	53954000	65632498
K03703.1	53677390	70630480	59352394	71166238	39275216	52852116	56755008	42201163	55346926	57117034	39734785	56798236	53954000	65632498
K03723	54610357	69924986	63163211	73927165	38032731	54828284	42778991	42752696	56100827	55793457	35499624	53531667	73613013	58564435
K03723.1	54610357	69924986	63163211	73927165	38032731	54828284	42778991	42752696	56100827	55793457	35499624	53531667	73613013	58564435
K10844	2415418	3122354	4704821	5251449	2010119	3076095	1760982	4139661	4823540	2634293	2420174	5003483	3715146	3167624
K10844.1	2415418	3122354	4704821	5251449	2010119	3076095	1760982	4139661	4823540	2634293	2420174	5003483	3715146	3167624
K10843	159039	294726	367369	135395	105451	99083	72426	115748	126045	259951	101124	133571	157524	77937
K10843.1	159039	294726	367369	135395	105451	99083	72426	115748	126045	259951	101124	133571	157524	77937
K03120	425058	103612	169463	266125	501349	108548	44712	86873	52649	188846	67637	109440	142694	21742
K03120.1	425058	103612	169463	266125	501349	108548	44712	86873	52649	188846	67637	109440	142694	21742
K03124	1197227	251289	445502	67140	1313712	246292	38656	116638	53896	253588	122362	80561	294024	41052
K03124.1	1197227	251289	445502	67140	1313712	246292	38656	116638	53896	253588	122362	80561	294024	41052
K03136	414455	85082	149680	21276	434694	97566	23639	46235	29826	44977	38956	29420	103271	17674
K03136.1	414455	85082	149680	21276	434694	97566	23639	46235	29826	44977	38956	29420	103271	17674
K03330	7821390	5292045	5515068	4647734	5833857	2876844	1990408	4201323	5632655	11340118	7941254	3385928	23148208	15693889
K03330.1	7821390	5292045	5515068	4647734	5833857	2876844	1990408	4201323	5632655	11340118	7941254	3385928	23148208	15693889
K09482	8236071	5149813	4417589	4815010	5331589	4801686	2270867	4223228	6413027	10233584	3958270	3190305	41209106	10638366
K09482.1	8236071	5149813	4417589	4815010	5331589	4801686	2270867	4223228	6413027	10233584	3958270	3190305	41209106	10638366
K02433	9795011	13939363	12327757	14709685	8417803	8290595	8739242	9453026	13722337	8752534	10276306	11390039	14336766	21678604
K02433.1	9795011	13939363	12327757	14709685	8417803	8290595	8739242	9453026	13722337	8752534	10276306	11390039	14336766	21678604
K02434	9716919	13265026	12287461	14866628	8455782	8487435	8741236	9715006	12116529	8559830	11475602	11201911	13490027	19930547
K02434.1	9716919	13265026	12287461	14866628	8455782	8487435	8741236	9715006	12116529	8559830	11475602	11201911	13490027	19930547
K02435	13804324	19259710	17355850	20125631	10668790	11419901	11653598	12085076	13912099	10318512	9120048	17240373	17831148	28410916
K02435.1	13804324	19259710	17355850	20125631	10668790	11419901	11653598	12085076	13912099	10318512	9120048	17240373	17831148	28410916
K01866	60023475	71533998	68329864	76272022	39259541	55170540	55875409	41906228	55163598	61325100	43870071	52680471	74480335	68180641
K01866.1	60023475	71533998	68329864	76272022	39259541	55170540	55875409	41906228	55163598	61325100	43870071	52680471	74480335	68180641
K01867	55296151	66642004	63788109	76849649	38455496	53205506	43192101	41862283	56271895	54728046	40756500	54392496	73066966	65096960
K01867.1	55296151	66642004	63788109	76849649	38455496	53205506	43192101	41862283	56271895	54728046	40756500	54392496	73066966	65096960
K01868	53643959	67785365	66950746	74215402	40092179	54457648	29916694	39705964	51534814	49189282	37184307	53853222	71428939	62227530
K01868.1	53643959	67785365	66950746	74215402	40092179	54457648	29916694	39705964	51534814	49189282	37184307	53853222	71428939	62227530
K01869	68220627	94809277	82794796	88543295	48358753	62837237	48078924	47045212	64473341	82864440	51705943	66148557	89383953	77185584
K01869.1	68220627	94809277	82794796	88543295	48358753	62837237	48078924	47045212	64473341	82864440	51705943	66148557	89383953	77185584
K01870	59952375	83010402	69512357	88529509	44285468	59924957	47594610	45967606	64561130	60670058	39745048	58709373	79331825	70931626
K01870.1	59952375	83010402	69512357	88529509	44285468	59924957	47594610	45967606	64561130	60670058	39745048	58709373	79331825	70931626
K01872	63497360	85458773	75795499	95558966	48762396	60975859	48714024	48726555	67348049	62402877	45982410	62387675	80729993	66241119
K01872.1	63497360	85458773	75795499	95558966	48762396	60975859	48714024	48726555	67348049	62402877	45982410	62387675	80729993	66241119
K01873	58674634	72609239	67664432	76305911	40307902	55595978	44804700	43421245	59153593	58583929	41150173	57105897	77476217	73056847
K01873.1	58674634	72609239	67664432	76305911	40307902	55595978	44804700	43421245	59153593	58583929	41150173	57105897	77476217	73056847
K01875	57902993	72934568	64343721	74946744	41933850	54388830	41982195	42598667	54263027	55478374	38632978	56001264	57322845	63613994
K01875.1	57902993	72934568	64343721	74946744	41933850	54388830	41982195	42598667	54263027	55478374	38632978	56001264	57322845	63613994
K01876	55398973	72731789	64791694	79262011	38659347	41838262	44565891	40668110	58608533	56987336	44043543	54345057	78003724	70538351
K01876.1	55398973	72731789	64791694	79262011	38659347	41838262	44565891	40668110	58608533	56987336	44043543	54345057	78003724	70538351
K01881	58282494	71954113	66059244	79914291	39773489	57305862	43508274	43224075	58074508	57025199	42889581	54895275	87378972	61949062
K01881.1	58282494	71954113	66059244	79914291	39773489	57305862	43508274	43224075	58074508	57025199	42889581	54895275	87378972	61949062
K01883	56056192	70027648	63419641	78209543	37945913	54235638	43875172	39895228	54583894	50932670	39766056	52987908	70944192	63089937
K01883.1	56056192	70027648	63419641	78209543	37945913	54235638	43875172	39895228	54583894	50932670	39766056	52987908	70944192	63089937
K01886	53179737	70234879	61055004	73405986	35869196	51606670	40430581	38680040	47816997	52326726	33926044	49685831	70814428	62590303
K01886.1	53179737	70234879	61055004	73405986	35869196	51606670	40430581	38680040	47816997	52326726	33926044	49685831	70814428	62590303
K01887	57675701	74074540	67459258	77646673	40817471	52248795	43661602	43212661	57301807	55568514	40287013	57763238	59594990	66171350
K01887.1	57675701	74074540	67459258	77646673	40817471	52248795	43661602	43212661	57301807	55568514	40287013	57763238	59594990	66171350
K01889	55251810	70975112	66941308	78433456	39117008	55340928	43514519	41153522	54991582	53602391	39439812	55393769	71427468	67288130
K01889.1	55251810	70975112	66941308	78433456	39117008	55340928	43514519	41153522	54991582	53602391	39439812	55393769	71427468	67288130
K01890	57715702	74276067	68947681	82750096	41774883	55760178	57522039	42113920	56223999	58380029	38770688	55339058	72122892	65649267
K01890.1	57715702	74276067	68947681	82750096	41774883	55760178	57522039	42113920	56223999	58380029	38770688	55339058	72122892	65649267
K01892	55008351	69283408	62983385	74565713	38569193	54627812	43068587	41533240	56070701	54175467	38860117	54912684	74318544	64480468
K01892.1	55008351	69283408	62983385	74565713	38569193	54627812	43068587	41533240	56070701	54175467	38860117	54912684	74318544	64480468
K01893	44553110	58124205	54697601	63849409	34706164	49995596	35895238	33013141	48779197	48781512	35914733	46050530	63867913	52231079
K01893.1	44553110	58124205	54697601	63849409	34706164	49995596	35895238	33013141	48779197	48781512	35914733	46050530	63867913	52231079
K04567	51083477	67833122	63046977	73687586	38924103	53780172	41279274	38263237	52284645	50408656	36495706	51808002	67666354	58055464
K04567.1	51083477	67833122	63046977	73687586	38924103	53780172	41279274	38263237	52284645	50408656	36495706	51808002	67666354	58055464
K01880	56506950	70269755	64999402	76888970	38439709	53739888	41897242	42053244	52429434	54697094	38663268	52825946	76274490	64672896
K01880.1	56506950	70269755	64999402	76888970	38439709	53739888	41897242	42053244	52429434	54697094	38663268	52825946	76274490	64672896
K01878	875994	1752648	721687	721822	2337749	2770806	1264671	740654	4679804	473569	1019273	2004332	2424306	2219796
K01878.1	875994	1752648	721687	721822	2337749	2770806	1264671	740654	4679804	473569	1019273	2004332	2424306	2219796
K01879	874194	1698717	939805	721023	2335761	2707585	1266029	733782	4667050	453430	1017502	1879504	2423448	2219762
K01879.1	874194	1698717	939805	721023	2335761	2707585	1266029	733782	4667050	453430	1017502	1879504	2423448	2219762
K09698	805391	1045130	658308	1406324	1902288	1402657	1200396	488889	4161091	613289	1158275	2072172	2323639	1758605
K09698.1	805391	1045130	658308	1406324	1902288	1402657	1200396	488889	4161091	613289	1158275	2072172	2323639	1758605
K04566	2812654	1041256	2456638	1901448	1527925	504995	416326	2683946	1694780	1085540	902357	952564	1353118	559701
K04566.1	2812654	1041256	2456638	1901448	1527925	504995	416326	2683946	1694780	1085540	902357	952564	1353118	559701
K09759	2127321	5145613	8406638	7538274	1443487	15499981	1136268	3503382	953732	3778666	1287785	2086892	356862	1026335
K09759.1	2127321	5145613	8406638	7538274	1443487	15499981	1136268	3503382	953732	3778666	1287785	2086892	356862	1026335
K01884	2192780	3975935	994808	2340905	2427809	1849229	673214	1169603	1157922	1881973	766231	2900239	782079	5348623
K01884.1	2192780	3975935	994808	2340905	2427809	1849229	673214	1169603	1157922	1881973	766231	2900239	782079	5348623
K06965	425058	103612	169463	266125	501349	108548	44712	86873	52649	188846	67637	109440	142694	21742
K03265	425058	103612	169463	266125	501349	108548	44712	86873	52649	188846	67637	109440	142694	21742
K03265.1	425058	103612	169463	266125	501349	108548	44712	86873	52649	188846	67637	109440	142694	21742
K03685	46062934	52960370	44952450	49116365	34151379	31811403	38284935	34317377	45613713	43842027	31812819	46883339	66925120	56876974
K03685.1	46062934	52960370	44952450	49116365	34151379	31811403	38284935	34317377	45613713	43842027	31812819	46883339	66925120	56876974
K13288	448221	355217	221399	478333	496811	77050	131694	131072	152652	413244	634199	163822	286341	165671
K13288.1	448221	355217	221399	478333	496811	77050	131694	131072	152652	413244	634199	163822	286341	165671
K03264	425058	103612	169463	266125	501349	108548	44712	86873	52649	188846	67637	109440	142694	21742
K03264.1	425058	103612	169463	266125	501349	108548	44712	86873	52649	188846	67637	109440	142694	21742
K06943	425058	103612	169463	266125	501349	108548	44712	86873	52649	188846	67637	109440	142694	21742
K06943.1	425058	103612	169463	266125	501349	108548	44712	86873	52649	188846	67637	109440	142694	21742
K07178	425058	103612	169463	266125	501349	108548	44712	86873	52649	188846	67637	109440	142694	21742
K07178.1	425058	103612	169463	266125	501349	108548	44712	86873	52649	188846	67637	109440	142694	21742
K02991	416133	91585	152690	33630	450250	100550	25334	50080	35170	172074	62136	34089	105722	18270
K02991.1	416133	91585	152690	33630	450250	100550	25334	50080	35170	172074	62136	34089	105722	18270
K02863	32547106	38043204	40769000	36484065	23349474	31057173	30693669	25264856	29972331	32386742	22718438	34447921	49309318	41276913
K02863.1	32547106	38043204	40769000	36484065	23349474	31057173	30693669	25264856	29972331	32386742	22718438	34447921	49309318	41276913
K02864	33522597	38997270	43576052	36529247	23667412	29233790	31674415	25296848	30349470	32781209	22617952	34589274	48733141	41262735
K02864.1	33522597	38997270	43576052	36529247	23667412	29233790	31674415	25296848	30349470	32781209	22617952	34589274	48733141	41262735
K02867	32567570	38433508	40422395	35001118	23645127	31444566	30336497	25196584	29772476	32409694	22962367	34378400	49801831	43274939
K02867.1	32567570	38433508	40422395	35001118	23645127	31444566	30336497	25196584	29772476	32409694	22962367	34378400	49801831	43274939
K02871	46224645	60503330	55502845	65313599	34811228	40844492	41870654	33544696	48972389	48836122	34405588	47436982	67253014	56929567
K02871.1	46224645	60503330	55502845	65313599	34811228	40844492	41870654	33544696	48972389	48836122	34405588	47436982	67253014	56929567
K02884	52048108	69728157	60275509	74602207	35192266	49675947	39953189	35443518	49913882	50052363	38697742	50272383	69509485	58625111
K02884.1	52048108	69728157	60275509	74602207	35192266	49675947	39953189	35443518	49913882	50052363	38697742	50272383	69509485	58625111
K02887	50713768	67059575	59961352	72206538	37171400	53706734	40916539	38239260	48216741	55220885	39327141	50413530	68005181	60275563
K02887.1	50713768	67059575	59961352	72206538	37171400	53706734	40916539	38239260	48216741	55220885	39327141	50413530	68005181	60275563
K02888	51737944	61864093	57635343	69765857	36821732	51338081	40993240	37315443	47799281	48796835	39220360	49902746	49893821	56626380
K02888.1	51737944	61864093	57635343	69765857	36821732	51338081	40993240	37315443	47799281	48796835	39220360	49902746	49893821	56626380
K02899	46963676	61466333	53865527	67286164	35132892	49727035	38336058	35849284	48112443	48920341	36177708	47381491	50050663	54866147
K02899.1	46963676	61466333	53865527	67286164	35132892	49727035	38336058	35849284	48112443	48920341	36177708	47381491	50050663	54866147
K02902	48955145	61073362	54080455	61640254	34037903	48357072	38508873	37014111	46042919	47566434	32518320	47942991	66184050	56872702
K02902.1	48955145	61073362	54080455	61640254	34037903	48357072	38508873	37014111	46042919	47566434	32518320	47942991	66184050	56872702
K02911	44992847	59984210	50738977	57971950	29217160	40023063	34832543	33728291	40421052	40232629	33472534	42345446	63700074	56930926
K02911.1	44992847	59984210	50738977	57971950	29217160	40023063	34832543	33728291	40421052	40232629	33472534	42345446	63700074	56930926
K02913	45269241	57047571	53116300	53186213	29598294	45879086	36687826	33714750	46599359	45142588	30084129	44109732	65760530	50434851
K02913.1	45269241	57047571	53116300	53186213	29598294	45879086	36687826	33714750	46599359	45142588	30084129	44109732	65760530	50434851
K02916	43032505	58610268	53942573	60624800	31980831	48721390	36254402	30663848	39928643	42151907	29606233	44119757	60134781	49907796
K02916.1	43032505	58610268	53942573	60624800	31980831	48721390	36254402	30663848	39928643	42151907	29606233	44119757	60134781	49907796
K02919	26367493	32402248	22894082	32747791	18740841	21297216	27679225	17990894	24196297	22306968	17183243	26002867	40303289	28378581
K02919.1	26367493	32402248	22894082	32747791	18740841	21297216	27679225	17990894	24196297	22306968	17183243	26002867	40303289	28378581
K02939	51619124	66209652	60184142	68246088	35561780	51871551	40045948	39534199	49386280	51420734	31598710	51291642	70901671	63842852
K02939.1	51619124	66209652	60184142	68246088	35561780	51871551	40045948	39534199	49386280	51420734	31598710	51291642	70901671	63842852
K02956	50052340	64494013	56798066	72564797	35053123	47481386	37829840	37588058	47416754	50305140	37167696	49348638	68223233	59596018
K02956.1	50052340	64494013	56798066	72564797	35053123	47481386	37829840	37588058	47416754	50305140	37167696	49348638	68223233	59596018
K02959	51616958	68691634	59170676	73787979	37869239	52624108	41230622	37144616	49134983	52397867	37326123	51503588	71878277	60497087
K02959.1	51616958	68691634	59170676	73787979	37869239	52624108	41230622	37144616	49134983	52397867	37326123	51503588	71878277	60497087
K02963	49011800	63179076	53828714	71370290	33444302	50479191	38575151	34903330	44487988	46703441	31161904	48488456	65392662	51919767
K02963.1	49011800	63179076	53828714	71370290	33444302	50479191	38575151	34903330	44487988	46703441	31161904	48488456	65392662	51919767
K02967	51801791	69227675	64408952	73259540	40277616	56607999	43153542	39864773	49437117	50160207	36355399	53079635	71444021	58215803
K02967.1	51801791	69227675	64408952	73259540	40277616	56607999	43153542	39864773	49437117	50160207	36355399	53079635	71444021	58215803
K02968	49233318	65382142	57969722	61687434	34547260	48590921	39576474	38183884	48353103	51481880	36696320	47513381	64032741	58318287
K02968.1	49233318	65382142	57969722	61687434	34547260	48590921	39576474	38183884	48353103	51481880	36696320	47513381	64032741	58318287
K02970	40903935	55837185	53409859	62784713	30719897	47798264	38611456	34552672	45442229	41854580	30463464	45854404	39845885	54088577
K02970.1	40903935	55837185	53409859	62784713	30719897	47798264	38611456	34552672	45442229	41854580	30463464	45854404	39845885	54088577
K02990	45233239	62972318	51388532	61991284	33193620	48856253	34527433	31386372	46967195	44928108	28256572	46283585	61860150	46904458
K02990.1	45233239	62972318	51388532	61991284	33193620	48856253	34527433	31386372	46967195	44928108	28256572	46283585	61860150	46904458
K02996	44586219	57694091	51765481	66326554	34215968	46516839	38747605	33663642	44116072	47239183	31537436	45915224	65393891	54643606
K02996.1	44586219	57694091	51765481	66326554	34215968	46516839	38747605	33663642	44116072	47239183	31537436	45915224	65393891	54643606
K02874	28575106	31555516	28937512	32616674	21002345	25907915	27259002	23571815	29012181	34530410	23750393	31140451	44779891	34146104
K02874.1	28575106	31555516	28937512	32616674	21002345	25907915	27259002	23571815	29012181	34530410	23750393	31140451	44779891	34146104
K02876	34249504	41112102	39077504	45354779	26541184	32139603	30480948	27255383	33761601	35267071	25663006	36627433	48807430	44566674
K02876.1	34249504	41112102	39077504	45354779	26541184	32139603	30480948	27255383	33761601	35267071	25663006	36627433	48807430	44566674
K02878	30241534	34400862	35797801	34486437	20679679	27277014	27649643	24222410	31541564	35823873	25326755	31997849	46807497	36107543
K02878.1	30241534	34400862	35797801	34486437	20679679	27277014	27649643	24222410	31541564	35823873	25326755	31997849	46807497	36107543
K02879	44929916	57438239	55779130	61113323	34799606	49121819	38268069	37039107	42487850	44040317	29703379	45777767	58692963	52185026
K02879.1	44929916	57438239	55779130	61113323	34799606	49121819	38268069	37039107	42487850	44040317	29703379	45777767	58692963	52185026
K02881	29618401	33308319	35713532	33659619	21428785	26536304	27135911	24513572	30676739	35633053	23962039	32685970	45892708	37248492
K02881.1	29618401	33308319	35713532	33659619	21428785	26536304	27135911	24513572	30676739	35633053	23962039	32685970	45892708	37248492
K02886	31317125	37130887	37087415	39780284	22660288	27550671	28756962	25014584	34482294	37085913	26237395	34131421	48741516	39522116
K02886.1	31317125	37130887	37087415	39780284	22660288	27550671	28756962	25014584	34482294	37085913	26237395	34131421	48741516	39522116
K02890	30736251	34072180	36822478	35446072	20794306	26316750	27870286	24993855	32631937	36154646	24583971	32571828	46361054	38834956
K02890.1	30736251	34072180	36822478	35446072	20794306	26316750	27870286	24993855	32631937	36154646	24583971	32571828	46361054	38834956
K02892	31081865	36305844	37333135	39003541	22273932	28239325	28554703	24664397	34473865	36927749	26309105	33412169	47554080	39162435
K02892.1	31081865	36305844	37333135	39003541	22273932	28239325	28554703	24664397	34473865	36927749	26309105	33412169	47554080	39162435
K02895	28691482	31738112	28880291	32582469	20978023	25805673	27136198	23703587	29325689	34275054	24201011	30966501	45132944	34196576
K02895.1	28691482	31738112	28880291	32582469	20978023	25805673	27136198	23703587	29325689	34275054	24201011	30966501	45132944	34196576
K02897	39355131	54540837	44344537	55785662	27283184	40125805	21035758	28337028	34010470	41045170	24930742	33720438	51938157	31942553
K02897.1	39355131	54540837	44344537	55785662	27283184	40125805	21035758	28337028	34010470	41045170	24930742	33720438	51938157	31942553
K02904	27409872	31424835	30432895	27825189	18554549	25050791	25381482	19786791	28495025	30980602	21861170	29108231	44353712	31841779
K02904.1	27409872	31424835	30432895	27825189	18554549	25050791	25381482	19786791	28495025	30980602	21861170	29108231	44353712	31841779
K02906	34448247	42430750	39889446	46396332	25590145	32205692	31127580	24397748	35010063	38268644	28041315	34695272	49670024	41640904
K02906.1	34448247	42430750	39889446	46396332	25590145	32205692	31127580	24397748	35010063	38268644	28041315	34695272	49670024	41640904
K02907	24927804	28484547	28392067	31477608	20759016	25793247	24432088	18664755	26949249	28185483	13222394	27665133	40228707	35437428
K02907.1	24927804	28484547	28392067	31477608	20759016	25793247	24432088	18664755	26949249	28185483	13222394	27665133	40228707	35437428
K02909	54508727	66539216	61015301	74229385	39278589	52738269	43489174	40541075	53722755	52148682	39172190	52537860	73525274	62031407
K02909.1	54508727	66539216	61015301	74229385	39278589	52738269	43489174	40541075	53722755	52148682	39172190	52537860	73525274	62031407
K02926	32396434	37271315	38330827	40344642	23387185	28804831	28798296	25197824	34434902	38151447	27940166	33528159	48578631	39924903
K02926.1	32396434	37271315	38330827	40344642	23387185	28804831	28798296	25197824	34434902	38151447	27940166	33528159	48578631	39924903
K02931	28828178	31218142	29072097	32755640	21079713	26248512	27288779	23815191	29374129	34452607	24488739	31288435	45497494	35274629
K02931.1	28828178	31218142	29072097	32755640	21079713	26248512	27288779	23815191	29374129	34452607	24488739	31288435	45497494	35274629
K02933	28566363	32349740	31242959	29698630	20783562	26208905	27116739	23771741	29447125	34741707	24189251	31996968	45253357	37048913
K02933.1	28566363	32349740	31242959	29698630	20783562	26208905	27116739	23771741	29447125	34741707	24189251	31996968	45253357	37048913
K02935	37657626	41419567	42906706	44884892	24969025	31134341	32719187	27771905	34252945	33945093	25040049	37387345	50857333	43913600
K02935.1	37657626	41419567	42906706	44884892	24969025	31134341	32719187	27771905	34252945	33945093	25040049	37387345	50857333	43913600
K02945	47193337	63753507	54098609	73713680	36038582	48655427	42665799	36845574	50214754	51720140	37040876	47200916	67041096	53917399
K02945.1	47193337	63753507	54098609	73713680	36038582	48655427	42665799	36845574	50214754	51720140	37040876	47200916	67041096	53917399
K02946	43679179	55588633	49879398	56842204	30330131	37289239	33879792	29066830	43075990	43542389	34037606	39204292	56867401	48236948
K02946.1	43679179	55588633	49879398	56842204	30330131	37289239	33879792	29066830	43075990	43542389	34037606	39204292	56867401	48236948
K02948	33044983	37277645	39004030	39347915	25090123	31983168	32491408	27571720	32778717	34759302	21795911	35416522	48127861	39974012
K02948.1	33044983	37277645	39004030	39347915	25090123	31983168	32491408	27571720	32778717	34759302	21795911	35416522	48127861	39974012
K02952	35005088	40101529	39990163	40559752	28253575	32197873	32818061	28437278	32258580	35682044	22144915	36458914	48478884	40681255
K02952.1	35005088	40101529	39990163	40559752	28253575	32197873	32818061	28437278	32258580	35682044	22144915	36458914	48478884	40681255
K02954	25227360	25927643	25214765	27425737	17367670	23707822	25668191	22382380	28037993	31251538	16002434	28051947	39877196	28486505
K02954.1	25227360	25927643	25214765	27425737	17367670	23707822	25668191	22382380	28037993	31251538	16002434	28051947	39877196	28486505
K02961	28695179	32260990	33245531	33146171	21273283	27417597	27322205	23526999	29199289	34236707	23787781	30787218	45279934	34319091
K02961.1	28695179	32260990	33245531	33146171	21273283	27417597	27322205	23526999	29199289	34236707	23787781	30787218	45279934	34319091
K02965	30090397	34927440	35885255	36825664	20549360	26311841	27746080	24295829	31440973	35764866	23793624	32365329	46575367	37994470
K02965.1	30090397	34927440	35885255	36825664	20549360	26311841	27746080	24295829	31440973	35764866	23793624	32365329	46575367	37994470
K02982	40706546	40373297	44122887	46564102	23626394	30593343	28170853	26652040	34756735	39068155	29822265	34999720	49266612	41849519
K02982.1	40706546	40373297	44122887	46564102	23626394	30593343	28170853	26652040	34756735	39068155	29822265	34999720	49266612	41849519
K02986	35445691	41804618	43787447	40696892	26961556	33843311	34275914	29462202	35287095	36940872	23027441	36865445	49965057	42595350
K02986.1	35445691	41804618	43787447	40696892	26961556	33843311	34275914	29462202	35287095	36940872	23027441	36865445	49965057	42595350
K02988	30870582	34515316	36847377	37225666	24660952	30023340	27586432	26423062	31939792	36791763	24604941	33832949	46244586	41234749
K02988.1	30870582	34515316	36847377	37225666	24660952	30023340	27586432	26423062	31939792	36791763	24604941	33832949	46244586	41234749
K02992	42941503	57629563	47918949	51759296	29843255	43828893	35928621	30337210	41764781	44282952	32512386	41801907	53231055	44834987
K02992.1	42941503	57629563	47918949	51759296	29843255	43828893	35928621	30337210	41764781	44282952	32512386	41801907	53231055	44834987
K02994	28113550	31725262	31076596	30640134	20643687	26138901	27108916	23586074	29201319	34549550	24175673	31026961	44986101	35079576
K02994.1	28113550	31725262	31076596	30640134	20643687	26138901	27108916	23586074	29201319	34549550	24175673	31026961	44986101	35079576
K02914	35013237	47219443	38035824	53704352	26275972	38749206	34193130	23908564	32560763	32042985	20139338	35089843	55569109	43120993
K02914.1	35013237	47219443	38035824	53704352	26275972	38749206	34193130	23908564	32560763	32042985	20139338	35089843	55569109	43120993
K02950	42864529	59537019	48658442	55883230	30240495	44434790	36717238	31313386	42075558	45217980	33045002	43106661	59143950	49822009
K02950.1	42864529	59537019	48658442	55883230	30240495	44434790	36717238	31313386	42075558	45217980	33045002	43106661	59143950	49822009
K07590	1377400	1270347	3544209	1597847	933471	1920125	997952	1662440	875859	592641	348516	3873049	1922563	3473297
K07590.1	1377400	1270347	3544209	1597847	933471	1920125	997952	1662440	875859	592641	348516	3873049	1922563	3473297
K02936	655293	502347	172622	302295	559608	133211	74087	169238	108313	221096	68415	112414	149058	43843
K02936.1	655293	502347	172622	302295	559608	133211	74087	169238	108313	221096	68415	112414	149058	43843
K02866	425058	103612	169463	266125	501349	108548	44712	86873	52649	188846	67637	109440	142694	21742
K02866.1	425058	103612	169463	266125	501349	108548	44712	86873	52649	188846	67637	109440	142694	21742
K02869	412210	89828	150028	30615	448037	96924	16658	40002	15950	170650	55668	28598	98698	15390
K02869.1	412210	89828	150028	30615	448037	96924	16658	40002	15950	170650	55668	28598	98698	15390
K02875	805002	164934	296086	38031	866425	170437	30300	79514	39189	85734	69069	52656	197422	29065
K02875.1	805002	164934	296086	38031	866425	170437	30300	79514	39189	85734	69069	52656	197422	29065
K02877	416133	91585	152690	33630	450250	100550	25334	50080	35170	172074	62136	34089	105722	18270
K02877.1	416133	91585	152690	33630	450250	100550	25334	50080	35170	172074	62136	34089	105722	18270
K02883	34511	23760	23057	249370	69618	35677	38051	53594	43286	148089	37524	86204	48543	10351
K02883.1	34511	23760	23057	249370	69618	35677	38051	53594	43286	148089	37524	86204	48543	10351
K02885	421135	101855	166801	263110	499136	104922	36036	76795	33429	187422	61169	103949	135670	18862
K02885.1	421135	101855	166801	263110	499136	104922	36036	76795	33429	187422	61169	103949	135670	18862
K02889	425058	103612	169463	266125	501349	108548	44712	86873	52649	188846	67637	109440	142694	21742
K02889.1	425058	103612	169463	266125	501349	108548	44712	86873	52649	188846	67637	109440	142694	21742
K02896	436798	115628	547053	365346	507501	131781	55762	93143	72595	193879	71403	118534	157094	30440
K02896.1	436798	115628	547053	365346	507501	131781	55762	93143	72595	193879	71403	118534	157094	30440
K02908	421135	101855	166801	263110	499136	104922	36036	76795	33429	187422	61169	103949	135670	18862
K02908.1	421135	101855	166801	263110	499136	104922	36036	76795	33429	187422	61169	103949	135670	18862
K02910	425058	103612	169463	266125	501349	108548	44712	86873	52649	188846	67637	109440	142694	21742
K02910.1	425058	103612	169463	266125	501349	108548	44712	86873	52649	188846	67637	109440	142694	21742
K02912	70280	78983	41863	282375	100014	52971	47066	66970	68496	170916	39745	335557	135313	31258
K02912.1	70280	78983	41863	282375	100014	52971	47066	66970	68496	170916	39745	335557	135313	31258
K02915	414455	85082	149680	21276	434694	97566	23639	46235	29826	44977	38956	29420	103271	17674
K02915.1	414455	85082	149680	21276	434694	97566	23639	46235	29826	44977	38956	29420	103271	17674
K02921	425058	103612	169463	266125	501349	108548	44712	86873	52649	188846	67637	109440	142694	21742
K02921.1	425058	103612	169463	266125	501349	108548	44712	86873	52649	188846	67637	109440	142694	21742
K02924	421135	101855	166801	263110	499136	104922	36036	76795	33429	187422	61169	103949	135670	18862
K02924.1	421135	101855	166801	263110	499136	104922	36036	76795	33429	187422	61169	103949	135670	18862
K02927	34511	23760	23057	249370	69618	35677	38051	53594	43286	148089	37524	86204	48543	10351
K02927.1	34511	23760	23057	249370	69618	35677	38051	53594	43286	148089	37524	86204	48543	10351
K02929	28910	15500	17385	234001	51849	29067	27680	39671	18722	19568	7876	76044	39068	6875
K02929.1	28910	15500	17385	234001	51849	29067	27680	39671	18722	19568	7876	76044	39068	6875
K02930	34511	23760	23057	249370	69618	35677	38051	53594	43286	148089	37524	86204	48543	10351
K02930.1	34511	23760	23057	249370	69618	35677	38051	53594	43286	148089	37524	86204	48543	10351
K02944	25586	11733	6284	16875	18519	27679	18673	16801	25807	131317	32023	10853	11571	6879
K02944.1	25586	11733	6284	16875	18519	27679	18673	16801	25807	131317	32023	10853	11571	6879
K02962	425058	103612	169463	266125	501349	108548	44712	86873	52649	188846	67637	109440	142694	21742
K02962.1	425058	103612	169463	266125	501349	108548	44712	86873	52649	188846	67637	109440	142694	21742
K02966	425058	103612	169463	266125	501349	108548	44712	86873	52649	188846	67637	109440	142694	21742
K02966.1	425058	103612	169463	266125	501349	108548	44712	86873	52649	188846	67637	109440	142694	21742
K02974	425058	103612	169463	266125	501349	108548	44712	86873	52649	188846	67637	109440	142694	21742
K02974.1	425058	103612	169463	266125	501349	108548	44712	86873	52649	188846	67637	109440	142694	21742
K02977	425058	103612	169463	266125	501349	108548	44712	86873	52649	188846	67637	109440	142694	21742
K02977.1	425058	103612	169463	266125	501349	108548	44712	86873	52649	188846	67637	109440	142694	21742
K02978	28910	15500	17385	234001	51849	29067	27680	39671	18722	19568	7876	76044	39068	6875
K02978.1	28910	15500	17385	234001	51849	29067	27680	39671	18722	19568	7876	76044	39068	6875
K02979	421135	101855	166801	263110	499136	104922	36036	76795	33429	187422	61169	103949	135670	18862
K02979.1	421135	101855	166801	263110	499136	104922	36036	76795	33429	187422	61169	103949	135670	18862
K02984	416133	91585	152690	33630	450250	100550	25334	50080	35170	172074	62136	34089	105722	18270
K02984.1	416133	91585	152690	33630	450250	100550	25334	50080	35170	172074	62136	34089	105722	18270
K02987	30588	22003	20395	246355	67405	32051	29375	43516	24066	146665	31056	80713	41519	7471
K02987.1	30588	22003	20395	246355	67405	32051	29375	43516	24066	146665	31056	80713	41519	7471
K02995	425058	103612	169463	266125	501349	108548	44712	86873	52649	188846	67637	109440	142694	21742
K02995.1	425058	103612	169463	266125	501349	108548	44712	86873	52649	188846	67637	109440	142694	21742
K02922	14526	20287	22445	247864	68868	14608	29749	50716	42043	145293	35149	85511	46447	6948
K02922.1	14526	20287	22445	247864	68868	14608	29749	50716	42043	145293	35149	85511	46447	6948
K03237	503133	154329	169995	266326	502431	109392	45590	87531	53756	189384	69531	110108	143386	26285
K03237.1	503133	154329	169995	266326	502431	109392	45590	87531	53756	189384	69531	110108	143386	26285
K03537	414455	85082	149680	21276	434694	97566	23639	46235	29826	44977	38956	29420	103271	17674
K03537.1	414455	85082	149680	21276	434694	97566	23639	46235	29826	44977	38956	29420	103271	17674
K03538	30588	22003	20395	246355	67405	32051	29375	43516	24066	146665	31056	80713	41519	7471
K03538.1	30588	22003	20395	246355	67405	32051	29375	43516	24066	146665	31056	80713	41519	7471
K03539	414455	85082	149680	21276	434694	97566	23639	46235	29826	44977	38956	29420	103271	17674
K03539.1	414455	85082	149680	21276	434694	97566	23639	46235	29826	44977	38956	29420	103271	17674
K07562	425058	103612	169463	266125	501349	108548	44712	86873	52649	188846	67637	109440	142694	21742
K07562.1	425058	103612	169463	266125	501349	108548	44712	86873	52649	188846	67637	109440	142694	21742
K03231	801079	163177	293424	35016	864212	166811	21624	69436	19969	84310	62601	47165	190398	26185
K03231.1	801079	163177	293424	35016	864212	166811	21624	69436	19969	84310	62601	47165	190398	26185
K00974	24226273	24582353	28940176	29969779	17272970	23341916	42559103	22115266	21275404	24575372	13979299	29975723	31859175	41461796
K00974.1	24226273	24582353	28940176	29969779	17272970	23341916	42559103	22115266	21275404	24575372	13979299	29975723	31859175	41461796
K00784	36955183	52319491	41534833	60500293	23888265	37737796	16345285	22902272	33252694	33044347	17778648	33325203	51300940	30779142
K00784.1	36955183	52319491	41534833	60500293	23888265	37737796	16345285	22902272	33252694	33044347	17778648	33325203	51300940	30779142
K03540	425058	103612	169463	266125	501349	108548	44712	86873	52649	188846	67637	109440	142694	21742
K03540.1	425058	103612	169463	266125	501349	108548	44712	86873	52649	188846	67637	109440	142694	21742
K03113	10606973	18736350	14052048	25086997	6549106	8936350	6112796	8693167	12754952	12711763	6489201	9018480	10182867	7966483
K03113.1	10606973	18736350	14052048	25086997	6549106	8936350	6112796	8693167	12754952	12711763	6489201	9018480	10182867	7966483
K03236	425058	103612	169463	266125	501349	108548	44712	86873	52649	188846	67637	109440	142694	21742
K03236.1	425058	103612	169463	266125	501349	108548	44712	86873	52649	188846	67637	109440	142694	21742
K03242	420056	93342	155352	36645	452463	104176	34010	60158	54390	173498	68604	39580	112746	21150
K03242.1	420056	93342	155352	36645	452463	104176	34010	60158	54390	173498	68604	39580	112746	21150
K03243	425058	103612	169463	266125	501349	108548	44712	86873	52649	188846	67637	109440	142694	21742
K03243.1	425058	103612	169463	266125	501349	108548	44712	86873	52649	188846	67637	109440	142694	21742
K03680	10603	18530	19783	244849	66655	10982	21073	40638	22823	143869	28681	80020	39423	4068
K03680.1	10603	18530	19783	244849	66655	10982	21073	40638	22823	143869	28681	80020	39423	4068
K03238	425058	103612	169463	266125	501349	108548	44712	86873	52649	188846	67637	109440	142694	21742
K03238.1	425058	103612	169463	266125	501349	108548	44712	86873	52649	188846	67637	109440	142694	21742
K03585	62854199	75652845	50390787	71556779	41817130	47359906	29013462	35269548	54453784	55175893	46623651	53165689	80971963	57247815
K03585.1	62854199	75652845	50390787	71556779	41817130	47359906	29013462	35269548	54453784	55175893	46623651	53165689	80971963	57247815
K08218	23482039	38690371	26775678	36599716	15354094	31295658	10824501	15658799	24561634	20508223	14208456	19777753	17430234	15961259
K08218.1	23482039	38690371	26775678	36599716	15354094	31295658	10824501	15658799	24561634	20508223	14208456	19777753	17430234	15961259
K03673	7924	7759	12235	5814	14942	9717	8549	29803	188315	5110	2942	15007	10484	7437
K03673.1	7924	7759	12235	5814	14942	9717	8549	29803	188315	5110	2942	15007	10484	7437
K07264	561471	336087	416759	376438	526559	763160	230668	481248	183797	349414	164217	1067983	1585729	1489261
K07264.1	561471	336087	416759	376438	526559	763160	230668	481248	183797	349414	164217	1067983	1585729	1489261
K12962	6541600	7529285	2156054	2814482	3236414	3133899	1856758	1702654	3592647	3808646	9293133	3519964	1816546	7614205
K12962.1	6541600	7529285	2156054	2814482	3236414	3133899	1856758	1702654	3592647	3808646	9293133	3519964	1816546	7614205
K03760	5454246	5366722	4345507	10242675	3065378	1773805	1914760	2495070	3241847	2862358	5711747	4889971	3677081	3327781
K03760.1	5454246	5366722	4345507	10242675	3065378	1773805	1914760	2495070	3241847	2862358	5711747	4889971	3677081	3327781
K12963	349923	221116	236057	242566	176226	391130	16028	327772	201307	70619	156132	94709	322996	419861
K12963.1	349923	221116	236057	242566	176226	391130	16028	327772	201307	70619	156132	94709	322996	419861
K08589	24494453	21290804	18618524	12849849	21333922	13790797	14155363	20995063	28720695	39623576	20148230	14408400	56979368	46136373
K08589.1	24494453	21290804	18618524	12849849	21333922	13790797	14155363	20995063	28720695	39623576	20148230	14408400	56979368	46136373
K01406	6423	1142	1273	3932	618	553	159	31881	6463	8192	24063	13254	1566	2308
K01406.1	6423	1142	1273	3932	618	553	159	31881	6463	8192	24063	13254	1566	2308
K01448	72320641	80391907	75651770	83847619	51408888	66352218	64432501	54732197	71523345	66830431	44692685	70299504	104093842	86369420
K01448.1	72320641	80391907	75651770	83847619	51408888	66352218	64432501	54732197	71523345	66830431	44692685	70299504	104093842	86369420
K11089	357335	198551	198741	1105069	412928	147540	337530	294343	171608	59646	32025	123566	212277	426932
K13730	14420658	17537413	17250806	16372960	10482499	12277876	20771224	13082473	17802921	18651926	9304069	14761094	15740750	11412911
K13734	1871379	1502895	2733483	2731034	2286800	1630958	1047403	1962366	2101640	1144169	944657	3664889	1888719	5830639
K13731	2638	4553	5255	26647	2208	2249	1649	2702	5088	1841	2680	50287	7014	3500
K13735	218367	578689	819446	581890	1110919	137644	798655	456105	560307	219667	87346	434797	727788	321694
K13925	113058	78434	203095	196589	3666	1306	956	35009	214007	156931	38632	6360	3370	27374
K08303	109390060	137459084	121168996	144713194	74622980	103512168	94155239	79122809	103471172	110320892	71524961	104015591	140029794	124909505
K08303.1	109390060	137459084	121168996	144713194	74622980	103512168	94155239	79122809	103471172	110320892	71524961	104015591	140029794	124909505
K12107	7239	91937	5200	10381	25574	12194	970	13960	61702	33074	7199	102175	26869	4218
K12107.1	7239	91937	5200	10381	25574	12194	970	13960	61702	33074	7199	102175	26869	4218
K03191	3495	3867	4272	8729	4672	5140	3554	3932	545707	3495	4454	24913	8252	9647
K03191.1	3495	3867	4272	8729	4672	5140	3554	3932	545707	3495	4454	24913	8252	9647
K03596	55102464	68596894	64375478	74299512	37757177	54862192	45009214	42082040	55821243	56579097	38602662	52581997	72550691	63966569
K11022	18684	6347	7510	23946	47514	115486	13527	25041	12924	5483	9298	37332	391897	76507
K11022.1	18684	6347	7510	23946	47514	115486	13527	25041	12924	5483	9298	37332	391897	76507
K12973	171587	206680	162759	79220	150917	68669	84592	220360	244311	465096	49864	300568	14609	621993
K12973.1	171587	206680	162759	79220	150917	68669	84592	220360	244311	465096	49864	300568	14609	621993
K12264	7032197	5830736	4221317	12778828	2560622	2869998	1405252	1984562	3166428	2939397	939715	3647288	3096599	5006488
K13085	276048	186435	306713	4577890	319874	523642	84180	2338879	327529	2142702	358507	606096	174807	1482961
K13085.1	276048	186435	306713	4577890	319874	523642	84180	2338879	327529	2142702	358507	606096	174807	1482961
K13085.2	276048	186435	306713	4577890	319874	523642	84180	2338879	327529	2142702	358507	606096	174807	1482961
K13771	1015	964	697	531	12884	2899	850	2141	575	2042	520	79243	2878	894
K13771.1	1015	964	697	531	12884	2899	850	2141	575	2042	520	79243	2878	894
K14194	629057	526458	250863	1125952	513523	124151	95843	295295	424203	108751	47288	119075	253756	115707
K14192	58761	116365	237175	447183	663232	901922	40251	108408	142313	191676	195247	501165	478760	93993
K14195	1528052	1346827	587961	835312	1547677	1104570	569099	819069	1112581	405416	443210	788869	1568379	552043
K14201	795877	707175	1325352	1193277	1386657	961493	274144	226102	573142	942207	1120780	1211289	1449669	1376926
K14196	75363	37826	60256	755130	106236	28967	44582	675683	48836	24344	42396	2050198	433961	2826385
K01401	1747	2731	356844	5278	16606	2775	2066	4080	4808	21182	4141	8591	3674	14410
K01401.1	1747	2731	356844	5278	16606	2775	2066	4080	4808	21182	4141	8591	3674	14410
K11041	464129	254278	170839	297341	443906	646581	15843	229063	283785	103143	67102	57375	173686	79663
K11041.1	464129	254278	170839	297341	443906	646581	15843	229063	283785	103143	67102	57375	173686	79663
K10953	8415	66887	4842	9610	6188	56152	615	12519	16889	74874	4169	129770	3756	3827
K10953.1	8415	66887	4842	9610	6188	56152	615	12519	16889	74874	4169	129770	3756	3827
K14475	2930670	2320917	3734937	2066556	1423209	1400432	777857	1730797	1095680	1395059	651767	3537841	1917081	3498493
K13963	49302212	81933458	63020690	60759000	27529919	47602989	23010879	29598307	50771572	45287913	35155842	42307783	43069128	28073335
K01354	557700	755361	591917	103001	1187002	831648	1689393	1364723	2692205	1934103	824774	1371689	2373790	1158256
K01354.1	557700	755361	591917	103001	1187002	831648	1689393	1364723	2692205	1934103	824774	1371689	2373790	1158256
K01408	585553	978907	1359138	1038936	664721	1254401	13275339	524888	1040778	2456552	773053	751346	734618	1406680
K01408.1	585553	978907	1359138	1038936	664721	1254401	13275339	524888	1040778	2456552	773053	751346	734618	1406680
K05687	1379563	3579832	1207769	64797	929124	685888	56560	112577	69152	137074	515430	1331209	1986565	307007
K05687.1	1379563	3579832	1207769	64797	929124	685888	56560	112577	69152	137074	515430	1331209	1986565	307007
K00908	5364907	6423243	3346142	10048827	6065373	3779735	3386357	2795094	4324168	4558451	6544085	4108683	3330987	16379260
K00908.1	5364907	6423243	3346142	10048827	6065373	3779735	3386357	2795094	4324168	4558451	6544085	4108683	3330987	16379260
K08590	1900518	2540075	1795282	1423049	2257630	1438936	1629855	1449081	4700613	1002918	1075507	2511146	3221809	3634707
K08590.1	1900518	2540075	1795282	1423049	2257630	1438936	1629855	1449081	4700613	1002918	1075507	2511146	3221809	3634707
K01744	10828388	20723547	15122552	18218406	6164766	10125911	19354168	8046352	10038636	10936887	9513134	11346881	9723338	10607834
K01744.1	10828388	20723547	15122552	18218406	6164766	10125911	19354168	8046352	10038636	10936887	9513134	11346881	9723338	10607834
K00294	14537039	21093448	21590127	25497477	13171948	10797183	9510797	13165966	17319896	25233653	11828502	13445478	32769944	23159451
K00294.1	14537039	21093448	21590127	25497477	13171948	10797183	9510797	13165966	17319896	25233653	11828502	13445478	32769944	23159451
K13821	4880662	9249709	8324460	5679739	3272898	2703539	2890951	2202267	4624423	4862919	1571414	3644407	2418583	2925999
K13821.1	4880662	9249709	8324460	5679739	3272898	2703539	2890951	2202267	4624423	4862919	1571414	3644407	2418583	2925999
K01755	35563901	44318175	36492870	43243247	23984806	24865864	32295373	24469134	32739459	25867232	21832336	34009256	37985908	38021689
K01755.1	35563901	44318175	36492870	43243247	23984806	24865864	32295373	24469134	32739459	25867232	21832336	34009256	37985908	38021689
K01940	47272486	60488469	44457617	53364988	31205026	32097268	37398260	29778026	46873441	34890102	31527872	45194214	48008833	46865733
K01940.1	47272486	60488469	44457617	53364988	31205026	32097268	37398260	29778026	46873441	34890102	31527872	45194214	48008833	46865733
K01425	1189532	1393333	4900182	1665848	730421	531394	290024	435792	1531987	706581	419233	1286183	954662	517631
K01425.1	1189532	1393333	4900182	1665848	730421	531394	290024	435792	1531987	706581	419233	1286183	954662	517631
K01425.2	1189532	1393333	4900182	1665848	730421	531394	290024	435792	1531987	706581	419233	1286183	954662	517631
K09758	284188	443678	533395	337774	359750	536456	59887	347995	378444	327928	179811	584844	193982	221993
K09758.1	284188	443678	533395	337774	359750	536456	59887	347995	378444	327928	179811	584844	193982	221993
K00811	38539289	50475388	43257006	51791984	23866907	38337649	17791471	25898684	35831742	40409741	20984450	31035971	50346079	29430614
K00811.1	38539289	50475388	43257006	51791984	23866907	38337649	17791471	25898684	35831742	40409741	20984450	31035971	50346079	29430614
K00811.2	38539289	50475388	43257006	51791984	23866907	38337649	17791471	25898684	35831742	40409741	20984450	31035971	50346079	29430614
K11358	9563184	10246417	12968285	20071825	6726102	8150165	19123268	10256831	9844894	9390224	4813247	8935463	8200217	11858224
K11358.1	9563184	10246417	12968285	20071825	6726102	8150165	19123268	10256831	9844894	9390224	4813247	8935463	8200217	11858224
K11358.2	9563184	10246417	12968285	20071825	6726102	8150165	19123268	10256831	9844894	9390224	4813247	8935463	8200217	11858224
K00812	30741459	37769062	33752400	40550504	23022657	33704475	15664023	21188992	29658988	31214121	20443384	27133737	46168475	28651460
K00812.1	30741459	37769062	33752400	40550504	23022657	33704475	15664023	21188992	29658988	31214121	20443384	27133737	46168475	28651460
K00812.2	30741459	37769062	33752400	40550504	23022657	33704475	15664023	21188992	29658988	31214121	20443384	27133737	46168475	28651460
K00813	67181	104175	49118	39860	162420	301742	22424	101450	77731	34459	19339	24478	162598	295585
K00813.1	67181	104175	49118	39860	162420	301742	22424	101450	77731	34459	19339	24478	162598	295585
K00813.2	67181	104175	49118	39860	162420	301742	22424	101450	77731	34459	19339	24478	162598	295585
K01437	19364	83218	58426	35485	11523	6192	4896	9127	11479	18134	7622	9530	9222	5656
K01437.1	19364	83218	58426	35485	11523	6192	4896	9127	11479	18134	7622	9530	9222	5656
K14260	2759821	3810518	4801689	5190969	1549533	3703707	14739525	1533404	2852262	4071732	762567	2089961	1810462	4227086
K14260.1	2759821	3810518	4801689	5190969	1549533	3703707	14739525	1533404	2852262	4071732	762567	2089961	1810462	4227086
K14260.2	2759821	3810518	4801689	5190969	1549533	3703707	14739525	1533404	2852262	4071732	762567	2089961	1810462	4227086
K00278	29771320	39758344	31935877	42086499	20925466	32196838	16441671	23117188	29244560	31143206	21086688	27436382	49699540	29948169
K00278.1	29771320	39758344	31935877	42086499	20925466	32196838	16441671	23117188	29244560	31143206	21086688	27436382	49699540	29948169
K01424	37310575	50142037	44188055	50457999	25262492	38666654	16943261	25947153	36133544	39061702	24844918	32388012	41542274	40751522
K01424.1	37310575	50142037	44188055	50457999	25262492	38666654	16943261	25947153	36133544	39061702	24844918	32388012	41542274	40751522
K01914	27223823	32387045	24781774	32460099	20056841	19101789	26694731	17311698	26450427	20559904	15999915	27857118	29717939	25632843
K01914.1	27223823	32387045	24781774	32460099	20056841	19101789	26694731	17311698	26450427	20559904	15999915	27857118	29717939	25632843
K00259	16491510	14795658	14197687	18040589	9490273	8148243	6151084	6368131	12542094	6500892	11101942	9921134	8714535	14193719
K00259.1	16491510	14795658	14197687	18040589	9490273	8148243	6151084	6368131	12542094	6500892	11101942	9921134	8714535	14193719
K01779	4330034	8316635	7253403	8539849	5226987	4335115	3129509	4056620	7488971	3221502	2345890	5366046	9599158	5066337
K01779.1	4330034	8316635	7253403	8539849	5226987	4335115	3129509	4056620	7488971	3221502	2345890	5366046	9599158	5066337
K01953	41573940	45786933	46493991	40927182	31131503	44336771	52320522	32261710	44859612	39692132	22638358	50306575	64229369	58908945
K01953.1	41573940	45786933	46493991	40927182	31131503	44336771	52320522	32261710	44859612	39692132	22638358	50306575	64229369	58908945
K00657	42436740	54511860	51064809	50166349	30611760	44638586	49889499	30307188	42574485	51179282	22321856	44336048	57454482	41582155
K00657.1	42436740	54511860	51064809	50166349	30611760	44638586	49889499	30307188	42574485	51179282	22321856	44336048	57454482	41582155
K01470	6376198	10093668	6714813	5107776	4385008	4238679	3239616	2549000	4396401	5221717	3318101	5056750	6137185	4528319
K01470.1	6376198	10093668	6714813	5107776	4385008	4238679	3239616	2549000	4396401	5221717	3318101	5056750	6137185	4528319
K12251	18977866	28621681	19159904	29178360	12128180	11384586	11590916	9983933	22334387	12613182	13050726	15970673	18791088	12016939
K12251.1	18977866	28621681	19159904	29178360	12128180	11384586	11590916	9983933	22334387	12613182	13050726	15970673	18791088	12016939
K10536	22955900	33518867	21020740	33192904	15599581	16520378	10303625	13515546	26653367	23158269	14055075	20261202	41356978	16217361
K10536.1	22955900	33518867	21020740	33192904	15599581	16520378	10303625	13515546	26653367	23158269	14055075	20261202	41356978	16217361
K01777	114225	209865	224262	2146496	194101	716576	27923	227541	327572	111888	68125	176284	157561	161781
K01777.1	114225	209865	224262	2146496	194101	716576	27923	227541	327572	111888	68125	176284	157561	161781
K13747	28109628	30956194	20782782	33756198	15864431	13002134	10254074	15335895	24438224	22813266	19308447	20687361	39706700	23869844
K13747.1	28109628	30956194	20782782	33756198	15864431	13002134	10254074	15335895	24438224	22813266	19308447	20687361	39706700	23869844
K01750	3850444	5009902	2704659	4094892	4018480	4611028	1414466	3753027	5075006	4116451	945161	3081358	4741964	2931162
K01750.1	3850444	5009902	2704659	4094892	4018480	4611028	1414466	3753027	5075006	4116451	945161	3081358	4741964	2931162
K09123	2693598	3549836	3709455	3792515	1948033	2649546	14707636	1041585	1263855	4845918	539433	2086534	1578335	3816565
K09123.1	2693598	3549836	3709455	3792515	1948033	2649546	14707636	1041585	1263855	4845918	539433	2086534	1578335	3816565
K01426	898578	1340907	2385265	2682801	1158250	966492	439854	2273819	1709511	1465503	538372	4545654	2495692	3868054
K01426.1	898578	1340907	2385265	2682801	1158250	966492	439854	2273819	1709511	1465503	538372	4545654	2495692	3868054
K01426.2	898578	1340907	2385265	2682801	1158250	966492	439854	2273819	1709511	1465503	538372	4545654	2495692	3868054
K00147	36899419	41627391	31906944	35124989	23532704	22519704	31825316	22523260	35374094	23264693	19723332	32235252	38549734	36763905
K00147.1	36899419	41627391	31906944	35124989	23532704	22519704	31825316	22523260	35374094	23264693	19723332	32235252	38549734	36763905
K00931	35976545	42032134	31606192	35319089	23578131	22316000	31938255	22221556	37137808	22910738	19144135	30034297	42118687	33896611
K00931.1	35976545	42032134	31606192	35319089	23578131	22316000	31938255	22221556	37137808	22910738	19144135	30034297	42118687	33896611
K01581	1067986	741314	933810	1898375	1349521	879745	1031525	1082129	4434805	478600	493050	1331933	1167256	1111296
K01581.1	1067986	741314	933810	1898375	1349521	879745	1031525	1082129	4434805	478600	493050	1331933	1167256	1111296
K00318	143814	139299	109284	528366	75640	87751	78552	68873	91279	63511	57393	185801	67893	193435
K00318.1	143814	139299	109284	528366	75640	87751	78552	68873	91279	63511	57393	185801	67893	193435
K10793	96509	179421	187325	3935267	296910	809514	2646	196588	263372	81006	36341	262914	126383	198548
K10793.1	96509	179421	187325	3935267	296910	809514	2646	196588	263372	81006	36341	262914	126383	198548
K10794	183371	369749	78083	4229234	336589	1402276	25156	411148	565489	162091	95383	318264	242493	279438
K10794.1	183371	369749	78083	4229234	336589	1402276	25156	411148	565489	162091	95383	318264	242493	279438
K00286	34002126	41103535	32302029	38873572	23808904	23616948	32791517	23548387	37520539	23243032	19976531	32333940	38922795	36577067
K00286.1	34002126	41103535	32302029	38873572	23808904	23616948	32791517	23548387	37520539	23243032	19976531	32333940	38922795	36577067
K01585	27287969	34238123	25651072	32172251	18902897	16111908	12587213	15667935	26997772	28836047	19488634	23190981	43263476	28467057
K01585.1	27287969	34238123	25651072	32172251	18902897	16111908	12587213	15667935	26997772	28836047	19488634	23190981	43263476	28467057
K01480	15226986	11309545	14251586	14130617	12550539	8470266	7168383	12306043	13255457	21389426	11984413	13874743	13204605	21636117
K01480.1	15226986	11309545	14251586	14130617	12550539	8470266	7168383	12306043	13255457	21389426	11984413	13874743	13204605	21636117
K01583	5248558	5308420	5466013	3845979	2222767	2917602	3074820	4540924	3381749	1574190	1723177	4804379	5920885	1805850
K01583.1	5248558	5308420	5466013	3845979	2222767	2917602	3074820	4540924	3381749	1574190	1723177	4804379	5920885	1805850
K01584	324029	300450	398781	408586	264909	261447	191038	635267	384894	210352	170115	720116	482418	1386760
K01584.1	324029	300450	398781	408586	264909	261447	191038	635267	384894	210352	170115	720116	482418	1386760
K02626	556289	388029	528601	386478	1059351	1737822	168758	251363	540822	313686	468462	420702	495888	568907
K02626.1	556289	388029	528601	386478	1059351	1737822	168758	251363	540822	313686	468462	420702	495888	568907
K00819	13055053	16817367	16707165	24068789	11195577	9465215	7680587	10295347	15697299	20626228	11785157	12490916	36610129	19896736
K00819.1	13055053	16817367	16707165	24068789	11195577	9465215	7680587	10295347	15697299	20626228	11785157	12490916	36610129	19896736
K09251	168438	137358	49426	133255	88206	375664	132369	51124	116525	75116	22513	85169	78264	30596
K09251.1	168438	137358	49426	133255	88206	375664	132369	51124	116525	75116	22513	85169	78264	30596
K01259	6797363	12592231	7186457	9158959	5234812	3341972	2964064	6484098	10275813	10259120	5784879	7311964	8054786	5754281
K01259.1	6797363	12592231	7186457	9158959	5234812	3341972	2964064	6484098	10275813	10259120	5784879	7311964	8054786	5754281
K09473	6954	10572	12887	12141	21987	11413	5424	25962	8253	17366	15501	9874	126744	8384
K09473.1	6954	10572	12887	12141	21987	11413	5424	25962	8253	17366	15501	9874	126744	8384
K00934	2344806	1479787	2469510	2071331	929235	917631	1333702	644556	555917	1216835	1428203	3103637	1377429	4660381
K00934.1	2344806	1479787	2469510	2071331	929235	917631	1333702	644556	555917	1216835	1428203	3103637	1377429	4660381
K01478	7879075	11162425	9533466	12823911	7420014	7198528	6494923	10207917	12526286	13217268	2531202	9028905	11011857	7451586
K01478.1	7879075	11162425	9533466	12823911	7420014	7198528	6494923	10207917	12526286	13217268	2531202	9028905	11011857	7451586
K01476	806404	710838	1537891	1580583	577688	722051	699506	1567353	1854891	1368328	887013	912356	684992	604145
K01476.1	806404	710838	1537891	1580583	577688	722051	699506	1567353	1854891	1368328	887013	912356	684992	604145
K01457	285	648	1974	7087	846	2675	521	3318	2107	722	1614	326	11377	5840
K01457.1	285	648	1974	7087	846	2675	521	3318	2107	722	1614	326	11377	5840
K01941	94	142	449	5978	686	2546	205	70	1670	129	1493	184	195	5366
K01941.1	94	142	449	5978	686	2546	205	70	1670	129	1493	184	195	5366
K00145	35064267	46661258	34807018	42299703	22409222	22286968	30055936	21884132	31983230	26204873	21119253	34749830	33574318	36852778
K00145.1	35064267	46661258	34807018	42299703	22409222	22286968	30055936	21884132	31983230	26204873	21119253	34749830	33574318	36852778
K00611	31409391	36291190	34884455	42445043	22728037	24362536	30498337	25779440	28263113	34308451	23393484	33104619	55139084	44936898
K00611.1	31409391	36291190	34884455	42445043	22728037	24362536	30498337	25779440	28263113	34308451	23393484	33104619	55139084	44936898
K00620	14849243	17618112	16872481	18111069	10769510	12105055	22646282	11775778	11898207	11368891	8480799	17997789	19982122	27150538
K00620.1	14849243	17618112	16872481	18111069	10769510	12105055	22646282	11775778	11898207	11368891	8480799	17997789	19982122	27150538
K00930	34629854	45820432	33772397	41933074	22439176	22464834	30600711	21372985	31213495	26136667	21145782	32749871	30949547	35867750
K00930.1	34629854	45820432	33772397	41933074	22439176	22464834	30600711	21372985	31213495	26136667	21145782	32749871	30949547	35867750
K01438	22947268	32940024	23232206	29309790	14970986	13397142	11231425	11529533	21552146	15657628	16210194	17211058	21159602	12804315
K01438.1	22947268	32940024	23232206	29309790	14970986	13397142	11231425	11529533	21552146	15657628	16210194	17211058	21159602	12804315
K00619	4268828	6019861	2953623	8449887	2495901	2300251	4060907	4793311	2141720	4098177	5414651	4076312	4227212	6346651
K00619.1	4268828	6019861	2953623	8449887	2495901	2300251	4060907	4793311	2141720	4098177	5414651	4076312	4227212	6346651
K00818	22569225	31213924	23417934	29626491	16460732	13745947	13933757	16601899	22783657	24256016	16262238	21534363	18643166	19844830
K00818.1	22569225	31213924	23417934	29626491	16460732	13745947	13933757	16601899	22783657	24256016	16262238	21534363	18643166	19844830
K07173	24057880	34903239	25174604	37200435	17415658	17094289	26787456	19253683	22905242	20023578	15366143	24830292	28267355	29468395
K07173.1	24057880	34903239	25174604	37200435	17415658	17094289	26787456	19253683	22905242	20023578	15366143	24830292	28267355	29468395
K00558	39499638	48349535	40700749	56043321	32833686	27824314	26008702	27473804	50497614	40641595	38872379	39465717	74543341	49088311
K00558.1	39499638	48349535	40700749	56043321	32833686	27824314	26008702	27473804	50497614	40641595	38872379	39465717	74543341	49088311
K12960	18998191	23864283	28407188	29042445	12064019	15594277	12966085	17425848	18690315	16068414	12928830	17584953	27626819	14918621
K12960.1	18998191	23864283	28407188	29042445	12064019	15594277	12966085	17425848	18690315	16068414	12928830	17584953	27626819	14918621
K01505	63795	148466	256948	228591	30450	30705	41129	78369	220599	196860	35703	72361	32928	51180
K01505.1	63795	148466	256948	228591	30450	30705	41129	78369	220599	196860	35703	72361	32928	51180
K05396	1506372	1874215	2149880	2206577	1411325	1385729	933226	2052059	1341455	1065636	507934	3362386	1002251	3892345
K05396.1	1506372	1874215	2149880	2206577	1411325	1385729	933226	2052059	1341455	1065636	507934	3362386	1002251	3892345
K01611	708202	963107	1000194	833511	2132266	959512	1062863	1112333	4979452	393649	1149555	2203497	4318104	2132383
K01611.1	708202	963107	1000194	833511	2132266	959512	1062863	1112333	4979452	393649	1149555	2203497	4318104	2132383
K00797	7148520	4668224	9123018	10092449	4880930	4294331	5105246	6623580	11498576	5233099	4024124	6675138	9309525	7801244
K00797.1	7148520	4668224	9123018	10092449	4880930	4294331	5105246	6623580	11498576	5233099	4024124	6675138	9309525	7801244
K00797.2	7148520	4668224	9123018	10092449	4880930	4294331	5105246	6623580	11498576	5233099	4024124	6675138	9309525	7801244
K00832	2447063	4661451	1838738	560449	1242242	1323758	2448664	360702	508732	1597806	2742250	1850808	2781977	963916
K00832.1	2447063	4661451	1838738	560449	1242242	1323758	2448664	360702	508732	1597806	2742250	1850808	2781977	963916
K00832.2	2447063	4661451	1838738	560449	1242242	1323758	2448664	360702	508732	1597806	2742250	1850808	2781977	963916
K00826	57145974	77294584	63502319	73285732	42687864	53009736	45136405	41567641	56214710	57261015	37590979	56876718	61189522	65575072
K00826.1	57145974	77294584	63502319	73285732	42687864	53009736	45136405	41567641	56214710	57261015	37590979	56876718	61189522	65575072
K00826.2	57145974	77294584	63502319	73285732	42687864	53009736	45136405	41567641	56214710	57261015	37590979	56876718	61189522	65575072
K01919	4476333	6153252	3020607	5482531	3341508	1972126	1659729	1237117	6632801	1345966	1814958	4349034	6234685	6012705
K01919.1	4476333	6153252	3020607	5482531	3341508	1972126	1659729	1237117	6632801	1345966	1814958	4349034	6234685	6012705
K01920	312687	704740	404917	316908	1582433	653885	920350	374284	3953793	197994	536110	1293175	1693818	1409071
K01920.1	312687	704740	404917	316908	1582433	653885	920350	374284	3953793	197994	536110	1293175	1693818	1409071
K00548	67549967	78264855	61580845	70754040	43188238	44126413	42549547	40408617	56158039	52149749	41032256	60592848	78571926	68395461
K00548.1	67549967	78264855	61580845	70754040	43188238	44126413	42549547	40408617	56158039	52149749	41032256	60592848	78571926	68395461
K14155	45312220	61896138	51450796	64110445	30877866	40131821	22262015	32228791	45756491	45477702	28895492	43429024	57931331	46236990
K14155.1	45312220	61896138	51450796	64110445	30877866	40131821	22262015	32228791	45756491	45477702	28895492	43429024	57931331	46236990
K00549	2001799	2454922	1337386	1812740	1930086	1425636	4670242	2061518	2849212	1434086	1221507	2057120	1827210	579924
K00549.1	2001799	2454922	1337386	1812740	1930086	1425636	4670242	2061518	2849212	1434086	1221507	2057120	1827210	579924
K01760	2456498	1562780	2208001	3820829	2058554	1352888	1009217	2035800	2958485	1532060	1192100	3289509	4414653	2082128
K01760.1	2456498	1562780	2208001	3820829	2058554	1352888	1009217	2035800	2958485	1532060	1192100	3289509	4414653	2082128
K01761	12364980	5755884	8243392	7253758	4443519	3376596	988873	6784261	5735755	9080708	8419316	5457106	22335156	15178683
K01761.1	12364980	5755884	8243392	7253758	4443519	3376596	988873	6784261	5735755	9080708	8419316	5457106	22335156	15178683
K00789	54269080	71445969	62903696	67576270	39761660	52128549	42689261	39737652	52217165	53619730	36129007	50997334	54292926	59165060
K00789.1	54269080	71445969	62903696	67576270	39761660	52128549	42689261	39737652	52217165	53619730	36129007	50997334	54292926	59165060
K01243	36920776	41405881	35255381	45926189	22188606	26199736	31904201	26191902	31600148	28729404	17635625	33776254	54308054	41843655
K01243.1	36920776	41405881	35255381	45926189	22188606	26199736	31904201	26191902	31600148	28729404	17635625	33776254	54308054	41843655
K08963	6057081	9241158	8922318	6210358	7016842	7950919	6846927	5677873	10039258	9232308	3259541	9352790	12812429	6965476
K08963.1	6057081	9241158	8922318	6210358	7016842	7950919	6846927	5677873	10039258	9232308	3259541	9352790	12812429	6965476
K08965	60472	111062	138606	41759	19915	22365	27605	52009	82781	23250	12915	7462	22399	34380
K08965.1	60472	111062	138606	41759	19915	22365	27605	52009	82781	23250	12915	7462	22399	34380
K00772	1360667	1407565	1078426	979866	4072743	4560475	2136820	2633079	6370706	5283704	916713	4514727	4390778	3496714
K00772.1	1360667	1407565	1078426	979866	4072743	4560475	2136820	2633079	6370706	5283704	916713	4514727	4390778	3496714
K08966	127143	361729	393065	62153	532157	1561026	34500	115196	286451	59668	257666	243668	517508	682470
K08966.1	127143	361729	393065	62153	532157	1561026	34500	115196	286451	59668	257666	243668	517508	682470
K00899	643901	975875	1937330	1957152	398476	1774397	13196939	405596	678507	2532350	201371	886139	465389	1402682
K00899.1	643901	975875	1937330	1957152	398476	1774397	13196939	405596	678507	2532350	201371	886139	465389	1402682
K08964	11865	19399	60335	70730	19519	29577	14066	12219	11124	7601	4781	4238	6157	16202
K08964.1	11865	19399	60335	70730	19519	29577	14066	12219	11124	7601	4781	4238	6157	16202
K01251	25577533	25671317	24087500	21265801	18488045	17546128	13954310	15387939	25056188	20895387	18740770	21628160	43986105	28909992
K01251.1	25577533	25671317	24087500	21265801	18488045	17546128	13954310	15387939	25056188	20895387	18740770	21628160	43986105	28909992
K01740	72461393	90076713	74787830	83461668	49773482	47086244	65981977	49191277	76257915	50169142	51118432	78752383	82343631	85617462
K01740.1	72461393	90076713	74787830	83461668	49773482	47086244	65981977	49191277	76257915	50169142	51118432	78752383	82343631	85617462
K12339	2601752	849106	490423	2328558	307472	317606	470170	1980855	1219283	179909	223683	805311	548112	322986
K12339.1	2601752	849106	490423	2328558	307472	317606	470170	1980855	1219283	179909	223683	805311	548112	322986
K00547	1918095	1100057	1442777	1894827	1306836	1522672	1133648	895617	894619	960718	1163978	1878423	2779247	2008924
K00547.1	1918095	1100057	1442777	1894827	1306836	1522672	1133648	895617	894619	960718	1163978	1878423	2779247	2008924
K01620	38198901	43928057	39879404	48527399	23652874	23073867	18345626	22815555	34548527	35534656	24325595	33015336	49983574	40433075
K01620.1	38198901	43928057	39879404	48527399	23652874	23073867	18345626	22815555	34548527	35534656	24325595	33015336	49983574	40433075
K13745	217864	182618	475322	360107	161748	84576	64581	156882	99912	313393	104880	187203	86106	45306
K13745.1	217864	182618	475322	360107	161748	84576	64581	156882	99912	313393	104880	187203	86106	45306
K01753	336809	686313	714147	406089	280692	1026559	134278	256016	509721	310207	117070	410247	243671	391626
K01753.1	336809	686313	714147	406089	280692	1026559	134278	256016	509721	310207	117070	410247	243671	391626
K01752	23528305	22667225	27471786	19341801	14751534	16155781	14826643	20480899	20451649	25809848	13035599	29009608	42495871	33813281
K01752.1	23528305	22667225	27471786	19341801	14751534	16155781	14826643	20480899	20451649	25809848	13035599	29009608	42495871	33813281
K01697	347845	972285	548966	401499	313137	473635	1161249	407670	820279	726881	166708	537786	586761	507473
K01697.1	347845	972285	548966	401499	313137	473635	1161249	407670	820279	726881	166708	537786	586761	507473
K00003	15971940	17928097	17864192	21500602	13700155	14041774	24476882	14233466	17409796	14046065	10646452	20650621	20206274	26604400
K00003.1	15971940	17928097	17864192	21500602	13700155	14041774	24476882	14233466	17409796	14046065	10646452	20650621	20206274	26604400
K00003.2	15971940	17928097	17864192	21500602	13700155	14041774	24476882	14233466	17409796	14046065	10646452	20650621	20206274	26604400
K00133	53741018	65970999	59743265	70348973	37805483	51145768	40775074	40460590	51297490	51868714	31892935	49838804	53077294	61869663
K00133.1	53741018	65970999	59743265	70348973	37805483	51145768	40775074	40460590	51297490	51868714	31892935	49838804	53077294	61869663
K00133.2	53741018	65970999	59743265	70348973	37805483	51145768	40775074	40460590	51297490	51868714	31892935	49838804	53077294	61869663
K00928	53737370	64630786	61079959	57286069	38722990	50343427	40972357	38370258	49747540	51513270	35059089	52041711	70970253	59792567
K00928.1	53737370	64630786	61079959	57286069	38722990	50343427	40972357	38370258	49747540	51513270	35059089	52041711	70970253	59792567
K00928.2	53737370	64630786	61079959	57286069	38722990	50343427	40972357	38370258	49747540	51513270	35059089	52041711	70970253	59792567
K12524	23201832	34065410	25299571	44037973	16090324	16826612	12022573	14064164	26216859	17590168	15120606	20911786	25471727	15300963
K12524.1	23201832	34065410	25299571	44037973	16090324	16826612	12022573	14064164	26216859	17590168	15120606	20911786	25471727	15300963
K12524.2	23201832	34065410	25299571	44037973	16090324	16826612	12022573	14064164	26216859	17590168	15120606	20911786	25471727	15300963
K01758	329915	724240	616470	482122	1610696	718092	941200	418250	4346970	220831	589751	1379948	1764802	1454789
K01758.1	329915	724240	616470	482122	1610696	718092	941200	418250	4346970	220831	589751	1379948	1764802	1454789
K01758.2	329915	724240	616470	482122	1610696	718092	941200	418250	4346970	220831	589751	1379948	1764802	1454789
K06001	40669656	58734470	47455842	63976223	28238001	36678285	33932425	27111727	38711392	31527650	23760707	35431441	39158852	37064265
K06001.1	40669656	58734470	47455842	63976223	28238001	36678285	33932425	27111727	38711392	31527650	23760707	35431441	39158852	37064265
K01695	23646007	31252022	21742791	26412933	15893699	13318199	13106077	15183430	23284703	16539820	16139199	20253837	24126477	17597394
K01695.1	23646007	31252022	21742791	26412933	15893699	13318199	13106077	15183430	23284703	16539820	16139199	20253837	24126477	17597394
K01696	25279186	32010078	25140899	30759401	17288391	14943456	26627943	16270662	24054267	19571670	17034349	21874182	26090628	22461058
K01696.1	25279186	32010078	25140899	30759401	17288391	14943456	26627943	16270662	24054267	19571670	17034349	21874182	26090628	22461058
K01754	2957862	3671820	5848299	6630423	2971560	3514037	4174234	5082843	3816435	3389838	3164756	3074874	7421600	6038388
K01754.1	2957862	3671820	5848299	6630423	2971560	3514037	4174234	5082843	3816435	3389838	3164756	3074874	7421600	6038388
K01733	44271443	57237762	43748126	49578679	31984434	33836982	41902364	30105427	45969341	37149754	28546379	42758210	51282409	50685167
K01733.1	44271443	57237762	43748126	49578679	31984434	33836982	41902364	30105427	45969341	37149754	28546379	42758210	51282409	50685167
K00302	19735935	20808064	20708483	25106155	13078335	14780501	23621923	16204578	18330148	24076966	9218309	22669997	36308229	28815894
K00302.1	19735935	20808064	20708483	25106155	13078335	14780501	23621923	16204578	18330148	24076966	9218309	22669997	36308229	28815894
K00303	720938	997717	1095017	466488	840248	1072150	381359	447636	613953	522480	503058	1092631	1433654	1466824
K00303.1	720938	997717	1095017	466488	840248	1072150	381359	447636	613953	522480	503058	1092631	1433654	1466824
K00060	6646786	8908009	15029549	16192043	4172369	20266370	4338102	9230965	4173732	7837142	4100645	5820863	3906459	7281176
K00060.1	6646786	8908009	15029549	16192043	4172369	20266370	4338102	9230965	4173732	7837142	4100645	5820863	3906459	7281176
K06718	4837	26538	695	788	500	5602	618	726	15397	1436	209	446	1697	219
K06718.1	4837	26538	695	788	500	5602	618	726	15397	1436	209	446	1697	219
K00872	3528416	5684261	4876933	7992631	4426467	5002794	3630370	3531880	8026135	5803968	2709813	5131385	6047446	5426705
K00872.1	3528416	5684261	4876933	7992631	4426467	5002794	3630370	3531880	8026135	5803968	2709813	5131385	6047446	5426705
K00130	570087	624347	589862	453717	172273	426246	129640	106057	369840	203904	104382	149155	215886	139689
K00130.1	570087	624347	589862	453717	172273	426246	129640	106057	369840	203904	104382	149155	215886	139689
K00639	44049222	60463881	54553736	60135464	33983201	42707022	23223220	35775890	39032520	61683975	34762901	37074083	74087987	55569792
K00639.1	44049222	60463881	54553736	60135464	33983201	42707022	23223220	35775890	39032520	61683975	34762901	37074083	74087987	55569792
K00836	1202712	602184	1182682	839412	1082402	1395066	348997	788330	761279	468887	302830	801710	981347	323563
K00836.1	1202712	602184	1182682	839412	1082402	1395066	348997	788330	761279	468887	302830	801710	981347	323563
K13042	9393	14589	32538	168244	11055	838	1920	5793	15428	9600	2253	1384	2301	2523
K13042.1	9393	14589	32538	168244	11055	838	1920	5793	15428	9600	2253	1384	2301	2523
K07008	3843749	5332759	2685527	4314606	2017832	1382479	1080966	1007522	2722806	1151288	1294150	3332009	4679618	3823052
K07008.1	3843749	5332759	2685527	4314606	2017832	1382479	1080966	1007522	2722806	1151288	1294150	3332009	4679618	3823052
K01590	870122	1009831	2321787	2257404	1002606	1404520	1171443	1714032	1062437	1712731	480681	1569175	1631812	578121
K01590.1	870122	1009831	2321787	2257404	1002606	1404520	1171443	1714032	1062437	1712731	480681	1569175	1631812	578121
K00817	48462821	62174944	42540180	49323964	33616549	30696325	39994137	30359318	42650364	32635278	31790997	44597871	49095700	45100315
K00817.1	48462821	62174944	42540180	49323964	33616549	30696325	39994137	30359318	42650364	32635278	31790997	44597871	49095700	45100315
K00817.2	48462821	62174944	42540180	49323964	33616549	30696325	39994137	30359318	42650364	32635278	31790997	44597871	49095700	45100315
K13990	19470582	26889660	20326147	32809963	15218746	15844643	8748279	13827809	20235675	27689645	15136864	16455231	34179855	24551107
K13990.1	19470582	26889660	20326147	32809963	15218746	15844643	8748279	13827809	20235675	27689645	15136864	16455231	34179855	24551107
K00603	2625686	1428837	2976037	1064102	1089469	2245453	1198797	2233356	2056219	573072	641347	1273489	1581190	676855
K00603.1	2625686	1428837	2976037	1064102	1089469	2245453	1198797	2233356	2056219	573072	641347	1273489	1581190	676855
K00013	34689275	42746066	34862945	39911768	23484119	23534243	30875887	23052799	30742213	25085824	21691538	33497369	37025701	36351996
K00013.1	34689275	42746066	34862945	39911768	23484119	23534243	30875887	23052799	30742213	25085824	21691538	33497369	37025701	36351996
K00765	33496304	41492981	33646890	37356953	23265481	22449442	28494982	22103089	29887740	24469425	20878345	32586640	34076337	34865142
K00765.1	33496304	41492981	33646890	37356953	23265481	22449442	28494982	22103089	29887740	24469425	20878345	32586640	34076337	34865142
K01693	15843055	17942448	17200175	19951015	11312765	13594551	23026931	12768627	12248600	11901768	9982451	18732810	20575667	26390727
K01693.1	15843055	17942448	17200175	19951015	11312765	13594551	23026931	12768627	12248600	11901768	9982451	18732810	20575667	26390727
K01814	34077872	41335711	33945517	37683892	23532915	23026595	31384912	22369009	28152661	24808778	21806235	33495578	37074661	36342927
K01814.1	34077872	41335711	33945517	37683892	23532915	23026595	31384912	22369009	28152661	24808778	21806235	33495578	37074661	36342927
K02500	37621205	47603225	35903160	45062133	25556097	24214036	34238070	23425265	31249046	26368467	24939752	36140888	39670338	38891389
K02500.1	37621205	47603225	35903160	45062133	25556097	24214036	34238070	23425265	31249046	26368467	24939752	36140888	39670338	38891389
K02501	33487147	41065194	33713391	37433235	23046481	21961358	31033497	20061080	29428221	23455389	18441019	32909676	36199561	34943628
K02501.1	33487147	41065194	33713391	37433235	23046481	21961358	31033497	20061080	29428221	23455389	18441019	32909676	36199561	34943628
K02502	8334158	8460567	10551869	9639989	5531589	8564500	29612081	5730334	7714583	8328113	3423349	11737521	10503200	12163199
K02502.1	8334158	8460567	10551869	9639989	5531589	8564500	29612081	5730334	7714583	8328113	3423349	11737521	10503200	12163199
K04486	30475011	36192498	35559746	35018729	20929581	21640689	44457139	23229130	25529809	31627844	15950866	31984139	58013842	48359040
K04486.1	30475011	36192498	35559746	35018729	20929581	21640689	44457139	23229130	25529809	31627844	15950866	31984139	58013842	48359040
K11755	31616845	38351270	29305120	29870368	19900818	20970150	27774511	18914865	31510350	21754508	16543921	30439560	36827908	29119670
K11755.1	31616845	38351270	29305120	29870368	19900818	20970150	27774511	18914865	31510350	21754508	16543921	30439560	36827908	29119670
K01089	19852658	24486115	16751499	18030785	11568719	10693338	8370220	9463921	20025264	12911475	12640809	15552756	16954774	9685450
K01089.1	19852658	24486115	16751499	18030785	11568719	10693338	8370220	9463921	20025264	12911475	12640809	15552756	16954774	9685450
K01712	20089013	22830237	22920038	28440964	13589604	13888850	10640928	15154950	20678162	28123176	17295274	15764575	34827471	24918446
K01712.1	20089013	22830237	22920038	28440964	13589604	13888850	10640928	15154950	20678162	28123176	17295274	15764575	34827471	24918446
K01468	19495042	23607723	19724865	28980521	13552869	13465697	10911579	15977369	21406446	26195191	14975406	15729141	35282011	24059410
K01468.1	19495042	23607723	19724865	28980521	13552869	13465697	10911579	15977369	21406446	26195191	14975406	15729141	35282011	24059410
K01745	27658728	37037274	37081855	44800413	22940774	35254658	16152472	26220107	29701674	47244298	26952389	27045940	64170641	40867821
K01745.1	27658728	37037274	37081855	44800413	22940774	35254658	16152472	26220107	29701674	47244298	26952389	27045940	64170641	40867821
K01496	5019896	6405054	6005389	9016328	4339820	3102108	4672698	5193433	2180180	4130201	5492302	4516804	5272874	7688104
K01496.1	5019896	6405054	6005389	9016328	4339820	3102108	4672698	5193433	2180180	4130201	5492302	4516804	5272874	7688104
K01523	1558220	839838	1267182	857071	1382196	1268067	1260059	1217655	1871815	867600	1349335	761741	4585078	1775919
K01523.1	1558220	839838	1267182	857071	1382196	1268067	1260059	1217655	1871815	867600	1349335	761741	4585078	1775919
K01479	8619855	6679487	6963287	5782416	6056553	3011597	3447537	4537930	5574399	11385685	8685524	5480373	23400103	15073220
K01479.1	8619855	6679487	6963287	5782416	6056553	3011597	3447537	4537930	5574399	11385685	8685524	5480373	23400103	15073220
K00821	12965535	15541608	11224328	10272107	8398265	10163244	17747498	7800684	9381283	7705925	5105167	15439909	17648732	22633872
K00821.1	12965535	15541608	11224328	10272107	8398265	10163244	17747498	7800684	9381283	7705925	5105167	15439909	17648732	22633872
K05831	463254	14206	45803	33562	94603	993340	9705	103959	400960	148243	54360	126654	27471	12489
K05831.1	463254	14206	45803	33562	94603	993340	9705	103959	400960	148243	54360	126654	27471	12489
K00290	29075151	31404300	25880157	34177487	16805697	13839388	9645497	18233992	24480424	25235438	18594204	21752393	40853486	28387595
K00290.1	29075151	31404300	25880157	34177487	16805697	13839388	9645497	18233992	24480424	25235438	18594204	21752393	40853486	28387595
K00293	54469	32453	25273	3763	75600	25515	16268	4965	3069	4556	1661	208206	2685	25249
K00293.1	54469	32453	25273	3763	75600	25515	16268	4965	3069	4556	1661	208206	2685	25249
K00215	54402606	63293852	58503758	65310803	38937926	51383733	40321345	40250905	50252783	48999939	35159459	51404250	69520858	62006640
K00215.1	54402606	63293852	58503758	65310803	38937926	51383733	40321345	40250905	50252783	48999939	35159459	51404250	69520858	62006640
K01714	64185512	74330192	70495845	79911607	44846791	58531086	57105564	45867784	57672617	56452988	35736640	56677929	75380424	70775167
K01714.1	64185512	74330192	70495845	79911607	44846791	58531086	57105564	45867784	57672617	56452988	35736640	56677929	75380424	70775167
K01928	56502654	71678603	65729961	74989808	38739721	57976327	55603686	42846237	55524455	55429029	33517035	54444310	77308547	59181419
K01928.1	56502654	71678603	65729961	74989808	38739721	57976327	55603686	42846237	55524455	55429029	33517035	54444310	77308547	59181419
K01929	56166857	71046881	66007031	78194940	40784320	56354100	43797552	40392540	54467350	53905086	36165592	52290444	73662302	63710453
K01929.1	56166857	71046881	66007031	78194940	40784320	56354100	43797552	40392540	54467350	53905086	36165592	52290444	73662302	63710453
K00674	4229750	7786968	6921404	11330501	3500574	5898767	3172373	4772048	6243084	7513606	2705162	6456513	6672512	4163439
K00674.1	4229750	7786968	6921404	11330501	3500574	5898767	3172373	4772048	6243084	7513606	2705162	6456513	6672512	4163439
K01439	10006188	10325028	12014060	15912395	7019915	8330181	5000964	8857774	9178877	6873286	5018375	11058909	9225969	17867975
K01439.1	10006188	10325028	12014060	15912395	7019915	8330181	5000964	8857774	9178877	6873286	5018375	11058909	9225969	17867975
K01705	1114	1980	79981	1962	317	441	289	1021	2150	1524	653	455	1040	784
K01705.1	1114	1980	79981	1962	317	441	289	1021	2150	1524	653	455	1040	784
K01778	37726040	56450036	48280415	60987311	28127289	46005042	35817121	29778235	41600436	37613559	23730144	41969161	43666497	37031925
K01778.1	37726040	56450036	48280415	60987311	28127289	46005042	35817121	29778235	41600436	37613559	23730144	41969161	43666497	37031925
K01586	41781369	57573707	41560587	53062867	29306672	30365372	36407205	28453994	43315732	31035585	23572985	44255425	49800262	50130199
K01586.1	41781369	57573707	41560587	53062867	29306672	30365372	36407205	28453994	43315732	31035585	23572985	44255425	49800262	50130199
K03340	37228011	39763866	36483075	39292719	24878814	30510510	29131911	23917710	32508044	28475643	21039069	28506638	50291371	36347709
K03340.1	37228011	39763866	36483075	39292719	24878814	30510510	29131911	23917710	32508044	28475643	21039069	28506638	50291371	36347709
K05822	269880	1154499	273145	204267	160869	71262	1073033	312646	108465	185657	219766	113978	82613	262194
K05822.1	269880	1154499	273145	204267	160869	71262	1073033	312646	108465	185657	219766	113978	82613	262194
K10206	37613184	50852692	42810632	46040672	27758703	42162725	36012034	24619176	40693271	28719625	22292601	36612523	41549766	41020931
K10206.1	37613184	50852692	42810632	46040672	27758703	42162725	36012034	24619176	40693271	28719625	22292601	36612523	41549766	41020931
K14267	3061	2424	2935	718	1001	377	370	1824	4149	1589	215	1879	1563	1084
K14267.1	3061	2424	2935	718	1001	377	370	1824	4149	1589	215	1879	1563	1084
K00841	35807	19799	54735	44296	18426	9390	6698	30255	31825	40274	3160	6743	9057	6221
K00841.1	35807	19799	54735	44296	18426	9390	6698	30255	31825	40274	3160	6743	9057	6221
K05823	238960	430853	140694	74349	107761	52699	42505	100414	80465	63890	166734	176407	252387	156234
K05823.1	238960	430853	140694	74349	107761	52699	42505	100414	80465	63890	166734	176407	252387	156234
K01843	18254960	22017528	18909141	27194339	12103881	9927303	9181781	14795296	12158621	23940009	15342588	15750772	30862181	24382284
K01843.1	18254960	22017528	18909141	27194339	12103881	9927303	9181781	14795296	12158621	23940009	15342588	15750772	30862181	24382284
K01844	28246812	26747503	22813463	29331005	16117016	13009740	8431687	21086500	20219477	36979735	20188198	22982875	53659003	33730556
K01844.1	28246812	26747503	22813463	29331005	16117016	13009740	8431687	21086500	20219477	36979735	20188198	22982875	53659003	33730556
K00824	1530121	1985346	1237038	1750585	1529234	2531600	740146	1638783	859815	1068023	417215	3242372	1176939	3429199
K00824.1	1530121	1985346	1237038	1750585	1529234	2531600	740146	1638783	859815	1068023	417215	3242372	1176939	3429199
K00824.2	1530121	1985346	1237038	1750585	1529234	2531600	740146	1638783	859815	1068023	417215	3242372	1176939	3429199
K01582	6204356	7321737	11606007	11386168	7026787	5676433	4040106	6872947	8027379	6039981	4910028	9052095	11104152	12362511
K01582.1	6204356	7321737	11606007	11386168	7026787	5676433	4040106	6872947	8027379	6039981	4910028	9052095	11104152	12362511
K02613	232428	161343	289610	270456	240517	62427	31669	42576	210580	243150	290806	274502	321510	1764169
K01912	75417361	97219869	77440321	90580526	52021216	63444423	55617638	51887990	69378811	65859707	47516790	71825749	93439335	85054856
K01912.1	75417361	97219869	77440321	90580526	52021216	63444423	55617638	51887990	69378811	65859707	47516790	71825749	93439335	85054856
K02614	20287105	26081002	22252422	20086943	13340366	12492816	9670258	16512041	20006880	18954781	12886388	21801043	18488752	14843510
K02614.1	20287105	26081002	22252422	20086943	13340366	12492816	9670258	16512041	20006880	18954781	12886388	21801043	18488752	14843510
K10775	234954	452071	64444	48989	86987	43886	36645	92903	90201	50145	6905	4779	21060	27403
K10775.1	234954	452071	64444	48989	86987	43886	36645	92903	90201	50145	6905	4779	21060	27403
K00588	2461737	2156387	3195132	4775361	3568103	1811645	1480800	1526116	6015190	2934126	1681432	3458512	2868741	5876700
K00588.1	2461737	2156387	3195132	4775361	3568103	1811645	1480800	1526116	6015190	2934126	1681432	3458512	2868741	5876700
K00588.2	2461737	2156387	3195132	4775361	3568103	1811645	1480800	1526116	6015190	2934126	1681432	3458512	2868741	5876700
K01904	93967	229997	157423	124895	45703	27712	54480	71128	193642	60117	95530	174968	80487	238786
K01904.1	93967	229997	157423	124895	45703	27712	54480	71128	193642	60117	95530	174968	80487	238786
K01666	8465989	13839692	8870942	10114650	6073878	6396888	3233162	3465422	5205009	3642897	4626447	7336561	31165404	11806375
K01666.1	8465989	13839692	8870942	10114650	6073878	6396888	3233162	3465422	5205009	3642897	4626447	7336561	31165404	11806375
K01666.2	8465989	13839692	8870942	10114650	6073878	6396888	3233162	3465422	5205009	3642897	4626447	7336561	31165404	11806375
K10797	8283671	10277009	10358238	8450619	5733293	10711815	43387686	3877199	6479499	12318583	2541334	7255529	8356586	10104846
K10797.1	8283671	10277009	10358238	8450619	5733293	10711815	43387686	3877199	6479499	12318583	2541334	7255529	8356586	10104846
K05714	38461	394512	233062	714911	6125	10676	3265	52941	70054	206890	18690	85377	46996	91871
K05714.1	38461	394512	233062	714911	6125	10676	3265	52941	70054	206890	18690	85377	46996	91871
K01451	7614156	8188403	8082910	6012131	4774012	1901174	2729674	3271886	5235382	9969529	4272412	4059670	3812432	9630047
K01451.1	7614156	8188403	8082910	6012131	4774012	1901174	2729674	3271886	5235382	9969529	4272412	4059670	3812432	9630047
K01626	11440592	13766881	15156671	12707985	6886890	15198126	6331923	7243118	9887058	10267940	6741997	13492345	12543334	15233680
K01626.1	11440592	13766881	15156671	12707985	6886890	15198126	6331923	7243118	9887058	10267940	6741997	13492345	12543334	15233680
K04517	19777605	22919185	22172039	31743067	13819619	16431218	24040527	15581275	16829861	16534156	13823670	19476037	24149182	26680417
K04517.1	19777605	22919185	22172039	31743067	13819619	16431218	24040527	15581275	16829861	16534156	13823670	19476037	24149182	26680417
K00210	1949189	4457477	1822831	650170	2511136	1352612	1018302	595945	4068328	379822	1031924	2933956	2788377	1396957
K00210.1	1949189	4457477	1822831	650170	2511136	1352612	1018302	595945	4068328	379822	1031924	2933956	2788377	1396957
K14187	31720	298932	24037	61321	5652	24846	16553	12072	155142	34088	55112	6714	12635	7925
K14187.1	31720	298932	24037	61321	5652	24846	16553	12072	155142	34088	55112	6714	12635	7925
K01657	24018009	30317553	23157062	27349795	16224806	12301364	13985228	15247501	22418363	16093531	15893682	20695509	25206725	18279599
K01657.1	24018009	30317553	23157062	27349795	16224806	12301364	13985228	15247501	22418363	16093531	15893682	20695509	25206725	18279599
K01658	21762328	28176402	20860234	20929796	14639133	11022648	9315393	11549894	20282969	12925326	13914571	18992100	23503578	13746892
K01658.1	21762328	28176402	20860234	20929796	14639133	11022648	9315393	11549894	20282969	12925326	13914571	18992100	23503578	13746892
K11646	425113	104133	169898	266336	501678	109423	90868	87686	53113	191167	67786	109800	195912	52845
K11646.1	425113	104133	169898	266336	501678	109423	90868	87686	53113	191167	67786	109800	195912	52845
K00014	50788610	68095333	52638076	61471580	33347225	47227934	36848261	33248964	47650958	46506666	33343781	47740892	67113769	56322067
K00014.1	50788610	68095333	52638076	61471580	33347225	47227934	36848261	33248964	47650958	46506666	33343781	47740892	67113769	56322067
K00800	44533058	61169180	49792266	64561364	35202656	35123801	42337178	35585989	48871558	42859157	30437145	48363343	50411515	54066388
K00800.1	44533058	61169180	49792266	64561364	35202656	35123801	42337178	35585989	48871558	42859157	30437145	48363343	50411515	54066388
K01735	47989007	60172463	52936340	57503930	34543210	48386342	37328814	34939196	45809749	46207741	30275470	48841070	69195975	54587512
K01735.1	47989007	60172463	52936340	57503930	34543210	48386342	37328814	34939196	45809749	46207741	30275470	48841070	69195975	54587512
K01736	53173437	64727238	58444662	71700410	36567400	51591344	40807027	38664940	50752666	50043359	36762497	50015953	69366633	59252006
K01736.1	53173437	64727238	58444662	71700410	36567400	51591344	40807027	38664940	50752666	50043359	36762497	50015953	69366633	59252006
K03785	1442337	1644622	1820528	1549768	1532489	1475407	592152	840844	2173321	1515175	880094	745959	4973754	1391982
K03785.1	1442337	1644622	1820528	1549768	1532489	1475407	592152	840844	2173321	1515175	880094	745959	4973754	1391982
K03856	11506860	12820902	12059491	17348064	9091766	9748589	19753757	9433558	16058621	10188436	8475666	13006894	11399877	16561303
K03856.1	11506860	12820902	12059491	17348064	9091766	9748589	19753757	9433558	16058621	10188436	8475666	13006894	11399877	16561303
K06209	4182717	3955247	5409203	5919408	3728494	3667583	2691069	4448013	5912219	4263965	2550666	4322490	7952837	3786213
K06209.1	4182717	3955247	5409203	5919408	3728494	3667583	2691069	4448013	5912219	4263965	2550666	4322490	7952837	3786213
K14170	17290138	20558325	20245002	23796050	13505661	15658398	23944687	13845924	14634920	14963778	12452567	19707608	19851336	26516739
K14170.1	17290138	20558325	20245002	23796050	13505661	15658398	23944687	13845924	14634920	14963778	12452567	19707608	19851336	26516739
K00891	41212407	51286857	43893390	51374877	27691078	41133434	18711296	28510325	41897272	38884741	24834554	36517983	53847165	43240415
K00891.1	41212407	51286857	43893390	51374877	27691078	41133434	18711296	28510325	41897272	38884741	24834554	36517983	53847165	43240415
K03786	44108974	50588950	45157646	51580055	29435097	42267981	34640537	31566111	40880199	41987414	26651907	42791649	58575231	51796902
K03786.1	44108974	50588950	45157646	51580055	29435097	42267981	34640537	31566111	40880199	41987414	26651907	42791649	58575231	51796902
K00766	22817858	29080746	21783756	21196026	15554159	12986250	10048886	12111155	21879509	13799033	14101390	19720064	24098273	15910964
K00766.1	22817858	29080746	21783756	21196026	15554159	12986250	10048886	12111155	21879509	13799033	14101390	19720064	24098273	15910964
K01609	23652844	30296446	22182840	25460353	15680713	12521770	12788625	14868059	22555306	15798920	15821304	19892389	24185189	17417397
K01609.1	23652844	30296446	22182840	25460353	15680713	12521770	12788625	14868059	22555306	15798920	15821304	19892389	24185189	17417397
K01817	22720633	28940107	19915553	19670443	15403963	12897699	13400381	12215893	22087747	14808890	14086210	20087774	23811353	14469761
K01817.1	22720633	28940107	19915553	19670443	15403963	12897699	13400381	12215893	22087747	14808890	14086210	20087774	23811353	14469761
K04516	33174107	43833175	36004419	46481524	21946435	35613736	15655400	22599979	31542618	34956928	23921382	29131061	48545783	30352371
K04516.1	33174107	43833175	36004419	46481524	21946435	35613736	15655400	22599979	31542618	34956928	23921382	29131061	48545783	30352371
K04518	17489904	22827702	14872185	18008276	11637223	11410749	7790580	9374393	22117214	10866382	12558436	15754539	18168057	12621759
K04518.1	17489904	22827702	14872185	18008276	11637223	11410749	7790580	9374393	22117214	10866382	12558436	15754539	18168057	12621759
K06208	328669	737735	420647	468649	1586715	658388	934394	408749	3978251	209065	582993	1342074	1916930	1569779
K06208.1	328669	737735	420647	468649	1586715	658388	934394	408749	3978251	209065	582993	1342074	1916930	1569779
K13497	1622746	1812108	1047045	5702089	1429581	1100047	3644778	3211585	1346531	2977206	1914132	1939570	1288278	3657352
K13497.1	1622746	1812108	1047045	5702089	1429581	1100047	3644778	3211585	1346531	2977206	1914132	1939570	1288278	3657352
K01713	15375835	14068589	13967438	14445830	7044035	6605555	7561804	5742719	9785272	13647432	11066726	11999158	27031773	15386521
K01713.1	15375835	14068589	13967438	14445830	7044035	6605555	7561804	5742719	9785272	13647432	11066726	11999158	27031773	15386521
K01850	14152845	18025680	11429329	12564924	7908480	7443686	6402160	6703965	14200613	8235011	10599796	11532102	10668409	7702632
K01850.1	14152845	18025680	11429329	12564924	7908480	7443686	6402160	6703965	14200613	8235011	10599796	11532102	10668409	7702632
K13829	3257618	7213300	8210509	14737958	3238003	2650560	5142901	3297431	4018886	5264502	6418786	2278782	2630945	4287240
K13829.1	3257618	7213300	8210509	14737958	3238003	2650560	5142901	3297431	4018886	5264502	6418786	2278782	2630945	4287240
K13498	1718892	2120347	1073108	6146733	1289215	1126395	1546171	930035	990513	1476886	568080	869283	1027760	3489338
K13498.1	1718892	2120347	1073108	6146733	1289215	1126395	1546171	930035	990513	1476886	568080	869283	1027760	3489338
K13832	519080	237682	464786	1188739	793063	492853	2419808	1866215	666631	488058	2154718	928537	539569	255078
K13832.1	519080	237682	464786	1188739	793063	492853	2419808	1866215	666631	488058	2154718	928537	539569	255078
K04093	525361	302379	1065148	1418577	482109	197973	74993	107038	87660	156821	91208	56214	409373	331056
K04093.1	525361	302379	1065148	1418577	482109	197973	74993	107038	87660	156821	91208	56214	409373	331056
K13853	674	374	439	1790	2255	4926	1546	14541	75064	985	4322	1611	7355	1401
K13853.1	674	374	439	1790	2255	4926	1546	14541	75064	985	4322	1611	7355	1401
K04103	107963	9812	21890	209618	390506	7690	9206	38667	22320	12746	221397	51395	28470	518829
K04103.1	107963	9812	21890	209618	390506	7690	9206	38667	22320	12746	221397	51395	28470	518829
K01667	15813810	19828106	19533249	20122749	12362579	17985413	8065760	11369972	16038117	25191724	12589010	14857709	31096280	22896529
K01667.1	15813810	19828106	19533249	20122749	12362579	17985413	8065760	11369972	16038117	25191724	12589010	14857709	31096280	22896529
K03392	328912	88182	80702	1724839	28007	36373	270263	144854	167679	99029	87396	63500	76829	422696
K03392.1	328912	88182	80702	1724839	28007	36373	270263	144854	167679	99029	87396	63500	76829	422696
K02510	698856	603728	829440	3093447	810587	885543	314077	1005562	399648	328876	771199	1044064	641222	782789
K02510.1	698856	603728	829440	3093447	810587	885543	314077	1005562	399648	328876	771199	1044064	641222	782789
K01618	1507813	4197489	1534737	310643	1067511	900402	2144679	228904	328835	609697	827466	1601481	2127930	387121
K01618.1	1507813	4197489	1534737	310643	1067511	900402	2144679	228904	328835	609697	827466	1601481	2127930	387121
K01668	68989	29743	6787	319364	19367	15435	12537	12384	4494	15295	8396	39162	29790	21626
K01668.1	68989	29743	6787	319364	19367	15435	12537	12384	4494	15295	8396	39162	29790	21626
K01593	35807	19799	54735	44296	18426	9390	6698	30255	31825	40274	3160	6743	9057	6221
K01593.1	35807	19799	54735	44296	18426	9390	6698	30255	31825	40274	3160	6743	9057	6221
K01593.2	35807	19799	54735	44296	18426	9390	6698	30255	31825	40274	3160	6743	9057	6221
K00055	1852227	2288109	1252701	1213542	946941	2252991	572979	546244	672454	1020741	422082	573006	2627641	3887566
K00055.1	1852227	2288109	1252701	1213542	946941	2252991	572979	546244	672454	1020741	422082	573006	2627641	3887566
K00055.2	1852227	2288109	1252701	1213542	946941	2252991	572979	546244	672454	1020741	422082	573006	2627641	3887566
K01592	414678	86359	150048	22636	455853	106427	23789	62058	45262	45323	41886	194653	145546	18945
K01592.1	414678	86359	150048	22636	455853	106427	23789	62058	45262	45323	41886	194653	145546	18945
K10219	415908	283638	206590	210609	177203	12890	26045	125622	144848	102107	540281	329528	100857	176989
K10219.1	415908	283638	206590	210609	177203	12890	26045	125622	144848	102107	540281	329528	100857	176989
K10219.2	415908	283638	206590	210609	177203	12890	26045	125622	144848	102107	540281	329528	100857	176989
K01826	99638	77248	225495	48544	47531	36791	21750	58110	38532	84749	38075	53573	23337	20612
K01826.1	99638	77248	225495	48544	47531	36791	21750	58110	38532	84749	38075	53573	23337	20612
K00053	23738462	27887425	23194137	24875071	17083832	14315193	12817538	15144722	26173460	16795913	15132950	18265785	25425289	17689811
K00053.1	23738462	27887425	23194137	24875071	17083832	14315193	12817538	15144722	26173460	16795913	15132950	18265785	25425289	17689811
K01687	25967279	34001898	27027329	29095663	18088848	17811756	27408159	18748789	29760762	20921975	16279720	22508522	23742056	22539904
K01687.1	25967279	34001898	27027329	29095663	18088848	17811756	27408159	18748789	29760762	20921975	16279720	22508522	23742056	22539904
K00263	48240	34761	229633	30922	19728	24592	34160	9119	25509	21182	6667	30443	260390	114953
K00263.1	48240	34761	229633	30922	19728	24592	34160	9119	25509	21182	6667	30443	260390	114953
K00186	4159375	5770382	2768952	3689741	3160187	2267100	3756007	4270967	1239326	2737764	5138064	3665170	4177138	5485332
K00186.1	4159375	5770382	2768952	3689741	3160187	2267100	3756007	4270967	1239326	2737764	5138064	3665170	4177138	5485332
K00187	4404709	6053267	2865302	3712136	3262311	2323702	3788841	4424044	1272505	2791259	5171325	3796865	4248944	6034415
K00187.1	4404709	6053267	2865302	3712136	3262311	2323702	3788841	4424044	1272505	2791259	5171325	3796865	4248944	6034415
K00188	4063694	4859771	2235138	3147248	3257729	1994683	2357272	3328592	868365	2311644	5125492	2864690	3141110	4315041
K00188.1	4063694	4859771	2235138	3147248	3257729	1994683	2357272	3328592	868365	2311644	5125492	2864690	3141110	4315041
K00020	1160811	633692	809523	1403607	837252	267262	640679	799103	682233	407048	154926	634520	2943123	583735
K00020.1	1160811	633692	809523	1403607	837252	267262	640679	799103	682233	407048	154926	634520	2943123	583735
K01969	1344480	1741129	1419139	201999	2193829	1021935	2954984	2435644	4199990	3235924	908683	1653216	2697545	2137715
K01969.1	1344480	1741129	1419139	201999	2193829	1021935	2954984	2435644	4199990	3235924	908683	1653216	2697545	2137715
K13766	1344480	1741129	1419139	201999	2193829	1021935	2954984	2435644	4199990	3235924	908683	1653216	2697545	2137715
K13766.1	1344480	1741129	1419139	201999	2193829	1021935	2954984	2435644	4199990	3235924	908683	1653216	2697545	2137715
K01968	1026029	1475891	1112783	142966	1569157	759895	2001055	2293735	3341212	3214308	879022	1656305	2411281	1918739
K01968.1	1026029	1475891	1112783	142966	1569157	759895	2001055	2293735	3341212	3214308	879022	1656305	2411281	1918739
K00622	2118	4805	181739	129812	115050	40810	39402	74114	132458	167942	34482	100957	114582	111099
K00622.1	2118	4805	181739	129812	115050	40810	39402	74114	132458	167942	34482	100957	114582	111099
K00622.2	2118	4805	181739	129812	115050	40810	39402	74114	132458	167942	34482	100957	114582	111099
K00660	238960	430853	140694	74349	107761	52699	42505	100414	80465	63890	166734	176407	252387	156234
K00660.1	238960	430853	140694	74349	107761	52699	42505	100414	80465	63890	166734	176407	252387	156234
K05281	116616	210953	81284	14764	2243	2702	7834	17146	13623	24204	6929	2818	103292	4985
K05281.1	116616	210953	81284	14764	2243	2702	7834	17146	13623	24204	6929	2818	103292	4985
K01060	5928109	10457049	7402997	16788006	4289576	4286801	3713877	3864488	6106005	4423881	2904080	5887819	4993185	5261167
K01060.1	5928109	10457049	7402997	16788006	4289576	4286801	3713877	3864488	6106005	4423881	2904080	5887819	4993185	5261167
K10852	172227	704275	580489	496031	170199	329350	422010	298847	1078579	308428	145341	245924	183854	287864
K10852.1	172227	704275	580489	496031	170199	329350	422010	298847	1078579	308428	145341	245924	183854	287864
K01434	146903	191721	12774	4653	9880	5111	3565	5604	11969	10461	1108	10486	12965	15231
K01434.1	146903	191721	12774	4653	9880	5111	3565	5604	11969	10461	1108	10486	12965	15231
K06998	8821334	15062978	15354203	16185734	7327932	7003734	20033074	8337006	13983036	16952548	7910476	7066022	27572105	7652075
K06998.1	8821334	15062978	15354203	16185734	7327932	7003734	20033074	8337006	13983036	16952548	7910476	7066022	27572105	7652075
K05957	312592	435914	525251	347927	590088	952877	91693	633606	323483	287353	175062	590897	372786	1254126
K05957.1	312592	435914	525251	347927	590088	952877	91693	633606	323483	287353	175062	590897	372786	1254126
K13607	357006	520030	360541	363999	306620	320086	295922	355485	725719	287329	131536	352809	181423	168959
K13607.1	357006	520030	360541	363999	306620	320086	295922	355485	725719	287329	131536	352809	181423	168959
K01791	38579960	47396768	33967553	44724322	24322984	24711230	18074677	21414886	39658702	25449883	16936778	26350720	68459914	31362528
K01791.1	38579960	47396768	33967553	44724322	24322984	24711230	18074677	21414886	39658702	25449883	16936778	26350720	68459914	31362528
K02472	5858545	7263831	2109592	7897599	2964565	2705512	446980	807521	2201307	2711082	955264	2895395	2128233	3204478
K02472.1	5858545	7263831	2109592	7897599	2964565	2705512	446980	807521	2201307	2711082	955264	2895395	2128233	3204478
K02765	635289	924778	436301	538350	397928	1168842	240440	536432	1316594	417426	1217021	592771	631740	548423
K02765.1	635289	924778	436301	538350	397928	1168842	240440	536432	1316594	417426	1217021	592771	631740	548423
K02804	845139	950837	1328545	820022	593751	1221318	454508	477740	1109926	368497	176610	3130180	2315228	1103741
K02804.1	845139	950837	1328545	820022	593751	1221318	454508	477740	1109926	368497	176610	3130180	2315228	1103741
K02763	1029	2595	1214	133202	85	116	25	130	139	576	321	178	610	3272
K02763.1	1029	2595	1214	133202	85	116	25	130	139	576	321	178	610	3272
K07806	2036291	3999054	2340174	444179	1817336	1633869	317966	453543	287566	649090	692983	2333215	2923099	1235562
K07806.1	2036291	3999054	2340174	444179	1817336	1633869	317966	453543	287566	649090	692983	2333215	2923099	1235562
K04042	19037384	18867061	22228651	24796570	13531394	16565403	23490595	16005304	20159961	13198417	10982036	26759848	28855320	36876699
K04042.1	19037384	18867061	22228651	24796570	13531394	16565403	23490595	16005304	20159961	13198417	10982036	26759848	28855320	36876699
K00972	8134420	8577073	7504958	10285570	5163009	3600708	5043652	6034042	5011125	5217897	5905184	8750434	6474679	10758377
K00972.1	8134420	8577073	7504958	10285570	5163009	3600708	5043652	6034042	5011125	5217897	5905184	8750434	6474679	10758377
K11528	103892	73127	58114	374951	102410	83285	28814	39083	47792	65120	553035	66842	49190	73487
K11528.1	103892	73127	58114	374951	102410	83285	28814	39083	47792	65120	553035	66842	49190	73487
K10012	3898027	6416394	4893221	1674962	3373806	4362717	1846180	2248163	3262124	1282280	3309654	6122626	8232107	6393936
K10012.1	3898027	6416394	4893221	1674962	3373806	4362717	1846180	2248163	3262124	1282280	3309654	6122626	8232107	6393936
K10011	1825220	3931565	1525114	401577	1328910	1353502	198765	416512	232105	498902	660816	2048206	2841836	1091221
K10011.1	1825220	3931565	1525114	401577	1328910	1353502	198765	416512	232105	498902	660816	2048206	2841836	1091221
K13014	1812552	3801718	1511462	386471	1308653	1275284	192550	410769	204361	427074	632131	2040409	2833016	1087953
K13014.1	1812552	3801718	1511462	386471	1308653	1275284	192550	410769	204361	427074	632131	2040409	2833016	1087953
K01443	22261041	28035877	25061964	37825410	17006260	18659133	26871402	23338365	25222295	24200457	12051092	31401552	24768455	31789217
K01443.1	22261041	28035877	25061964	37825410	17006260	18659133	26871402	23338365	25222295	24200457	12051092	31401552	24768455	31789217
K01452	1311854	1222244	2200381	4933045	1938701	967228	837896	2252233	2947471	1066672	2362270	3720424	5994521	3862595
[truncated: 5,470 more rows]
