# Supplementary material for: 1200 high-quality metagenome-assembled genomes from the rumen of African cattle and their relevance in the context of sub-optimal feeding
Source: Genome Biol. 2020 Sep 3;21:229. doi: 10.1186/s13059-020-02144-7 (PMC7469290; doi:10.1186/s13059-020-02144-7)
Supplement: Supplementary file 11 — Additional file 11: Table S8. Overall significantly differentially abundant KOs. Significantly differentially abundant KOs associated with metabolically important pathways in the rumen when comparing 40% (40vs80) and 60% (60vs80) MER diet treatments versus the 80% treatment. Differential abundance was calculated using the likelihood ratio test (LRT) in DESeq2 and was considered statistically significant at FDR (adjusted p-value) < 0.05 threshold. [file 13059_2020_2144_MOESM11_ESM.xlsx]

## Sheet: 40vs80
KO ID	log2FoldChange	padj
K02422	0.767069	0.0353449
K02422.1	0.767069	0.0353449
K02413	0.584381	0.000165241
K02413.1	0.584381	0.000165241
K01318	1.38327	5.71666e-07
K01318.1	1.38327	5.71666e-07
K09695	2.27799	0.0117075
K09695.1	2.27799	0.0117075
K02063	1.81657	0.000597227
K02063.1	1.81657	0.000597227
K03406	0.654504	0.0435665
K03406.1	0.654504	0.0435665
K02406	0.246103	0.0204358
K02406.1	0.246103	0.0204358
K07689	-0.571011	0.0171845
K07689.1	-0.571011	0.0171845
K07662	1.82919	0.00280221
K07662.1	1.82919	0.00280221
K07675	-1.66972	9.57707e-05
K07675.1	-1.66972	9.57707e-05
K07778	-1.29151	0.000182439
K07778.1	-1.29151	0.000182439
K13599	-0.10665	0.000165241
K13599.1	-0.10665	0.000165241
K11618	-1.82549	0.0336622
K11618.1	-1.82549	0.0336622
K07688	1.65037	0.0469022
K07688.1	1.65037	0.0469022
K03071	1.9285	0.0233363
K03071.1	1.9285	0.0233363
K00836	1.09007	1.08599e-05
K00836.1	1.09007	1.08599e-05
K01592	3.25224	0.000721448
K01592.1	3.25224	0.000721448
K01826	1.86538	0.0177864
K01826.1	1.86538	0.0177864
K02474	0.69054	0.00289003
K02474.1	0.69054	0.00289003
K13016	0.291449	0.0045318
K13016.1	0.291449	0.0045318
K02769	2.94178	0.0477526
K02769.1	2.94178	0.0477526
K00863	1.80987	0.0277837
K00863.1	1.80987	0.0277837
K13810	1.86538	0.0177864
K13810.1	1.86538	0.0177864
K13810.2	1.86538	0.0177864
K00281	0.336714	0.00321106
K00281.1	0.336714	0.00321106
K01846	0.720093	1.14724e-07
K01846.1	0.720093	1.14724e-07
K06606	-1.22045	0.00803217
K06606.1	-1.22045	0.00803217
K01686	-0.173641	0.0359152
K01686.1	-0.173641	0.0359152
K13831	-1.4205	0.00445892
K13831.1	-1.4205	0.00445892
K00167	1.86538	0.0177864
K00167.1	1.86538	0.0177864
K01067	0.328327	0.00128413
K01067.1	0.328327	0.00128413
K00626	0.696048	0.037913
K00626.1	0.696048	0.037913
K00626.2	0.696048	0.037913
K01208	-0.0738542	0.0359152
K01208.1	-0.0738542	0.0359152
K05992	0.93373	0.0397739
K05992.1	0.93373	0.0397739
K00198	1.03036	0.0037403
K00198.1	1.03036	0.0037403
K00198.2	1.03036	0.0037403
K14127	1.84503	0.0208862
K14127.1	1.84503	0.0208862
K00208	-0.204161	0.0304514
K00208.1	-0.204161	0.0304514
K01076	-1.25687	0.00348565
K01076.1	-1.25687	0.00348565
K01058	-0.91933	0.0429964
K01058.1	-0.91933	0.0429964
K01058.2	-0.91933	0.0429964
K00038	-2.0166	3.43367e-09
K00038.1	-2.0166	3.43367e-09
K11337	2.66337	0.00061064
K11337.1	2.66337	0.00061064
K03594	0.14255	0.000708831
K03594.1	0.14255	0.000708831
K00568	2.25668	0.0117015
K00568.1	2.25668	0.0117015
K00799	-0.599521	0.000708831
K00799.1	-0.599521	0.000708831
K00799.2	-0.599521	0.000708831
K06978	0.686867	0.00877308
K06890	-0.10794	5.09467e-06
K06903	-0.161344	0.042196
K09749	0.580455	0.0249117
K09770	0.618371	0.0037403
K06882	-0.457045	0.0117075
K07039	-2.67878	0.000182439
K07013	2.46129	0.00379721
K04477	0.931979	0.00532069
K06206	0.377653	0.0167699
K03839	-0.0710232	0.042401
K03725	2.45443	0.000398485
K03725.1	2.45443	0.000398485
K12267	-0.133639	0.0376763
K12267.1	-0.133639	0.0376763
K13069	-0.100968	0.0119346
K13069.1	-0.100968	0.0119346
K00924	-0.14148	0.00280221
K00924.1	-0.14148	0.00280221
K06373	0.411655	0.00289003
K06374	0.411454	0.00252599
K04754	-0.719163	0.0397739
K02022	0.0267152	9.57707e-05
K07270	-1.69294	0.0202524
K03457	-2.07341	0.0266325
K04095	0.36208	0.00507996
K04095.1	0.36208	0.00507996
K13531	-3.6446	0.00061064
K13531.1	-3.6446	0.00061064
K04764	0.476725	0.0470224
K04764.1	0.476725	0.0470224
K04764.2	0.476725	0.0470224
K02855	0.443032	0.0144118
K02855.1	0.443032	0.0144118
K06285	2.60435	0.0208862
K06285.1	2.60435	0.0208862
K03974	1.86538	0.0177864
K03974.1	1.86538	0.0177864
K00557	-2.57647	0.0016861
K00557.1	-2.57647	0.0016861
K14136	-1.48552	0.0117075
K14136.1	-1.48552	0.0117075
K02445	-0.894418	0.0176887
K02445.1	-0.894418	0.0176887
K03297	1.00197	0.0429964
K03297.1	1.00197	0.0429964
K05340	-1.08097	0.0376763
K05340.1	-1.08097	0.0376763
K05595	0.0125553	0.00876005
K05595.1	0.0125553	0.00876005
K03640	0.157889	0.0235371
K03640.1	0.157889	0.0235371
K02198	-0.0615681	0.0353449
K02198.1	-0.0615681	0.0353449
K02068	3.52015	5.73044e-05
K02068.1	3.52015	5.73044e-05

## Sheet: 60vs80
KO ID	log2FoldChange	padj
K02422	-0.227402	0.0353449
K02422.1	-0.227402	0.0353449
K02413	-0.626853	0.000165241
K02413.1	-0.626853	0.000165241
K01318	0.579927	5.71666e-07
K01318.1	0.579927	5.71666e-07
K09695	1.90029	0.0117075
K09695.1	1.90029	0.0117075
K02063	0.782724	0.000597227
K02063.1	0.782724	0.000597227
K03406	-0.264118	0.0435665
K03406.1	-0.264118	0.0435665
K02406	-0.775989	0.0204358
K02406.1	-0.775989	0.0204358
K07689	-1.78659	0.0171845
K07689.1	-1.78659	0.0171845
K07662	1.82662	0.00280221
K07662.1	1.82662	0.00280221
K07675	-1.39355	9.57707e-05
K07675.1	-1.39355	9.57707e-05
K07778	-0.738131	0.000182439
K07778.1	-0.738131	0.000182439
K13599	0.61546	0.000165241
K13599.1	0.61546	0.000165241
K11618	-1.20141	0.0336622
K11618.1	-1.20141	0.0336622
K07688	0.754648	0.0469022
K07688.1	0.754648	0.0469022
K03071	0.492535	0.0233363
K03071.1	0.492535	0.0233363
K00836	0.681552	1.08599e-05
K00836.1	0.681552	1.08599e-05
K01592	1.1712	0.000721448
K01592.1	1.1712	0.000721448
K01826	0.757125	0.0177864
K01826.1	0.757125	0.0177864
K02474	1.00861	0.00289003
K02474.1	1.00861	0.00289003
K13016	0.927482	0.0045318
K13016.1	0.927482	0.0045318
K02769	1.69215	0.0477526
K02769.1	1.69215	0.0477526
K00863	-0.0570308	0.0277837
K00863.1	-0.0570308	0.0277837
K13810	0.757125	0.0177864
K13810.1	0.757125	0.0177864
K13810.2	0.757125	0.0177864
K00281	0.714064	0.00321106
K00281.1	0.714064	0.00321106
K01846	0.49038	1.14724e-07
K01846.1	0.49038	1.14724e-07
K06606	-1.91957	0.00803217
K06606.1	-1.91957	0.00803217
K01686	-0.383627	0.0359152
K01686.1	-0.383627	0.0359152
K13831	-1.44002	0.00445892
K13831.1	-1.44002	0.00445892
K00167	0.757125	0.0177864
K00167.1	0.757125	0.0177864
K01067	0.704218	0.00128413
K01067.1	0.704218	0.00128413
K00626	0.0763443	0.037913
K00626.1	0.0763443	0.037913
K00626.2	0.0763443	0.037913
K01208	-0.546454	0.0359152
K01208.1	-0.546454	0.0359152
K05992	0.393056	0.0397739
K05992.1	0.393056	0.0397739
K00198	-0.0559772	0.0037403
K00198.1	-0.0559772	0.0037403
K00198.2	-0.0559772	0.0037403
K14127	0.569964	0.0208862
K14127.1	0.569964	0.0208862
K00208	0.472518	0.0304514
K00208.1	0.472518	0.0304514
K01076	-1.52303	0.00348565
K01076.1	-1.52303	0.00348565
K01058	0.102757	0.0429964
K01058.1	0.102757	0.0429964
K01058.2	0.102757	0.0429964
K00038	-0.815646	3.43367e-09
K00038.1	-0.815646	3.43367e-09
K11337	2.21061	0.00061064
K11337.1	2.21061	0.00061064
K03594	0.785887	0.000708831
K03594.1	0.785887	0.000708831
K00568	0.867748	0.0117015
K00568.1	0.867748	0.0117015
K00799	-1.64083	0.000708831
K00799.1	-1.64083	0.000708831
K00799.2	-1.64083	0.000708831
K06978	0.0938344	0.00877308
K06890	-0.382858	5.09467e-06
K06903	-0.894513	0.042196
K09749	-0.434125	0.0249117
K09770	-0.337722	0.0037403
K06882	-0.708059	0.0117075
K07039	-2.4888	0.000182439
K07013	0.35385	0.00379721
K04477	0.361569	0.00532069
K06206	-0.209319	0.0167699
K03839	-0.69107	0.042401
K03725	0.634837	0.000398485
K03725.1	0.634837	0.000398485
K12267	0.444264	0.0376763
K12267.1	0.444264	0.0376763
K13069	-0.591279	0.0119346
K13069.1	-0.591279	0.0119346
K00924	0.306063	0.00280221
K00924.1	0.306063	0.00280221
K06373	-0.634418	0.00289003
K06374	-0.614204	0.00252599
K04754	-1.30865	0.0397739
K02022	-0.839353	9.57707e-05
K07270	-1.28571	0.0202524
K03457	-1.77851	0.0266325
K04095	0.69651	0.00507996
K04095.1	0.69651	0.00507996
K13531	-2.20084	0.00061064
K13531.1	-2.20084	0.00061064
K04764	-0.316276	0.0470224
K04764.1	-0.316276	0.0470224
K04764.2	-0.316276	0.0470224
K02855	0.938747	0.0144118
K02855.1	0.938747	0.0144118
K06285	0.576588	0.0208862
K06285.1	0.576588	0.0208862
K03974	0.757125	0.0177864
K03974.1	0.757125	0.0177864
K00557	-0.751195	0.0016861
K00557.1	-0.751195	0.0016861
K14136	-1.73142	0.0117075
K14136.1	-1.73142	0.0117075
K02445	-0.473104	0.0176887
K02445.1	-0.473104	0.0176887
K03297	-0.0674977	0.0429964
K03297.1	-0.0674977	0.0429964
K05340	-0.406298	0.0376763
K05340.1	-0.406298	0.0376763
K05595	0.932477	0.00876005
K05595.1	0.932477	0.00876005
K03640	0.581614	0.0235371
K03640.1	0.581614	0.0235371
K02198	0.920063	0.0353449
K02198.1	0.920063	0.0353449
K02068	-0.139375	5.73044e-05
K02068.1	-0.139375	5.73044e-05
