# Supplementary material for: 1200 high-quality metagenome-assembled genomes from the rumen of African cattle and their relevance in the context of sub-optimal feeding
Source: Genome Biol. 2020 Sep 3;21:229. doi: 10.1186/s13059-020-02144-7 (PMC7469290; doi:10.1186/s13059-020-02144-7)
Supplement: Supplementary file 12 — Additional file 12: Table S9. Contribution of differentially abundant MAGs to metabolic pathways. Absolute counts of KOs associated with significantly differentially abundant MAGs comparing 40% and 60% MER diet treatments versus the 80% treatment. Counts for each taxonomic group in each diet treatment are aggregated into metabolically important pathways within the rumen (KO counts). Using the absolute counts, the log 2 fold change (LFC) of the counts in the 40% and 60% diet treatments has been calculated to give proportional change in contribution of each taxonomic group to each metabolic pathway when compared to the 80% diet treatment (LFC vs 80%). [file 13059_2020_2144_MOESM12_ESM.xlsx]

## Sheet: KOcounts
Pathway - Diet Treatment	Acinetobacter	Azospirillum	Bacteroidales	Bacteroides	Clostridiales	Clostridium	Eubacterium	Mycoplasma	Prevotella	Ruminococcus
Amino acid metabolism 40	37453959	2640446	158151986	5677154	133356408	28021407	32913555	83384	249454551	135349693
Amino acid metabolism 60	3943145	3156312	182294924	584810870	2813974	97439774	1713214	215418	6117012	37220055
Amino acid metabolism 80	35950927	1522116	95954148	2664460	15139073	11838944	60435850	5056716	55762083	4572791
Carbohydrate metabolism 40	61862157	40144222	260375748	10281460	230093196	42998553	52593825	315668	424326874	259532609
Carbohydrate metabolism 60	6512835	31935788	301571523	1059106300	4523614	147422210	2737610	815511	13286821	71471055
Carbohydrate metabolism 80	59379621	14449131	157952849	4825400	27338044	18550733	96572750	19143282	138976881	8778751
Energy metabolism 40	31141494	14662307	129003700	3710266	114610658	17460948	30538350	154856	110301401	105733045
Energy metabolism 60	3278570	11513231	149436720	382199230	2211857	60805812	1589580	400062	5029030	31194825
Energy metabolism 80	29891782	5330730	72213785	1741340	10651318	7355943	56074500	9391044	60659556	3789665
Nucleotide metabolism 40	26091522	33637817	125360117	3397352	76124630	18837780	30877665	315668	179016080	90413545
Nucleotide metabolism 60	2746910	25844667	143115440	349965560	1821033	67090430	1607242	815511	5546889	22190085
Nucleotide metabolism 80	25044466	11806356	83528326	1594480	10792217	8228156	56697550	19143282	58183200	2780317

## Sheet: LFC vs 80%
Pathway - Diet Treatment	Acinetobacter	Azospirillum	Bacteroidales	Bacteroides	Clostridiales	Clostridium	Eubacterium	Mycoplasma	Prevotella	Ruminococcus
Amino acid metabolism 40	0.0590893	0.794703	0.720895	1.09132	3.13894	1.24299	-0.876723	-5.92229	2.16142	4.88747
Amino acid metabolism 60	-3.18861	1.05216	0.925857	7.77798	-2.4276	3.04097	-5.14063	-4.55299	-3.18839	3.02493
Carbohydrate metabolism 40	0.0590893	1.47421	0.721101	1.09132	3.07324	1.21281	-0.876723	-5.92229	1.61033	4.88576
Carbohydrate metabolism 60	-3.18861	1.14419	0.933006	7.77798	-2.59536	2.99041	-5.14063	-4.55299	-3.38678	3.02527
Energy metabolism 40	0.0590893	1.45971	0.837066	1.09132	3.42764	1.24715	-0.876723	-5.92229	0.862644	4.80221
Energy metabolism 60	-3.18861	1.11089	1.04919	7.77798	-2.2677	3.04723	-5.14063	-4.55299	-3.59238	3.04116
Nucleotide metabolism 40	0.0590893	1.51052	0.585741	1.09132	2.81837	1.19499	-0.876723	-5.92229	1.62141	5.02322
Nucleotide metabolism 60	-3.18861	1.1303	0.776842	7.77798	-2.56716	3.02747	-5.14063	-4.55299	-3.39085	2.99659
