# Supplementary material for: 1200 high-quality metagenome-assembled genomes from the rumen of African cattle and their relevance in the context of sub-optimal feeding
Source: Genome Biol. 2020 Sep 3;21:229. doi: 10.1186/s13059-020-02144-7 (PMC7469290; doi:10.1186/s13059-020-02144-7)
Supplement: Supplementary file 13 — Additional file 13: Table S10. Metadata Table for Metagenome Samples. Metadata table containing Sample ID, Period, Animal and Diet treatment information for each sample adapted from Table 7 to be used as input for phyloseq and DESeq2 analyses. [file 13059_2020_2144_MOESM13_ESM.txt]

ID	Animal	Diet	Period
S41T40	S41	T40	P3
S41T60	S41	T60	P2
S43T40	S43	T40	P2
S43T80	S43	T80	P4
S46T40	S46	T40	P4
S46T60	S46	T60	P3
S46T80	S46	T80	P2
S47T60	S47	T60	P4
S47T80	S47	T80	P3
S49T60	S49	T60	P4
S49T80	S49	T80	P3
S52T40	S52	T40	P4
S52T60	S52	T60	P3
S52T80	S52	T80	P2
