# Supplementary material for: 1200 high-quality metagenome-assembled genomes from the rumen of African cattle and their relevance in the context of sub-optimal feeding
Source: Genome Biol. 2020 Sep 3;21:229. doi: 10.1186/s13059-020-02144-7 (PMC7469290; doi:10.1186/s13059-020-02144-7)
Supplement: Supplementary file 14 — Additional file 14: Table S11. Taxonomy Table of MAGs. Complete taxonomy table adapted from Table S1 to be used as input for phyloseq and DESeq2 analyses. [file 13059_2020_2144_MOESM14_ESM.txt]

BinID	kingdom	phylum	class	order	family	genus	species
S47T80_bins.56	Bacteria	Bacteroidetes	Bacteroidia	Bacteroidales	Bacteroidales	Bacteroidales	Bacteroidales
S47T40_bins.90	Archaea	Euryarchaeota	Methanobacteria	Methanobacteriales	Methanobacteriaceae	Methanobrevibacter	Methanobrevibacter
S41T80_bins.356	Archaea	Euryarchaeota	Methanobacteria	Methanobacteriales	Methanobacteriaceae	Methanobrevibacter	Methanobrevibacter
bin.1447	Bacteria	Firmicutes	Clostridia	Clostridiales	Clostridiaceae	Clostridium	Clostridium
S46T100_bins.26	Bacteria	Firmicutes	Erysipelotrichia	Erysipelotrichales	Erysipelotrichaceae	Coprobacillus	Coprobacillus
S41T40_bins.119	Bacteria	Bacteroidetes	Bacteroidia	Bacteroidales	Prevotellaceae	Prevotella	Prevotella
S43T60_bins.169	Bacteria	Firmicutes	Clostridia	Clostridiales	Clostridiaceae	Clostridium	Clostridium
S49T40_bins.302	Bacteria	Bacteroidetes	Bacteroidia	Bacteroidales	Bacteroidales	Bacteroidales	Bacteroidales
S46T40_bins.122	Bacteria	Firmicutes	Clostridia	Clostridiales	Lachnospiraceae	Butyrivibrio	Butyrivibrio
S46T100_bins.91	Bacteria	Bacteroidetes	Bacteroidia	Bacteroidales	Prevotellaceae	Prevotella	Prevotella
S47T80_bins.192	Bacteria	Bacteroidetes	Bacteroidia	Bacteroidales	Bacteroidales	Bacteroidales	Bacteroidales
bin.3249	Bacteria	Firmicutes	Negativicutes	Selenomonadales	Selenomonadaceae	Selenomonas	Selenomonas
S41T40_bins.32	Bacteria	Firmicutes	Clostridia	Clostridiales	Ruminococcaceae	Ruminococcus	Ruminococcus
S47T40_bins.293	Bacteria	Bacteroidetes	Bacteroidia	Bacteroidales	Prevotellaceae	Prevotella	Prevotella
S49T40_bins.153	Bacteria	Firmicutes	Clostridia	Clostridiales	Clostridiaceae	Clostridium	Clostridium
S41T100_bins.206	Bacteria	Firmicutes	Clostridia	Clostridiales	Eubacteriaceae	Eubacterium	Eubacterium
S52T60_bins.256	Bacteria	Bacteroidetes	Bacteroidia	Bacteroidales	Bacteroidales	Bacteroidales	Bacteroidales
S43T100_bins.86	Bacteria	Firmicutes	Clostridia	Clostridiales	Lachnospiraceae	Butyrivibrio	Butyrivibrio
S43T40_bins.30	Bacteria	Bacteroidetes	Bacteroidia	Bacteroidales	Paludibacteraceae	Paludibacter	Paludibacter
S41T100_bins.15	Bacteria	Bacteroidetes	Bacteroidia	Bacteroidales	Bacteroidales	Bacteroidales	Bacteroidales
S49T80_bins.189	Bacteria	Bacteroidetes	Bacteroidia	Bacteroidales	Bacteroidales	Bacteroidales	Bacteroidales
S43T60_bins.210	Bacteria	Firmicutes	Clostridia	Clostridiales	Eubacteriaceae	Eubacterium	Eubacterium
S43T100_bins.156	Bacteria	Firmicutes	Negativicutes	Selenomonadales	Selenomonadaceae	Selenomonas	Selenomonas
S49T80_bins.74	Bacteria	Firmicutes	Clostridia	Clostridiales	Clostridiales	Clostridiales	Clostridiales
S49T80_bins.117	Bacteria	Bacteroidetes	Bacteroidia	Bacteroidales	Prevotellaceae	Prevotella	Prevotella
bin.1559	Bacteria	Tenericutes	Mollicutes	Mycoplasmatales	Mycoplasmataceae	Mycoplasma	Mycoplasma
S43T80_bins.39	Bacteria	Firmicutes	Clostridia	Clostridiales	Clostridiales	Clostridiales	Clostridiales
S46T40_bins.138	Bacteria	Bacteroidetes	Bacteroidia	Bacteroidales	Prevotellaceae	Prevotella	Prevotella
S52T80_bins.18	Bacteria	Firmicutes	Clostridia	Clostridiales	Clostridiaceae	Clostridium	Clostridium
S52T40_bins.95	Bacteria	Firmicutes	Erysipelotrichi	Erysipelotrichales	Erysipelotrichaceae	Erysipelotrichaceae	Erysipelotrichaceae
S49T40_bins.53	Bacteria	Firmicutes	Clostridia	Clostridiales	Clostridiaceae	Clostridium	Clostridium
S46T100_bins.197	Bacteria	Firmicutes	Clostridia	Clostridiales	Clostridiaceae	Clostridium	Clostridium
S52T60_bins.39	Bacteria	Firmicutes	Clostridia	Clostridiales	Clostridiaceae	Clostridium	Clostridium
S52T60_bins.32	Bacteria	Firmicutes	Clostridia	Clostridiales	Ruminococcaceae	Ruminococcus	Ruminococcus
S47T40_bins.96	Bacteria	Tenericutes	Mollicutes	Mycoplasmatales	Mycoplasmataceae	Mycoplasma	Mycoplasma
S43T80_bins.160	Bacteria	Bacteroidetes	Bacteroidia	Bacteroidales	Bacteroidales	Bacteroidales	Bacteroidales
S52T40_bins.208	Bacteria	Bacteroidetes	Bacteroidia	Bacteroidales	Bacteroidales	Bacteroidales	Bacteroidales
S46T40_bins.247	Bacteria	Firmicutes	Clostridia	Clostridiales	Ruminococcaceae	Ruminococcus	Ruminococcus
bin.2409	Bacteria	Firmicutes	Erysipelotrichia	Erysipelotrichales	Erysipelotrichaceae	Coprobacillus	Coprobacillus
S41T100_bins.199	Bacteria	Bacteroidetes	Bacteroidia	Bacteroidales	Bacteroidales	Bacteroidales	Bacteroidales
S49T80_bins.64	Bacteria	Bacteroidetes	Bacteroidia	Bacteroidales	Bacteroidaceae	Bacteroides	Bacteroides
S43T100_bins.272	Bacteria	Bacteroidetes	Bacteroidia	Bacteroidales	Prevotellaceae	Prevotella	Prevotella
S41T40_bins.142	Bacteria	Firmicutes	Clostridia	Clostridiales	Ruminococcaceae	Ruminococcus	Ruminococcus
S52T80_bins.243	Bacteria	Firmicutes	Negativicutes	Selenomonadales	Selenomonadaceae	Selenomonas	Selenomonas
S52T80_bins.107	Bacteria	Firmicutes	Clostridia	Clostridiales	Ruminococcaceae	Faecalibacterium	Faecalibacterium
S46T100_bins.56	Bacteria	Bacteroidetes	Bacteroidia	Bacteroidales	Bacteroidales	Bacteroidales	Bacteroidales
S49T60_bins.89	Bacteria	Bacteroidetes	Bacteroidia	Bacteroidales	Prevotellaceae	Prevotella	Prevotella
S49T80_bins.36	Bacteria	Elusimicrobia	Elusimicrobia	Elusimicrobiales	Elusimicrobiaceae	Elusimicrobium	Elusimicrobium
S43T40_bins.32	Bacteria	Firmicutes	Clostridia	Clostridiales	Clostridiaceae	Clostridium	Clostridium
S43T40_bins.147	Bacteria	Bacteroidetes	Bacteroidia	Bacteroidales	Prevotellaceae	Prevotella	Prevotella
S43T100_bins.67	Bacteria	Lentisphaerae	Lentisphaerae	Lentisphaerae	Lentisphaerae	Lentisphaerae	Lentisphaerae
S49T40_bins.264	Bacteria	Firmicutes	Erysipelotrichia	Erysipelotrichales	Erysipelotrichaceae	Holdemania	Holdemania
S41T100_bins.217	Bacteria	Firmicutes	Erysipelotrichia	Erysipelotrichales	Erysipelotrichaceae	Coprobacillus	Coprobacillus
S47T40_bins.181	Bacteria	Firmicutes	Clostridia	Clostridiales	Clostridiales	Clostridiales	Clostridiales
S47T40_bins.285	Bacteria	Firmicutes	Clostridia	Clostridiales	Clostridiaceae	Clostridium	Clostridium
S47T60_bins.101	Bacteria	Bacteroidetes	Bacteroidia	Bacteroidales	Bacteroidales	Bacteroidales	Bacteroidales
S49T40_bins.155	Bacteria	Firmicutes	Clostridia	Clostridiales	Clostridiaceae	Clostridium	Clostridium
S46T80_bins.44	Bacteria	Firmicutes	Clostridia	Clostridiales	Lachnospiraceae	Butyrivibrio	Butyrivibrio
S46T80_bins.115	Bacteria	Firmicutes	Clostridia	Clostridiales	Clostridiales	Clostridiales	Clostridiales
S47T100_bins.120	Bacteria	Bacteroidetes	Bacteroidia	Bacteroidales	Bacteroidaceae	Bacteroides	Bacteroides
S46T40_bins.246	Bacteria	Bacteroidetes	Bacteroidia	Bacteroidales	Bacteroidales	Bacteroidales	Bacteroidales
S43T80_bins.41	Bacteria	Bacteroidetes	Bacteroidia	Bacteroidales	Rikenellaceae	Alistipes	Alistipes
bin.3491	Bacteria	Firmicutes	Clostridia	Clostridiales	Clostridiales	Clostridiales	Clostridiales
S43T40_bins.257	Bacteria	Firmicutes	Clostridia	Clostridiales	Lachnospiraceae	Butyrivibrio	Butyrivibrio
S46T80_bins.67	Bacteria	Bacteroidetes	Bacteroidia	Bacteroidales	Prevotellaceae	Prevotella	Prevotella
bin.2558	Bacteria	Firmicutes	Erysipelotrichia	Erysipelotrichales	Erysipelotrichaceae	Holdemania	Holdemania
S43T100_bins.9	Bacteria	Bacteroidetes	Bacteroidia	Bacteroidales	Bacteroidales	Bacteroidales	Bacteroidales
S52T60_bins.278	Bacteria	Elusimicrobia	Elusimicrobia	Elusimicrobia	Elusimicrobia	Elusimicrobia	Elusimicrobia
S47T60_bins.68	Bacteria	Bacteroidetes	Bacteroidia	Bacteroidales	Prevotellaceae	Prevotella	Prevotella
S46T60_bins.214	Bacteria	Bacteroidetes	Bacteroidia	Bacteroidales	Prevotellaceae	Prevotella	Prevotella
S41T80_bins.331	Bacteria	Firmicutes	Clostridia	Clostridiales	Clostridiaceae	Clostridium	Clostridium
bin.3238	Bacteria	Firmicutes	Clostridia	Clostridiales	Clostridiaceae	Clostridium	Clostridium
S52T60_bins.253	Bacteria	Bacteroidetes	Bacteroidia	Bacteroidales	Bacteroidales	Bacteroidales	Bacteroidales
S46T100_bins.16	Bacteria	Bacteroidetes	Bacteroidia	Bacteroidales	Bacteroidales	Bacteroidales	Bacteroidales
S41T40_bins.254	Bacteria	Bacteroidetes	Bacteroidia	Bacteroidales	Bacteroidales	Bacteroidales	Bacteroidales
S46T80_bins.169	Bacteria	Planctomycetes	Planctomycetacia	Pirellulales	Pirellulaceae	Pirellulaceae	Pirellulaceae
S52T80_bins.156	Bacteria	Elusimicrobia	Elusimicrobia	Elusimicrobiales	Elusimicrobiaceae	Elusimicrobium	Elusimicrobium
S49T40_bins.205	Bacteria	Firmicutes	Clostridia	Clostridiales	Clostridiaceae	Clostridium	Clostridium
S52T100_bins.170	Bacteria	Firmicutes	Clostridia	Clostridiales	Eubacteriaceae	Eubacterium	Eubacterium
S46T80_bins.13	Bacteria	Firmicutes	Clostridia	Clostridiales	Clostridiales	Clostridiales	Clostridiales
S43T80_bins.272	Bacteria	Bacteroidetes	Bacteroidia	Bacteroidales	Prevotellaceae	Prevotella	Prevotella
S41T100_bins.29	Bacteria	Bacteroidetes	Bacteroidia	Bacteroidales	Prevotellaceae	Prevotella	Prevotella
S52T100_bins.61	Bacteria	Firmicutes	Clostridia	Clostridiales	Clostridiaceae	Clostridium	Clostridium
S41T60_bins.156	Bacteria	Firmicutes	Clostridia	Clostridiales	Clostridiales	Clostridiales	Clostridiales
S49T40_bins.216	Bacteria	Bacteroidetes	Bacteroidia	Bacteroidales	Rikenellaceae	Alistipes	Alistipes
bin.2003	Bacteria	Firmicutes	Clostridia	Clostridiales	Lachnospiraceae	Butyrivibrio	Butyrivibrio
S41T40_bins.111	Bacteria	Firmicutes	Clostridia	Clostridiales	Lachnospiraceae	Butyrivibrio	Butyrivibrio
S41T40_bins.224	Bacteria	Bacteroidetes	Bacteroidia	Bacteroidales	Rikenellaceae	Alistipes	Alistipes
S43T80_bins.148	Bacteria	Bacteroidetes	Bacteroidia	Bacteroidales	Prevotellaceae	Prevotella	Prevotella
S43T80_bins.237	Bacteria	Bacteroidetes	Bacteroidia	Bacteroidales	Prevotellaceae	Prevotella	Prevotella
S52T60_bins.38	Bacteria	Firmicutes	Erysipelotrichia	Erysipelotrichales	Erysipelotrichaceae	Coprobacillus	Coprobacillus
S43T100_bins.112	Bacteria	Firmicutes	Clostridia	Clostridiales	Eubacteriaceae	Eubacterium	Eubacterium
bin.572	Bacteria	Firmicutes	Clostridia	Clostridiales	Eubacteriaceae	Eubacterium	Eubacterium
S43T60_bins.301	Bacteria	Firmicutes	Clostridia	Clostridiales	Eubacteriaceae	Eubacterium	Eubacterium
S43T40_bins.80	Bacteria	Firmicutes	Clostridia	Clostridiales	Clostridiaceae	Clostridium	Clostridium
S52T80_bins.51	Bacteria	Firmicutes	Clostridia	Clostridiales	Lachnospiraceae	Butyrivibrio	Butyrivibrio
S43T60_bins.144	Bacteria	Firmicutes	Clostridia	Clostridiales	Clostridiaceae	Clostridium	Clostridium
S52T40_bins.221	Bacteria	Firmicutes	Clostridia	Clostridiales	Clostridiaceae	Clostridium	Clostridium
S46T40_bins.128	Bacteria	Firmicutes	Clostridia	Clostridiales	Clostridiaceae	Clostridium	Clostridium
S43T40_bins.173	Bacteria	Bacteroidetes	Bacteroidia	Bacteroidales	Bacteroidales	Bacteroidales	Bacteroidales
S47T80_bins.60	Bacteria	Elusimicrobia	Elusimicrobia	Elusimicrobiales	Elusimicrobiaceae	Elusimicrobium	Elusimicrobium
S52T40_bins.121	Bacteria	Firmicutes	Clostridia	Clostridiales	Clostridiaceae	Clostridium	Clostridium
bin.2919	Bacteria	Proteobacteria	Alphaproteobacteria	Rhodospirillales	Rhodospirillaceae	Azospirillum	Azospirillum
S43T40_bins.13	Bacteria	Bacteroidetes	Bacteroidia	Bacteroidales	Bacteroidales	Bacteroidales	Bacteroidales
S41T40_bins.71	Bacteria	Bacteroidetes	Bacteroidia	Bacteroidales	Prevotellaceae	Prevotella	Prevotella
S47T40_bins.286	Bacteria	Bacteroidetes	Bacteroidia	Bacteroidales	Prevotellaceae	Prevotella	Prevotella
S52T40_bins.152	Bacteria	Bacteroidetes	Bacteroidia	Bacteroidales	Bacteroidales	Bacteroidales	Bacteroidales
S46T80_bins.87	Bacteria	Bacteroidetes	Bacteroidia	Bacteroidales	Prevotellaceae	Prevotella	Prevotella
S41T80_bins.150	Bacteria	Bacteroidetes	Bacteroidia	Bacteroidales	Prevotellaceae	Prevotella	Prevotella
S52T40_bins.15	Bacteria	Firmicutes	Clostridia	Clostridiales	Clostridiaceae	Clostridium	Clostridium
S49T60_bins.252	Bacteria	Firmicutes	Clostridia	Clostridiales	Clostridiales	Clostridiales	Clostridiales
S46T60_bins.89	Bacteria	Bacteroidetes	Bacteroidia	Bacteroidales	Prevotellaceae	Prevotella	Prevotella
S52T100_bins.276	Bacteria	Firmicutes	Clostridia	Clostridiales	Ruminococcaceae	Ruminococcus	Ruminococcus
S47T40_bins.160	Bacteria	Bacteroidetes	Bacteroidia	Bacteroidales	Bacteroidaceae	Bacteroides	Bacteroides
S43T60_bins.303	Bacteria	Firmicutes	Clostridia	Clostridiales	Clostridiales	Clostridiales	Clostridiales
S46T60_bins.215	Bacteria	Bacteroidetes	Bacteroidia	Bacteroidales	Prevotellaceae	Prevotella	Prevotella
S43T100_bins.90	Bacteria	Firmicutes	Clostridia	Clostridiales	Lachnospiraceae	Butyrivibrio	Butyrivibrio
S46T60_bins.45	Bacteria	Firmicutes	Clostridia	Clostridiales	Clostridiales	Clostridiales	Clostridiales
S41T60_bins.53	Bacteria	Bacteroidetes	Bacteroidia	Bacteroidales	Prevotellaceae	Prevotella	Prevotella
S52T40_bins.43	Bacteria	Firmicutes	Clostridia	Clostridiales	Ruminococcaceae	Ruminococcus	Ruminococcus
S52T100_bins.153	Bacteria	Firmicutes	Clostridia	Clostridiales	Ruminococcaceae	Ruminococcus	Ruminococcus
S43T100_bins.118	Bacteria	Firmicutes	Clostridia	Clostridiales	Lachnospiraceae	Butyrivibrio	Butyrivibrio
S46T100_bins.234	Bacteria	Bacteroidetes	Bacteroidia	Bacteroidales	Prevotellaceae	Prevotella	Prevotella
S46T60_bins.108	Bacteria	Bacteroidetes	Bacteroidia	Bacteroidales	Prevotellaceae	Prevotella	Prevotella
S52T60_bins.312	Bacteria	Bacteroidetes	Bacteroidia	Bacteroidales	Bacteroidales	Bacteroidales	Bacteroidales
S52T40_bins.180	Bacteria	Bacteroidetes	Bacteroidia	Bacteroidales	Bacteroidales	Bacteroidales	Bacteroidales
S49T40_bins.280	Bacteria	Firmicutes	Clostridia	Clostridiales	Clostridiaceae	Clostridium	Clostridium
S41T40_bins.232	Bacteria	Bacteroidetes	Bacteroidia	Bacteroidales	Prevotellaceae	Prevotella	Prevotella
S47T60_bins.29	Bacteria	Firmicutes	Clostridia	Clostridiales	Clostridiaceae	Clostridium	Clostridium
S52T60_bins.261	Bacteria	Lentisphaerae	Lentisphaerae	Lentisphaerae	Lentisphaerae	Lentisphaerae	Lentisphaerae
S47T60_bins.122	Bacteria	Bacteroidetes	Bacteroidia	Bacteroidales	Prevotellaceae	Prevotella	Prevotella
S52T100_bins.105	Bacteria	Firmicutes	Clostridia	Clostridiales	Clostridiales	Clostridiales	Clostridiales
S49T100_bins.77	Bacteria	Bacteroidetes	Bacteroidia	Bacteroidales	Prevotellaceae	Prevotella	Prevotella
S43T100_bins.254	Bacteria	Firmicutes	Clostridia	Clostridiales	Clostridiales	Clostridiales	Clostridiales
S47T80_bins.114	Bacteria	Firmicutes	Clostridia	Clostridiales	Ruminococcaceae	Ruminococcus	Ruminococcus
S49T80_bins.62	Bacteria	Firmicutes	Clostridia	Clostridiales	Eubacteriaceae	Eubacterium	Eubacterium
S52T60_bins.192	Bacteria	Bacteroidetes	Bacteroidia	Bacteroidales	Bacteroidales	Bacteroidales	Bacteroidales
S52T40_bins.116	Bacteria	Firmicutes	Clostridia	Clostridiales	Clostridiales	Clostridiales	Clostridiales
S49T40_bins.176	Bacteria	Firmicutes	Clostridia	Clostridiales	Ruminococcaceae	Ruminococcus	Ruminococcus
S41T60_bins.171	Bacteria	Firmicutes	Clostridia	Clostridiales	Clostridiales	Clostridiales	Clostridiales
S49T40_bins.284	Bacteria	Firmicutes	Clostridia	Clostridiales	Clostridiaceae	Clostridium	Clostridium
S46T60_bins.97	Bacteria	Firmicutes	Clostridia	Clostridiales	Ruminococcaceae	Ruminococcus	Ruminococcus
S43T60_bins.36	Bacteria	Firmicutes	Clostridia	Clostridiales	Ruminococcaceae	Ruminococcus	Ruminococcus
S41T40_bins.241	Bacteria	Proteobacteria	Alphaproteobacteria	Rhodospirillales	Acetobacteraceae	Acidiphilium	Acidiphilium
S52T80_bins.38	Bacteria	Firmicutes	Clostridia	Clostridiales	Lachnospiraceae	Pseudobutyrivibrio	Pseudobutyrivibrio
bin.2429	Bacteria	Bacteroidetes	Bacteroidia	Bacteroidales	Rikenellaceae	Alistipes	Alistipes
S49T100_bins.13	Bacteria	Bacteroidetes	Bacteroidia	Bacteroidales	Rikenellaceae	Alistipes	Alistipes
S47T40_bins.135	Bacteria	Firmicutes	Clostridia	Clostridiales	Clostridiaceae	Clostridium	Clostridium
S46T100_bins.96	Bacteria	Bacteroidetes	Bacteroidia	Bacteroidales	Prevotellaceae	Prevotella	Prevotella
S49T60_bins.87	Bacteria	Bacteroidetes	Bacteroidia	Bacteroidales	Bacteroidales	Bacteroidales	Bacteroidales
S46T80_bins.168	Bacteria	Bacteroidetes	Bacteroidia	Bacteroidales	Bacteroidales	Bacteroidales	Bacteroidales
S47T40_bins.34	Bacteria	Bacteroidetes	Bacteroidia	Bacteroidales	Bacteroidales	Bacteroidales	Bacteroidales
S47T80_bins.98	Bacteria	Firmicutes	Clostridia	Clostridiales	Lachnospiraceae	Butyrivibrio	Butyrivibrio
S46T100_bins.114	Bacteria	Firmicutes	Clostridia	Clostridiales	Clostridiaceae	Clostridium	Clostridium
S49T100_bins.69	Bacteria	Firmicutes	Clostridia	Clostridiales	Clostridiales	Clostridiales	Clostridiales
S47T40_bins.115	Bacteria	Bacteroidetes	Bacteroidia	Bacteroidales	Bacteroidales	Bacteroidales	Bacteroidales
S41T60_bins.182	Bacteria	Elusimicrobia	Elusimicrobia	Elusimicrobia	Elusimicrobia	Elusimicrobia	Elusimicrobia
S47T40_bins.48	Bacteria	Firmicutes	Clostridia	Clostridiales	Clostridiaceae	Clostridium	Clostridium
S46T100_bins.79	Bacteria	Firmicutes	Clostridia	Clostridiales	Clostridiales	Clostridiales	Clostridiales
bin.2260	Bacteria	Firmicutes	Clostridia	Clostridiales	Clostridiales	Clostridiales	Clostridiales
bin.1633	Bacteria	Proteobacteria	Deltaproteobacteria	Desulfovibrionales	Desulfovibrionaceae	Desulfovibrio	Desulfovibrio
S52T80_bins.126	Bacteria	Proteobacteria	Alphaproteobacteria	Rhodospirillales	Rhodospirillaceae	Azospirillum	Azospirillum
S47T60_bins.100	Bacteria	Bacteroidetes	Bacteroidia	Bacteroidales	Bacteroidaceae	Bacteroides	Bacteroides
S41T40_bins.215	Bacteria	Firmicutes	Clostridia	Clostridiales	Clostridiaceae	Clostridium	Clostridium
S47T80_bins.201	Bacteria	Bacteroidetes	Bacteroidia	Bacteroidales	Bacteroidaceae	Bacteroides	Bacteroides
S52T60_bins.296	Bacteria	Firmicutes	Clostridia	Clostridiales	Lachnospiraceae	Butyrivibrio	Butyrivibrio
bin.1338	Bacteria	Proteobacteria	Alphaproteobacteria	Rickettsiales	Rickettsiales	Rickettsiales	Rickettsiales
S46T100_bins.74	Archaea	Euryarchaeota	Methanobacteria	Methanobacteriales	Methanobacteriaceae	Methanobrevibacter	Methanobrevibacter
S41T40_bins.49	Bacteria	Bacteroidetes	Bacteroidia	Bacteroidales	Prevotellaceae	Prevotella	Prevotella
S52T60_bins.114	Bacteria	Bacteroidetes	Bacteroidia	Bacteroidales	Prevotellaceae	Prevotella	Prevotella
S52T60_bins.51	Bacteria	Firmicutes	Clostridia	Clostridiales	Eubacteriaceae	Eubacterium	Eubacterium
S43T40_bins.15	Bacteria	Tenericutes	Mollicutes	Mycoplasmatales	Mycoplasmataceae	Mycoplasma	Mycoplasma
S49T60_bins.245	Bacteria	Bacteroidetes	Bacteroidia	Bacteroidales	Prevotellaceae	Prevotella	Prevotella
S41T80_bins.134	Bacteria	Firmicutes	Clostridia	Clostridiales	Clostridiales	Clostridiales	Clostridiales
bin.1058	Bacteria	Firmicutes	Clostridia	Clostridiales	Clostridiaceae	Clostridium	Clostridium
S49T80_bins.97	Bacteria	Firmicutes	Clostridia	Clostridiales	Clostridiaceae	Clostridium	Clostridium
S47T80_bins.303	Bacteria	Firmicutes	Clostridia	Clostridiales	Clostridiales	Clostridiales	Clostridiales
S46T100_bins.162	Bacteria	Bacteroidetes	Bacteroidia	Bacteroidales	Bacteroidales	Bacteroidales	Bacteroidales
S49T40_bins.283	Bacteria	Firmicutes	Erysipelotrichia	Erysipelotrichales	Erysipelotrichaceae	Coprobacillus	Coprobacillus
S47T80_bins.264	Bacteria	Elusimicrobia	Elusimicrobia	Elusimicrobiales	Elusimicrobiaceae	Elusimicrobium	Elusimicrobium
S47T60_bins.125	Bacteria	Firmicutes	Erysipelotrichia	Erysipelotrichales	Erysipelotrichaceae	Coprobacillus	Coprobacillus
S43T100_bins.58	Bacteria	Firmicutes	Negativicutes	Selenomonadales	Selenomonadaceae	Selenomonas	Selenomonas
S52T80_bins.159	Bacteria	Firmicutes	Clostridia	Clostridiales	Clostridiales	Clostridiales	Clostridiales
S46T40_bins.41	Bacteria	Bacteroidetes	Bacteroidia	Bacteroidales	Prevotellaceae	Prevotella	Prevotella
S49T60_bins.204	Bacteria	Bacteroidetes	Bacteroidia	Bacteroidales	Prevotellaceae	Prevotella	Prevotella
S52T40_bins.236	Bacteria	Bacteroidetes	Bacteroidia	Bacteroidales	Bacteroidales	Bacteroidales	Bacteroidales
S43T100_bins.247	Bacteria	Bacteroidetes	Bacteroidia	Bacteroidales	Bacteroidaceae	Bacteroides	Bacteroides
S52T60_bins.306	Bacteria	Firmicutes	Clostridia	Clostridiales	Clostridiaceae	Clostridium	Clostridium
S46T100_bins.142	Bacteria	Planctomycetes	Planctomycetacia	Pirellulales	Pirellulaceae	Pirellulaceae	Pirellulaceae
S43T80_bins.8	Bacteria	Bacteroidetes	Bacteroidia	Bacteroidales	Bacteroidaceae	Bacteroides	Bacteroides
S43T80_bins.215	Bacteria	Bacteroidetes	Bacteroidia	Bacteroidales	Prevotellaceae	Prevotella	Prevotella
bin.2706	Bacteria	Proteobacteria	Alphaproteobacteria	Rhodospirillales	Rhodospirillaceae	Azospirillum	Azospirillum
S52T40_bins.88	Bacteria	Proteobacteria	Alphaproteobacteria	Rhodospirillales	Acetobacteraceae	Acidiphilium	Acidiphilium
S52T80_bins.130	Bacteria	Bacteroidetes	Bacteroidia	Bacteroidales	Prevotellaceae	Prevotella	Prevotella
S47T80_bins.275	Bacteria	Bacteroidetes	Bacteroidia	Bacteroidales	Prevotellaceae	Prevotella	Prevotella
S52T80_bins.171	Bacteria	Elusimicrobia	Elusimicrobia	Elusimicrobiales	Elusimicrobiaceae	Elusimicrobium	Elusimicrobium
S52T40_bins.286	Bacteria	Firmicutes	Clostridia	Clostridiales	Clostridiales	Clostridiales	Clostridiales
S49T40_bins.262	Bacteria	Firmicutes	Clostridia	Clostridiales	Clostridiales	Clostridiales	Clostridiales
bin.2974	Bacteria	Firmicutes	Clostridia	Clostridiales	Clostridiales	Clostridiales	Clostridiales
S52T100_bins.172	Bacteria	Firmicutes	Erysipelotrichia	Erysipelotrichales	Erysipelotrichaceae	Coprobacillus	Coprobacillus
S52T80_bins.276	Bacteria	Bacteroidetes	Bacteroidia	Bacteroidales	Paludibacteraceae	Paludibacter	Paludibacter
S41T40_bins.272	Bacteria	Tenericutes	Mollicutes	Mycoplasmatales	Mycoplasmataceae	Mycoplasma	Mycoplasma
S41T40_bins.226	Bacteria	Bacteroidetes	Bacteroidia	Bacteroidales	Bacteroidales	Bacteroidales	Bacteroidales
S46T60_bins.251	Bacteria	Bacteroidetes	Bacteroidia	Bacteroidales	Rikenellaceae	Alistipes	Alistipes
bin.196	Bacteria	Proteobacteria	Alphaproteobacteria	Rhodospirillales	Acetobacteraceae	Acidiphilium	Acidiphilium
S46T80_bins.89	Bacteria	Bacteroidetes	Bacteroidia	Bacteroidales	Bacteroidaceae	Bacteroides	Bacteroides
S46T40_bins.29	Bacteria	Bacteroidetes	Bacteroidia	Bacteroidales	Rikenellaceae	Alistipes	Alistipes
S41T40_bins.26	Bacteria	Planctomycetes	Planctomycetacia	Pirellulales	Pirellulaceae	Pirellulaceae	Pirellulaceae
S46T80_bins.75	Bacteria	Firmicutes	Clostridia	Clostridiales	Clostridiales	Clostridiales	Clostridiales
S52T40_bins.307	Bacteria	Bacteroidetes	Bacteroidia	Bacteroidales	Bacteroidaceae	Bacteroides	Bacteroides
S49T40_bins.138	Bacteria	Bacteroidetes	Bacteroidia	Bacteroidales	Prevotellaceae	Prevotella	Prevotella
S52T80_bins.245	Bacteria	Proteobacteria	Alphaproteobacteria	Rhodospirillales	Acetobacteraceae	Acidiphilium	Acidiphilium
S49T40_bins.105	Bacteria	Firmicutes	Clostridia	Clostridiales	Clostridiaceae	Clostridium	Clostridium
S52T100_bins.58	Bacteria	Firmicutes	Erysipelotrichi	Erysipelotrichales	Erysipelotrichaceae	Erysipelotrichaceae	Erysipelotrichaceae
S46T60_bins.44	Bacteria	Bacteroidetes	Bacteroidia	Bacteroidales	Paludibacteraceae	Paludibacter	Paludibacter
S43T60_bins.201	Bacteria	Bacteroidetes	Bacteroidia	Bacteroidales	Bacteroidaceae	Bacteroides	Bacteroides
S52T60_bins.254	Bacteria	Bacteroidetes	Bacteroidia	Bacteroidales	Prevotellaceae	Prevotella	Prevotella
S49T100_bins.158	Bacteria	Firmicutes	Clostridia	Clostridiales	Ruminococcaceae	Ruminococcus	Ruminococcus
bin.234	Bacteria	Bacteroidetes	Bacteroidia	Bacteroidales	Prevotellaceae	Prevotella	Prevotella
S52T40_bins.107	Bacteria	Bacteroidetes	Bacteroidia	Bacteroidales	Prevotellaceae	Prevotella	Prevotella
S47T40_bins.139	Bacteria	Firmicutes	Clostridia	Clostridiales	Clostridiaceae	Clostridium	Clostridium
S46T80_bins.141	Bacteria	Firmicutes	Clostridia	Clostridiales	Ruminococcaceae	Ruminococcus	Ruminococcus
S52T40_bins.342	Bacteria	Bacteroidetes	Bacteroidia	Bacteroidales	Prevotellaceae	Prevotella	Prevotella
bin.3293	Bacteria	Firmicutes	Clostridia	Clostridiales	Clostridiaceae	Clostridium	Clostridium
S43T100_bins.25	Bacteria	Elusimicrobia	Elusimicrobia	Elusimicrobia	Elusimicrobia	Elusimicrobia	Elusimicrobia
S49T60_bins.246	Bacteria	Firmicutes	Clostridia	Clostridiales	Eubacteriaceae	Eubacterium	Eubacterium
S43T100_bins.130	Bacteria	Firmicutes	Erysipelotrichi	Erysipelotrichales	Erysipelotrichaceae	Erysipelotrichaceae	Erysipelotrichaceae
S43T100_bins.150	Bacteria	Bacteroidetes	Bacteroidia	Bacteroidales	Bacteroidales	Bacteroidales	Bacteroidales
S41T60_bins.301	Bacteria	Bacteroidetes	Bacteroidia	Bacteroidales	Bacteroidales	Bacteroidales	Bacteroidales
S52T40_bins.297	Bacteria	Bacteroidetes	Bacteroidia	Bacteroidales	Bacteroidaceae	Bacteroides	Bacteroides
S52T80_bins.278	Bacteria	Firmicutes	Clostridia	Clostridiales	Clostridiaceae	Clostridium	Clostridium
S43T80_bins.128	Bacteria	Firmicutes	Clostridia	Clostridiales	Ruminococcaceae	Anaerotruncus	Anaerotruncus
bin.1027	Bacteria	Bacteroidetes	Bacteroidia	Bacteroidales	Bacteroidaceae	Bacteroides	Bacteroides
S41T100_bins.138	Bacteria	Firmicutes	Erysipelotrichia	Erysipelotrichales	Erysipelotrichaceae	Solobacterium	Solobacterium
S47T100_bins.77	Bacteria	Bacteroidetes	Bacteroidia	Bacteroidales	Bacteroidales	Bacteroidales	Bacteroidales
S49T80_bins.203	Bacteria	Bacteroidetes	Bacteroidia	Bacteroidales	Bacteroidaceae	Bacteroides	Bacteroides
S49T40_bins.143	Bacteria	Tenericutes	Mollicutes	Mycoplasmatales	Mycoplasmataceae	Mycoplasma	Mycoplasma
S52T60_bins.37	Bacteria	Bacteroidetes	Bacteroidia	Bacteroidales	Prevotellaceae	Prevotella	Prevotella
S43T40_bins.111	Bacteria	Bacteroidetes	Bacteroidia	Bacteroidales	Prevotellaceae	Prevotella	Prevotella
S41T40_bins.277	Bacteria	Firmicutes	Erysipelotrichia	Erysipelotrichales	Erysipelotrichaceae	Holdemania	Holdemania
S47T80_bins.145	Bacteria	Bacteroidetes	Bacteroidia	Bacteroidales	Bacteroidales	Bacteroidales	Bacteroidales
S49T40_bins.83	Bacteria	Bacteroidetes	Bacteroidia	Bacteroidales	Bacteroidaceae	Bacteroides	Bacteroides
bin.151	Bacteria	Firmicutes	Clostridia	Clostridiales	Eubacteriaceae	Eubacterium	Eubacterium
S47T60_bins.132	Bacteria	Elusimicrobia	Elusimicrobia	Elusimicrobiales	Elusimicrobiaceae	Elusimicrobium	Elusimicrobium
S52T100_bins.262	Bacteria	Bacteroidetes	Bacteroidia	Bacteroidales	Rikenellaceae	Alistipes	Alistipes
S52T40_bins.311	Bacteria	Firmicutes	Clostridia	Clostridiales	Eubacteriaceae	Eubacterium	Eubacterium
S46T80_bins.173	Bacteria	Firmicutes	Clostridia	Clostridiales	Clostridiaceae	Clostridium	Clostridium
S52T80_bins.131	Bacteria	Verrucomicrobia	Opitutae	Puniceicoccales	Puniceicoccaceae	Coraliomargarita	Coraliomargarita
S41T40_bins.107	Bacteria	Firmicutes	Clostridia	Clostridiales	Eubacteriaceae	Eubacterium	Eubacterium
S49T60_bins.30	Bacteria	Bacteria	Bacteria	Bacteria	Bacteria	Bacteria	Bacteria
S43T60_bins.218	Bacteria	Bacteroidetes	Bacteroidia	Bacteroidales	Prevotellaceae	Prevotella	Prevotella
S43T100_bins.7	Bacteria	Bacteroidetes	Bacteroidia	Bacteroidales	Bacteroidales	Bacteroidales	Bacteroidales
bin.1262	Bacteria	Bacteroidetes	Bacteroidia	Bacteroidales	Bacteroidales	Bacteroidales	Bacteroidales
S41T80_bins.352	Bacteria	Firmicutes	Clostridia	Clostridiales	Lachnospiraceae	Butyrivibrio	Butyrivibrio
S49T80_bins.132	Bacteria	Firmicutes	Clostridia	Clostridiales	Clostridiaceae	Clostridium	Clostridium
bin.444	Bacteria	Firmicutes	Clostridia	Clostridiales	Clostridiales	Clostridiales	Clostridiales
S52T40_bins.318	Bacteria	Bacteroidetes	Bacteroidia	Bacteroidales	Prevotellaceae	Prevotella	Prevotella
S46T100_bins.231	Bacteria	Bacteroidetes	Bacteroidia	Bacteroidales	Paludibacteraceae	Paludibacter	Paludibacter
S41T40_bins.73	Bacteria	Proteobacteria	Alphaproteobacteria	Rhodospirillales	Acetobacteraceae	Acetobacter	Acetobacter
S47T80_bins.15	Bacteria	Bacteroidetes	Bacteroidia	Bacteroidales	Prevotellaceae	Prevotella	Prevotella
S47T40_bins.149	Bacteria	Bacteroidetes	Bacteroidia	Bacteroidales	Prevotellaceae	Prevotella	Prevotella
S52T40_bins.82	Bacteria	Firmicutes	Clostridia	Clostridiales	Clostridiaceae	Clostridium	Clostridium
S47T80_bins.90	Bacteria	Bacteroidetes	Bacteroidia	Bacteroidales	Prevotellaceae	Prevotella	Prevotella
S43T40_bins.314	Bacteria	Bacteroidetes	Bacteroidia	Bacteroidales	Bacteroidaceae	Bacteroides	Bacteroides
bin.1865	Bacteria	Elusimicrobia	Elusimicrobia	Elusimicrobia	Elusimicrobia	Elusimicrobia	Elusimicrobia
S43T100_bins.216	Bacteria	Bacteroidetes	Bacteroidia	Bacteroidales	Prevotellaceae	Prevotella	Prevotella
S46T60_bins.245	Bacteria	Bacteroidetes	Bacteroidia	Bacteroidales	Bacteroidaceae	Bacteroides	Bacteroides
bin.2709	Bacteria	Firmicutes	Clostridia	Clostridiales	Lachnospiraceae	Butyrivibrio	Butyrivibrio
S43T60_bins.128	Bacteria	Bacteroidetes	Bacteroidia	Bacteroidales	Bacteroidales	Bacteroidales	Bacteroidales
S43T40_bins.84	Bacteria	Bacteroidetes	Bacteroidia	Bacteroidales	Bacteroidales	Bacteroidales	Bacteroidales
S41T40_bins.187	Bacteria	Firmicutes	Erysipelotrichia	Erysipelotrichales	Erysipelotrichaceae	Coprobacillus	Coprobacillus
S52T60_bins.298	Bacteria	Bacteroidetes	Bacteroidia	Bacteroidales	Rikenellaceae	Alistipes	Alistipes
S41T80_bins.172	Bacteria	Bacteroidetes	Bacteroidia	Bacteroidales	Rikenellaceae	Alistipes	Alistipes
S41T40_bins.203	Bacteria	Bacteroidetes	Bacteroidia	Bacteroidales	Bacteroidaceae	Bacteroides	Bacteroides
S46T60_bins.87	Bacteria	Bacteroidetes	Bacteroidia	Bacteroidales	Bacteroidaceae	Bacteroides	Bacteroides
S49T100_bins.64	Bacteria	Bacteroidetes	Bacteroidia	Bacteroidales	Prevotellaceae	Prevotella	Prevotella
S43T60_bins.162	Bacteria	Firmicutes	Clostridia	Clostridiales	Ruminococcaceae	Ruminococcus	Ruminococcus
S52T80_bins.180	Bacteria	Firmicutes	Clostridia	Clostridiales	Ruminococcaceae	Ruminococcus	Ruminococcus
S43T80_bins.103	Bacteria	Firmicutes	Clostridia	Clostridiales	Clostridiaceae	Clostridium	Clostridium
bin.1026	Bacteria	Firmicutes	Clostridia	Clostridiales	Clostridiales Family XIII. Incertae Sedis	Mogibacterium	Mogibacterium
S46T60_bins.144	Bacteria	Bacteroidetes	Bacteroidia	Bacteroidales	Bacteroidaceae	Bacteroides	Bacteroides
S52T60_bins.188	Bacteria	Bacteroidetes	Bacteroidia	Bacteroidales	Bacteroidales	Bacteroidales	Bacteroidales
S43T100_bins.226	Bacteria	Firmicutes	Clostridia	Clostridiales	Clostridiaceae	Clostridium	Clostridium
S49T60_bins.211	Bacteria	Firmicutes	Clostridia	Clostridiales	Clostridiaceae	Clostridium	Clostridium
S52T60_bins.300	Bacteria	Bacteroidetes	Bacteroidia	Bacteroidales	Bacteroidaceae	Bacteroides	Bacteroides
bin.70	Bacteria	Lentisphaerae	Lentisphaerae	Lentisphaerae	Lentisphaerae	Lentisphaerae	Lentisphaerae
S41T100_bins.174	Bacteria	Bacteroidetes	Bacteroidia	Bacteroidales	Bacteroidaceae	Bacteroides	Bacteroides
S52T40_bins.241	Bacteria	Bacteroidetes	Bacteroidia	Bacteroidales	Prevotellaceae	Prevotella	Prevotella
S43T100_bins.26	Bacteria	Firmicutes	Clostridia	Clostridiales	Ruminococcaceae	Ruminococcus	Ruminococcus
S49T100_bins.36	Bacteria	Bacteroidetes	Bacteroidia	Bacteroidales	Prevotellaceae	Prevotella	Prevotella
S41T80_bins.50	Bacteria	Bacteroidetes	Bacteroidia	Bacteroidales	Prevotellaceae	Prevotella	Prevotella
S49T80_bins.107	Bacteria	Proteobacteria	Deltaproteobacteria	Deltaproteobacteria	Deltaproteobacteria	Deltaproteobacteria	Deltaproteobacteria
bin.3410	Bacteria	Firmicutes	Clostridia	Clostridiales	Clostridiaceae	Clostridium	Clostridium
S47T40_bins.24	Bacteria	Firmicutes	Erysipelotrichia	Erysipelotrichales	Erysipelotrichaceae	Coprobacillus	Coprobacillus
S43T60_bins.209	Bacteria	Firmicutes	Clostridia	Clostridiales	Ruminococcaceae	Ruminococcus	Ruminococcus
S47T80_bins.162	Bacteria	Bacteroidetes	Bacteroidia	Bacteroidales	Bacteroidaceae	Bacteroides	Bacteroides
S47T100_bins.134	Bacteria	Bacteroidetes	Bacteroidia	Bacteroidales	Prevotellaceae	Prevotella	Prevotella
S47T40_bins.265	Bacteria	Firmicutes	Clostridia	Clostridiales	Clostridiales	Clostridiales	Clostridiales
S43T80_bins.57	Bacteria	Bacteroidetes	Bacteroidia	Bacteroidales	Prevotellaceae	Prevotella	Prevotella
S41T60_bins.29	Bacteria	Firmicutes	Clostridia	Clostridiales	Ruminococcaceae	Ruminococcus	Ruminococcus
S47T40_bins.16	Bacteria	Firmicutes	Clostridia	Clostridiales	Eubacteriaceae	Eubacterium	Eubacterium
bin.477	Bacteria	Firmicutes	Clostridia	Clostridiales	Clostridiaceae	Clostridium	Clostridium
S46T100_bins.78	Bacteria	Firmicutes	Clostridia	Clostridiales	Clostridiaceae	Clostridium	Clostridium
S46T100_bins.107	Bacteria	Tenericutes	Mollicutes	Mycoplasmatales	Mycoplasmataceae	Mycoplasma	Mycoplasma
S43T80_bins.37	Bacteria	Firmicutes	Clostridia	Clostridiales	Clostridiaceae	Clostridium	Clostridium
S41T40_bins.131	Bacteria	Firmicutes	Clostridia	Clostridiales	Clostridiaceae	Clostridium	Clostridium
S52T100_bins.94	Bacteria	Firmicutes	Clostridia	Clostridiales	Eubacteriaceae	Eubacterium	Eubacterium
S43T80_bins.304	Bacteria	Lentisphaerae	Lentisphaerae	Lentisphaerae	Lentisphaerae	Lentisphaerae	Lentisphaerae
S41T80_bins.151	Bacteria	Bacteroidetes	Bacteroidia	Bacteroidales	Bacteroidales	Bacteroidales	Bacteroidales
S52T40_bins.162	Bacteria	Proteobacteria	Alphaproteobacteria	Rhodospirillales	Acetobacteraceae	Acetobacter	Acetobacter
S52T60_bins.157	Bacteria	Firmicutes	Clostridia	Clostridiales	Clostridiaceae	Clostridium	Clostridium
bin.2084	Bacteria	Firmicutes	Clostridia	Clostridiales	Clostridiaceae	Clostridium	Clostridium
S47T60_bins.107	Bacteria	Firmicutes	Clostridia	Clostridiales	Clostridiaceae	Clostridium	Clostridium
S47T60_bins.181	Bacteria	Bacteroidetes	Bacteroidia	Bacteroidales	Rikenellaceae	Alistipes	Alistipes
S47T60_bins.110	Bacteria	Bacteroidetes	Bacteroidia	Bacteroidales	Bacteroidaceae	Bacteroides	Bacteroides
S43T60_bins.150	Bacteria	Firmicutes	Clostridia	Clostridiales	Eubacteriaceae	Eubacterium	Eubacterium
S49T40_bins.173	Bacteria	Bacteroidetes	Bacteroidia	Bacteroidales	Bacteroidales	Bacteroidales	Bacteroidales
S47T40_bins.12	Bacteria	Firmicutes	Clostridia	Clostridiales	Clostridiaceae	Clostridium	Clostridium
S47T60_bins.23	Bacteria	Firmicutes	Clostridia	Clostridiales	Clostridiaceae	Clostridium	Clostridium
S46T100_bins.7	Bacteria	Bacteroidetes	Bacteroidia	Bacteroidales	Bacteroidales	Bacteroidales	Bacteroidales
S52T80_bins.89	Bacteria	Firmicutes	Clostridia	Clostridiales	Eubacteriaceae	Eubacterium	Eubacterium
S52T40_bins.134	Bacteria	Firmicutes	Clostridia	Clostridiales	Clostridiaceae	Clostridium	Clostridium
S43T40_bins.12	Bacteria	Firmicutes	Clostridia	Clostridiales	Clostridiales	Clostridiales	Clostridiales
S43T100_bins.201	Bacteria	Firmicutes	Erysipelotrichia	Erysipelotrichales	Erysipelotrichaceae	Coprobacillus	Coprobacillus
S46T60_bins.185	Bacteria	Bacteroidetes	Bacteroidia	Bacteroidales	Bacteroidaceae	Bacteroides	Bacteroides
S47T40_bins.287	Bacteria	Planctomycetes	Planctomycetacia	Pirellulales	Pirellulaceae	Pirellulaceae	Pirellulaceae
S46T100_bins.175	Bacteria	Firmicutes	Clostridia	Clostridiales	Clostridiaceae	Clostridium	Clostridium
S47T40_bins.296	Bacteria	Firmicutes	Erysipelotrichia	Erysipelotrichales	Erysipelotrichaceae	Coprobacillus	Coprobacillus
S41T40_bins.165	Bacteria	Firmicutes	Clostridia	Clostridiales	Clostridiaceae	Clostridium	Clostridium
S52T80_bins.249	Bacteria	Bacteroidetes	Bacteroidia	Bacteroidales	Prevotellaceae	Prevotella	Prevotella
S52T60_bins.40	Bacteria	Elusimicrobia	Elusimicrobia	Elusimicrobia	Elusimicrobia	Elusimicrobia	Elusimicrobia
S52T100_bins.183	Bacteria	Bacteroidetes	Bacteroidia	Bacteroidales	Bacteroidales	Bacteroidales	Bacteroidales
S41T100_bins.77	Bacteria	Bacteroidetes	Bacteroidia	Bacteroidales	Prevotellaceae	Prevotella	Prevotella
S41T60_bins.237	Bacteria	Bacteroidetes	Bacteroidia	Bacteroidales	Bacteroidaceae	Bacteroides	Bacteroides
S43T40_bins.230	Bacteria	Bacteroidetes	Bacteroidia	Bacteroidales	Bacteroidales	Bacteroidales	Bacteroidales
S47T40_bins.155	Bacteria	Firmicutes	Clostridia	Clostridiales	Clostridiaceae	Clostridium	Clostridium
S41T80_bins.229	Bacteria	Bacteroidetes	Bacteroidia	Bacteroidales	Bacteroidaceae	Bacteroides	Bacteroides
bin.3077	Bacteria	Firmicutes	Clostridia	Clostridiales	Clostridiales	Clostridiales	Clostridiales
S52T60_bins.36	Bacteria	Spirochaetes	Spirochaetia	Brachyspirales	Brachyspiraceae	Brachyspira	Brachyspira
S49T100_bins.80	Bacteria	Proteobacteria	Gammaproteobacteria	Pseudomonadales	Moraxellaceae	Acinetobacter	Acinetobacter
S46T40_bins.111	Bacteria	Spirochaetes	Spirochaetia	Brachyspirales	Brachyspiraceae	Brachyspira	Brachyspira
S47T80_bins.16	Bacteria	Firmicutes	Clostridia	Clostridiales	Eubacteriaceae	Eubacterium	Eubacterium
S43T40_bins.247	Bacteria	Firmicutes	Clostridia	Clostridiales	Clostridiales	Clostridiales	Clostridiales
S49T40_bins.135	Bacteria	Firmicutes	Erysipelotrichia	Erysipelotrichales	Erysipelotrichaceae	Solobacterium	Solobacterium
S46T60_bins.198	Bacteria	Bacteroidetes	Bacteroidia	Bacteroidales	Rikenellaceae	Alistipes	Alistipes
S52T100_bins.72	Bacteria	Bacteroidetes	Bacteroidia	Bacteroidales	Bacteroidales	Bacteroidales	Bacteroidales
S41T100_bins.118	Bacteria	Firmicutes	Clostridia	Clostridiales	Clostridiales	Clostridiales	Clostridiales
S47T80_bins.32	Bacteria	Firmicutes	Erysipelotrichia	Erysipelotrichales	Erysipelotrichaceae	Coprobacillus	Coprobacillus
S43T100_bins.149	Bacteria	Bacteroidetes	Bacteroidia	Bacteroidales	Bacteroidales	Bacteroidales	Bacteroidales
S47T100_bins.116	Bacteria	Bacteroidetes	Bacteroidia	Bacteroidales	Prevotellaceae	Prevotella	Prevotella
bin.940	Bacteria	Bacteroidetes	Bacteroidia	Bacteroidales	Prevotellaceae	Prevotella	Prevotella
S52T40_bins.312	Bacteria	Tenericutes	Mollicutes	Mycoplasmatales	Mycoplasmataceae	Mycoplasma	Mycoplasma
bin.1957	Bacteria	Bacteroidetes	Bacteroidia	Bacteroidales	Prevotellaceae	Prevotella	Prevotella
S46T60_bins.175	Bacteria	Firmicutes	Negativicutes	Acidaminococcales	Acidaminococcaceae	Phascolarctobacterium	Phascolarctobacterium
S49T80_bins.52	Bacteria	Bacteroidetes	Bacteroidia	Bacteroidales	Bacteroidaceae	Bacteroides	Bacteroides
S52T80_bins.254	Bacteria	Firmicutes	Clostridia	Clostridiales	Clostridiales	Clostridiales	Clostridiales
S52T40_bins.34	Bacteria	Firmicutes	Clostridia	Clostridiales	Clostridiaceae	Clostridium	Clostridium
S43T80_bins.135	Bacteria	Proteobacteria	Alphaproteobacteria	Rhodospirillales	Acetobacteraceae	Acidiphilium	Acidiphilium
S47T100_bins.65	Bacteria	Bacteroidetes	Bacteroidia	Bacteroidales	Bacteroidales	Bacteroidales	Bacteroidales
S52T80_bins.121	Bacteria	Bacteroidetes	Bacteroidia	Bacteroidales	Rikenellaceae	Alistipes	Alistipes
S49T80_bins.94	Bacteria	Tenericutes	Mollicutes	Mycoplasmatales	Mycoplasmataceae	Mycoplasma	Mycoplasma
S47T40_bins.295	Bacteria	Bacteroidetes	Bacteroidia	Bacteroidales	Prevotellaceae	Prevotella	Prevotella
S41T100_bins.93	Bacteria	Firmicutes	Clostridia	Clostridiales	Clostridiaceae	Clostridium	Clostridium
S52T80_bins.114	Bacteria	Lentisphaerae	Lentisphaerae	Lentisphaerae	Lentisphaerae	Lentisphaerae	Lentisphaerae
S47T40_bins.29	Bacteria	Firmicutes	Erysipelotrichia	Erysipelotrichales	Erysipelotrichaceae	Coprobacillus	Coprobacillus
S41T80_bins.250	Bacteria	Lentisphaerae	Lentisphaerae	Lentisphaerae	Lentisphaerae	Lentisphaerae	Lentisphaerae
S47T60_bins.49	Bacteria	Firmicutes	Erysipelotrichia	Erysipelotrichales	Erysipelotrichaceae	Coprobacillus	Coprobacillus
S46T60_bins.104	Bacteria	Firmicutes	Clostridia	Clostridiales	Clostridiaceae	Clostridium	Clostridium
S46T100_bins.161	Bacteria	Firmicutes	Clostridia	Clostridiales	Ruminococcaceae	Ruminococcus	Ruminococcus
S46T60_bins.178	Bacteria	Firmicutes	Clostridia	Clostridiales	Clostridiales	Clostridiales	Clostridiales
S52T40_bins.181	Bacteria	Proteobacteria	Alphaproteobacteria	Rhodospirillales	Acetobacteraceae	Acidiphilium	Acidiphilium
S52T40_bins.37	Bacteria	Firmicutes	Clostridia	Clostridiales	Ruminococcaceae	Ruminococcus	Ruminococcus
S52T40_bins.50	Bacteria	Bacteroidetes	Bacteroidia	Bacteroidales	Bacteroidales	Bacteroidales	Bacteroidales
S47T40_bins.162	Bacteria	Lentisphaerae	Lentisphaerae	Lentisphaerae	Lentisphaerae	Lentisphaerae	Lentisphaerae
S46T80_bins.86	Bacteria	Bacteroidetes	Bacteroidia	Bacteroidales	Bacteroidaceae	Bacteroides	Bacteroides
bin.2983	Bacteria	Firmicutes	Clostridia	Clostridiales	Clostridiaceae	Clostridium	Clostridium
S41T100_bins.116	Bacteria	Bacteroidetes	Bacteroidia	Bacteroidales	Bacteroidales	Bacteroidales	Bacteroidales
S43T80_bins.155	Bacteria	Bacteroidetes	Bacteroidia	Bacteroidales	Prevotellaceae	Prevotella	Prevotella
S52T60_bins.152	Bacteria	Bacteroidetes	Bacteroidia	Bacteroidales	Bacteroidales	Bacteroidales	Bacteroidales
S41T100_bins.185	Bacteria	Bacteroidetes	Bacteroidia	Bacteroidales	Prevotellaceae	Prevotella	Prevotella
S47T40_bins.299	Archaea	Euryarchaeota	Methanobacteria	Methanobacteriales	Methanobacteriaceae	Methanobrevibacter	Methanobrevibacter
S43T100_bins.44	Bacteria	Bacteroidetes	Bacteroidia	Bacteroidales	Prevotellaceae	Prevotella	Prevotella
S46T60_bins.77	Bacteria	Firmicutes	Clostridia	Clostridiales	Clostridiales	Clostridiales	Clostridiales
S43T80_bins.281	Bacteria	Bacteroidetes	Bacteroidia	Bacteroidales	Prevotellaceae	Prevotella	Prevotella
S46T80_bins.103	Bacteria	Bacteroidetes	Bacteroidia	Bacteroidales	Bacteroidales	Bacteroidales	Bacteroidales
S43T60_bins.58	Bacteria	Firmicutes	Clostridia	Clostridiales	Clostridiales	Clostridiales	Clostridiales
bin.3085	Bacteria	Bacteroidetes	Bacteroidia	Bacteroidales	Prevotellaceae	Prevotella	Prevotella
bin.1163	Bacteria	Tenericutes	Mollicutes	Mycoplasmatales	Mycoplasmataceae	Mycoplasma	Mycoplasma
S41T40_bins.75	Bacteria	Bacteroidetes	Bacteroidia	Bacteroidales	Prevotellaceae	Prevotella	Prevotella
S49T40_bins.90	Bacteria	Bacteroidetes	Bacteroidia	Bacteroidales	Rikenellaceae	Alistipes	Alistipes
S47T80_bins.35	Bacteria	Firmicutes	Clostridia	Clostridiales	Clostridiaceae	Clostridium	Clostridium
S52T60_bins.218	Bacteria	Fibrobacteres	Fibrobacteria	Fibrobacterales	Fibrobacteraceae	Fibrobacter	succinogenes
S52T40_bins.138	Bacteria	Firmicutes	Clostridia	Clostridiales	Eubacteriaceae	Eubacterium	Eubacterium
S49T100_bins.146	Bacteria	Firmicutes	Clostridia	Clostridiales	Clostridiaceae	Clostridium	Clostridium
S41T80_bins.169	Bacteria	Firmicutes	Erysipelotrichia	Erysipelotrichales	Erysipelotrichaceae	Holdemania	Holdemania
S49T100_bins.94	Bacteria	Firmicutes	Clostridia	Clostridiales	Clostridiaceae	Clostridium	Clostridium
S41T40_bins.84	Bacteria	Proteobacteria	Alphaproteobacteria	Rhodospirillales	Acetobacteraceae	Acetobacter	Acetobacter
bin.2276	Bacteria	Proteobacteria	Alphaproteobacteria	Rhodospirillales	Acetobacteraceae	Acidiphilium	Acidiphilium
S43T60_bins.30	Bacteria	Lentisphaerae	Lentisphaerae	Lentisphaerae	Lentisphaerae	Lentisphaerae	Lentisphaerae
bin.1207	Bacteria	Proteobacteria	Alphaproteobacteria	Rhodospirillales	Acetobacteraceae	Acetobacter	Acetobacter
S52T80_bins.1	Bacteria	Bacteroidetes	Bacteroidia	Bacteroidales	Prevotellaceae	Prevotella	Prevotella
S49T80_bins.214	Bacteria	Fusobacteria	Fusobacteriia	Fusobacteriales	Fusobacteriaceae	Fusobacterium	Fusobacterium
S47T60_bins.192	Bacteria	Firmicutes	Clostridia	Clostridiales	Clostridiaceae	Clostridium	Clostridium
S46T60_bins.119	Bacteria	Bacteroidetes	Bacteroidia	Bacteroidales	Bacteroidales	Bacteroidales	Bacteroidales
S46T60_bins.17	Bacteria	Lentisphaerae	Lentisphaerae	Lentisphaerae	Lentisphaerae	Lentisphaerae	Lentisphaerae
S49T40_bins.320	Bacteria	Firmicutes	Clostridia	Clostridiales	Clostridiales	Clostridiales	Clostridiales
S49T80_bins.140	Bacteria	Firmicutes	Erysipelotrichia	Erysipelotrichales	Erysipelotrichaceae	Coprobacillus	Coprobacillus
S49T60_bins.4	Bacteria	Firmicutes	Clostridia	Clostridiales	Clostridiaceae	Clostridium	Clostridium
S52T40_bins.175	Bacteria	Bacteroidetes	Bacteroidia	Bacteroidales	Prevotellaceae	Prevotella	Prevotella
S46T60_bins.179	Bacteria	Bacteroidetes	Bacteroidia	Bacteroidales	Prevotellaceae	Prevotella	Prevotella
S49T40_bins.16	Bacteria	Bacteroidetes	Bacteroidia	Bacteroidales	Paludibacteraceae	Paludibacter	Paludibacter
S47T60_bins.234	Bacteria	Tenericutes	Mollicutes	Mycoplasmatales	Mycoplasmataceae	Mycoplasma	Mycoplasma
bin.1961	Bacteria	Tenericutes	Mollicutes	Mycoplasmatales	Mycoplasmataceae	Mycoplasma	Mycoplasma
S52T40_bins.309	Bacteria	Proteobacteria	Alphaproteobacteria	Rhodospirillales	Rhodospirillaceae	Azospirillum	Azospirillum
S41T80_bins.210	Bacteria	Proteobacteria	Alphaproteobacteria	Rhodospirillales	Rhodospirillaceae	Azospirillum	Azospirillum
S41T60_bins.179	Bacteria	Firmicutes	Clostridia	Clostridiales	Lachnospiraceae	Butyrivibrio	Butyrivibrio
S49T40_bins.122	Bacteria	Firmicutes	Clostridia	Clostridiales	Clostridiales	Clostridiales	Clostridiales
bin.1061	Bacteria	Firmicutes	Clostridia	Clostridiales	Clostridiaceae	Clostridium	Clostridium
S52T40_bins.233	Bacteria	Bacteroidetes	Bacteroidia	Bacteroidales	Bacteroidaceae	Bacteroides	Bacteroides
S52T80_bins.293	Bacteria	Lentisphaerae	Lentisphaerae	Lentisphaerae	Lentisphaerae	Lentisphaerae	Lentisphaerae
S47T100_bins.70	Bacteria	Bacteroidetes	Bacteroidia	Bacteroidales	Rikenellaceae	Alistipes	Alistipes
S52T80_bins.217	Bacteria	Firmicutes	Clostridia	Clostridiales	Clostridiaceae	Clostridium	Clostridium
S47T80_bins.177	Bacteria	Firmicutes	Clostridia	Clostridiales	Ruminococcaceae	Ruminococcus	Ruminococcus
S52T60_bins.33	Bacteria	Bacteroidetes	Bacteroidia	Bacteroidales	Prevotellaceae	Prevotella	Prevotella
S43T60_bins.113	Bacteria	Bacteroidetes	Bacteroidia	Bacteroidales	Bacteroidaceae	Bacteroides	Bacteroides
S49T100_bins.154	Bacteria	Bacteroidetes	Bacteroidia	Bacteroidales	Prevotellaceae	Prevotella	Prevotella
bin.1763	Bacteria	Firmicutes	Clostridia	Clostridiales	Clostridiales	Clostridiales	Clostridiales
S43T100_bins.184	Bacteria	Bacteroidetes	Bacteroidia	Bacteroidales	Bacteroidaceae	Bacteroides	Bacteroides
S46T100_bins.83	Bacteria	Lentisphaerae	Lentisphaerae	Lentisphaerae	Lentisphaerae	Lentisphaerae	Lentisphaerae
S52T80_bins.266	Bacteria	Firmicutes	Clostridia	Clostridiales	Clostridiaceae	Clostridium	Clostridium
S46T40_bins.69	Bacteria	Fusobacteria	Fusobacteriia	Fusobacteriales	Fusobacteriaceae	Fusobacterium	Fusobacterium
S43T100_bins.268	Bacteria	Bacteroidetes	Bacteroidia	Bacteroidales	Bacteroidaceae	Bacteroides	Bacteroides
S43T100_bins.126	Bacteria	Firmicutes	Clostridia	Clostridiales	Clostridiaceae	Clostridium	Clostridium
S46T60_bins.221	Bacteria	Proteobacteria	Alphaproteobacteria	Rhodospirillales	Rhodospirillaceae	Azospirillum	Azospirillum
S52T100_bins.31	Bacteria	Firmicutes	Clostridia	Clostridiales	Clostridiaceae	Clostridium	Clostridium
S43T80_bins.40	Bacteria	Bacteroidetes	Bacteroidia	Bacteroidales	Bacteroidaceae	Bacteroides	Bacteroides
S47T80_bins.278	Bacteria	Bacteroidetes	Bacteroidia	Bacteroidales	Prevotellaceae	Prevotella	Prevotella
bin.2912	Bacteria	Spirochaetes	Spirochaetia	Spirochaetales	Spirochaetaceae	Sphaerochaeta	Sphaerochaeta
S46T100_bins.76	Bacteria	Lentisphaerae	Lentisphaerae	Lentisphaerae	Lentisphaerae	Lentisphaerae	Lentisphaerae
S46T60_bins.24	Bacteria	Bacteroidetes	Bacteroidia	Bacteroidales	Prevotellaceae	Prevotella	Prevotella
S41T40_bins.70	Bacteria	Firmicutes	Clostridia	Clostridiales	Eubacteriaceae	Eubacterium	Eubacterium
S43T100_bins.46	Bacteria	Bacteroidetes	Bacteroidia	Bacteroidales	Prevotellaceae	Prevotella	Prevotella
S41T100_bins.130	Bacteria	Bacteroidetes	Bacteroidia	Bacteroidales	Prevotellaceae	Prevotella	Prevotella
S43T100_bins.236	Bacteria	Firmicutes	Erysipelotrichia	Erysipelotrichales	Erysipelotrichaceae	Coprobacillus	Coprobacillus
S43T80_bins.255	Bacteria	Bacteroidetes	Bacteroidia	Bacteroidales	Prevotellaceae	Prevotella	Prevotella
S52T60_bins.260	Bacteria	Bacteroidetes	Bacteroidia	Bacteroidales	Prevotellaceae	Prevotella	Prevotella
S43T80_bins.146	Bacteria	Bacteroidetes	Bacteroidia	Bacteroidales	Rikenellaceae	Alistipes	Alistipes
S46T80_bins.96	Bacteria	Bacteroidetes	Bacteroidia	Bacteroidales	Prevotellaceae	Prevotella	Prevotella
S46T40_bins.184	Bacteria	Firmicutes	Clostridia	Clostridiales	Clostridiaceae	Clostridium	Clostridium
S52T60_bins.22	Bacteria	Lentisphaerae	Lentisphaerae	Lentisphaerae	Lentisphaerae	Lentisphaerae	Lentisphaerae
S47T60_bins.141	Bacteria	Firmicutes	Clostridia	Clostridiales	Clostridiaceae	Clostridium	Clostridium
S43T60_bins.257	Bacteria	Firmicutes	Clostridia	Clostridiales	Clostridiaceae	Clostridium	Clostridium
S41T80_bins.71	Bacteria	Firmicutes	Clostridia	Clostridiales	Clostridiaceae	Clostridium	Clostridium
S46T40_bins.118	Bacteria	Firmicutes	Clostridia	Clostridiales	Clostridiales	Clostridiales	Clostridiales
bin.519	Bacteria	Lentisphaerae	Lentisphaerae	Lentisphaerae	Lentisphaerae	Lentisphaerae	Lentisphaerae
S49T100_bins.130	Bacteria	Bacteroidetes	Bacteroidia	Bacteroidales	Bacteroidaceae	Bacteroides	Bacteroides
bin.1821	Bacteria	Firmicutes	Clostridia	Clostridiales	Clostridiales	Clostridiales	Clostridiales
S49T80_bins.150	Bacteria	Firmicutes	Clostridia	Clostridiales	Clostridiaceae	Clostridium	Clostridium
S43T80_bins.263	Bacteria	Firmicutes	Clostridia	Clostridiales	Clostridiales	Clostridiales	Clostridiales
S49T40_bins.207	Bacteria	Actinobacteria	Coriobacteriia	Eggerthellales	Eggerthellaceae	Eggerthella	Eggerthella
bin.1659	Bacteria	Firmicutes	Clostridia	Clostridiales	Clostridiaceae	Clostridium	Clostridium
S46T40_bins.116	Bacteria	Proteobacteria	Alphaproteobacteria	Rhodospirillales	Acetobacteraceae	Acidiphilium	Acidiphilium
S46T80_bins.97	Bacteria	Firmicutes	Clostridia	Clostridiales	Clostridiaceae	Clostridium	Clostridium
bin.1905	Bacteria	Firmicutes	Clostridia	Clostridiales	Clostridiales	Clostridiales	Clostridiales
S46T40_bins.61	Bacteria	Firmicutes	Clostridia	Clostridiales	Clostridiaceae	Clostridium	Clostridium
S47T40_bins.40	Bacteria	Bacteroidetes	Bacteroidia	Bacteroidales	Prevotellaceae	Prevotella	Prevotella
S43T60_bins.27	Bacteria	Firmicutes	Clostridia	Clostridiales	Ruminococcaceae	Faecalibacterium	Faecalibacterium
S43T100_bins.287	Bacteria	Bacteroidetes	Bacteroidia	Bacteroidales	Prevotellaceae	Prevotella	Prevotella
S41T40_bins.285	Bacteria	Firmicutes	Clostridia	Clostridiales	Eubacteriaceae	Eubacterium	Eubacterium
S43T40_bins.47	Bacteria	Fusobacteria	Fusobacteriia	Fusobacteriales	Fusobacteriaceae	Fusobacterium	Fusobacterium
S47T60_bins.79	Bacteria	Bacteroidetes	Bacteroidia	Bacteroidales	Prevotellaceae	Prevotella	Prevotella
S52T100_bins.293	Bacteria	Bacteroidetes	Bacteroidia	Bacteroidales	Bacteroidales	Bacteroidales	Bacteroidales
bin.2627	Bacteria	Elusimicrobia	Elusimicrobia	Elusimicrobiales	Elusimicrobiaceae	Elusimicrobium	Elusimicrobium
S52T100_bins.163	Bacteria	Bacteroidetes	Bacteroidia	Bacteroidales	Prevotellaceae	Prevotella	Prevotella
S43T40_bins.203	Bacteria	Tenericutes	Mollicutes	Mycoplasmatales	Mycoplasmataceae	Mycoplasma	Mycoplasma
S46T40_bins.233	Bacteria	Firmicutes	Clostridia	Clostridiales	Clostridiaceae	Clostridium	Clostridium
bin.2954	Bacteria	Bacteroidetes	Bacteroidia	Bacteroidales	Prevotellaceae	Prevotella	Prevotella
bin.1320	Bacteria	Firmicutes	Clostridia	Clostridiales	Clostridiaceae	Clostridium	Clostridium
bin.323	Bacteria	Firmicutes	Clostridia	Clostridiales	Clostridiaceae	Clostridium	Clostridium
bin.1258	Bacteria	Firmicutes	Clostridia	Clostridiales	Clostridiaceae	Clostridium	Clostridium
S49T100_bins.72	Bacteria	Bacteroidetes	Bacteroidia	Bacteroidales	Bacteroidales	Bacteroidales	Bacteroidales
S43T60_bins.181	Bacteria	Bacteroidetes	Bacteroidia	Bacteroidales	Rikenellaceae	Alistipes	Alistipes
S52T80_bins.69	Bacteria	Firmicutes	Clostridia	Clostridiales	Clostridiales	Clostridiales	Clostridiales
S52T80_bins.24	Bacteria	Firmicutes	Clostridia	Clostridiales	Clostridiaceae	Clostridium	Clostridium
S43T80_bins.217	Bacteria	Lentisphaerae	Lentisphaerae	Lentisphaerae	Lentisphaerae	Lentisphaerae	Lentisphaerae
bin.1341	Bacteria	Firmicutes	Clostridia	Clostridiales	Lachnospiraceae	Butyrivibrio	Butyrivibrio
S43T40_bins.272	Bacteria	Bacteroidetes	Bacteroidia	Bacteroidales	Bacteroidales	Bacteroidales	Bacteroidales
bin.3372	Bacteria	Lentisphaerae	Lentisphaerae	Lentisphaerae	Lentisphaerae	Lentisphaerae	Lentisphaerae
S41T40_bins.68	Bacteria	Proteobacteria	Alphaproteobacteria	Rhodospirillales	Rhodospirillaceae	Azospirillum	Azospirillum
S46T100_bins.3	Bacteria	Bacteroidetes	Bacteroidia	Bacteroidales	Bacteroidales	Bacteroidales	Bacteroidales
bin.2211	Bacteria	Firmicutes	Clostridia	Clostridiales	Clostridiaceae	Clostridium	Clostridium
S43T40_bins.29	Bacteria	Bacteroidetes	Bacteroidia	Bacteroidales	Prevotellaceae	Prevotella	Prevotella
S43T40_bins.266	Bacteria	Proteobacteria	Alphaproteobacteria	Rhodospirillales	Rhodospirillaceae	Azospirillum	Azospirillum
S46T80_bins.63	Bacteria	Bacteroidetes	Bacteroidia	Bacteroidales	Prevotellaceae	Prevotella	Prevotella
S49T40_bins.285	Bacteria	Bacteria	Bacteria	Bacteria	Bacteria	Bacteria	Bacteria
S41T40_bins.265	Bacteria	Firmicutes	Clostridia	Clostridiales	Eubacteriaceae	Eubacterium	Eubacterium
bin.855	Bacteria	Proteobacteria	Alphaproteobacteria	Rhodospirillales	Acetobacteraceae	Acetobacter	Acetobacter
S47T60_bins.41	Bacteria	Lentisphaerae	Lentisphaerae	Lentisphaerae	Lentisphaerae	Lentisphaerae	Lentisphaerae
S41T40_bins.144	Bacteria	Bacteroidetes	Bacteroidia	Bacteroidales	Bacteroidaceae	Bacteroides	Bacteroides
S43T40_bins.117	Bacteria	Proteobacteria	Alphaproteobacteria	Rhodospirillales	Rhodospirillaceae	Azospirillum	Azospirillum
bin.3300	Bacteria	Firmicutes	Erysipelotrichia	Erysipelotrichales	Erysipelotrichaceae	Coprobacillus	Coprobacillus
S52T80_bins.22	Bacteria	Bacteroidetes	Bacteroidia	Bacteroidales	Bacteroidaceae	Bacteroides	Bacteroides
bin.2699	Bacteria	Proteobacteria	Alphaproteobacteria	Rhodospirillales	Acetobacteraceae	Acidiphilium	Acidiphilium
S49T60_bins.121	Bacteria	Elusimicrobia	Elusimicrobia	Elusimicrobia	Elusimicrobia	Elusimicrobia	Elusimicrobia
S41T40_bins.109	Bacteria	Firmicutes	Clostridia	Clostridiales	Clostridiaceae	Clostridium	Clostridium
bin.1729	Bacteria	Firmicutes	Clostridia	Clostridiales	Ruminococcaceae	Faecalibacterium	Faecalibacterium
S46T40_bins.127	Bacteria	Bacteroidetes	Bacteroidia	Bacteroidales	Prevotellaceae	Prevotella	Prevotella
S47T80_bins.85	Bacteria	Firmicutes	Clostridia	Clostridiales	Clostridiaceae	Clostridium	Clostridium
S41T60_bins.103	Bacteria	Firmicutes	Clostridia	Clostridiales	Clostridiaceae	Clostridium	Clostridium
S43T80_bins.211	Bacteria	Firmicutes	Clostridia	Clostridiales	Clostridiaceae	Clostridium	Clostridium
S52T60_bins.220	Bacteria	Bacteroidetes	Bacteroidia	Bacteroidales	Rikenellaceae	Alistipes	Alistipes
bin.1170	Bacteria	Firmicutes	Clostridia	Clostridiales	Ruminococcaceae	Ruminococcus	Ruminococcus
S52T60_bins.183	Bacteria	Bacteroidetes	Bacteroidia	Bacteroidales	Bacteroidaceae	Bacteroides	Bacteroides
S46T80_bins.53	Bacteria	Firmicutes	Erysipelotrichia	Erysipelotrichales	Erysipelotrichaceae	Coprobacillus	Coprobacillus
S46T80_bins.126	Bacteria	Lentisphaerae	Lentisphaerae	Lentisphaerae	Lentisphaerae	Lentisphaerae	Lentisphaerae
S52T60_bins.3	Bacteria	Firmicutes	Clostridia	Clostridiales	Eubacteriaceae	Eubacterium	Eubacterium
S41T40_bins.138	Bacteria	Firmicutes	Clostridia	Clostridiales	Clostridiaceae	Clostridium	Clostridium
S47T60_bins.1	Bacteria	Bacteroidetes	Bacteroidia	Bacteroidales	Prevotellaceae	Prevotella	Prevotella
S46T40_bins.180	Bacteria	Firmicutes	Clostridia	Clostridiales	Ruminococcaceae	Ruminococcus	Ruminococcus
bin.1140	Bacteria	Bacteroidetes	Bacteroidia	Bacteroidales	Bacteroidaceae	Bacteroides	Bacteroides
S52T60_bins.305	Bacteria	Firmicutes	Clostridia	Clostridiales	Clostridiales	Clostridiales	Clostridiales
S49T80_bins.202	Bacteria	Proteobacteria	Gammaproteobacteria	Pseudomonadales	Moraxellaceae	Acinetobacter	Acinetobacter
S43T40_bins.307	Bacteria	Bacteroidetes	Bacteroidia	Bacteroidales	Bacteroidales	Bacteroidales	Bacteroidales
S41T60_bins.128	Bacteria	Firmicutes	Clostridia	Clostridiales	Clostridiaceae	Clostridium	Clostridium
bin.1682	Bacteria	Tenericutes	Mollicutes	Mycoplasmatales	Mycoplasmataceae	Mycoplasma	Mycoplasma
S52T80_bins.143	Bacteria	Firmicutes	Clostridia	Clostridiales	Ruminococcaceae	Ruminococcus	Ruminococcus
S47T60_bins.57	Bacteria	Firmicutes	Clostridia	Clostridiales	Eubacteriaceae	Eubacterium	Eubacterium
bin.1180	Bacteria	Bacteroidetes	Bacteroidia	Bacteroidales	Prevotellaceae	Prevotella	Prevotella
bin.225	Bacteria	Firmicutes	Erysipelotrichia	Erysipelotrichales	Erysipelotrichaceae	Coprobacillus	Coprobacillus
S46T40_bins.56	Bacteria	Bacteroidetes	Bacteroidia	Bacteroidales	Bacteroidaceae	Bacteroides	Bacteroides
S47T40_bins.158	Bacteria	Firmicutes	Clostridia	Clostridiales	Clostridiaceae	Clostridium	Clostridium
S52T80_bins.98	Bacteria	Bacteroidetes	Bacteroidia	Bacteroidales	Bacteroidaceae	Bacteroides	Bacteroides
S49T60_bins.91	Bacteria	Bacteroidetes	Bacteroidia	Bacteroidales	Prevotellaceae	Prevotella	Prevotella
S46T60_bins.67	Bacteria	Firmicutes	Clostridia	Clostridiales	Ruminococcaceae	Ruminococcus	Ruminococcus
S46T40_bins.249	Bacteria	Lentisphaerae	Lentisphaerae	Lentisphaerae	Lentisphaerae	Lentisphaerae	Lentisphaerae
S43T40_bins.240	Bacteria	Firmicutes	Clostridia	Clostridiales	Eubacteriaceae	Eubacteriaceae	Eubacteriaceae
S46T100_bins.137	Bacteria	Bacteroidetes	Bacteroidia	Bacteroidales	Prevotellaceae	Prevotella	Prevotella
S47T40_bins.76	Bacteria	Lentisphaerae	Lentisphaerae	Lentisphaerae	Lentisphaerae	Lentisphaerae	Lentisphaerae
S43T100_bins.231	Bacteria	Firmicutes	Clostridia	Clostridiales	Clostridiales	Clostridiales	Clostridiales
S47T40_bins.203	Bacteria	Actinobacteria	Coriobacteriia	Eggerthellales	Eggerthellaceae	Eggerthella	Eggerthella
bin.33	Bacteria	Firmicutes	Clostridia	Clostridiales	Clostridiales	Clostridiales	Clostridiales
S43T40_bins.136	Bacteria	Bacteroidetes	Bacteroidia	Bacteroidales	Paludibacteraceae	Paludibacter	Paludibacter
bin.2643	Bacteria	Proteobacteria	Alphaproteobacteria	Rhodospirillales	Acetobacteraceae	Acidiphilium	Acidiphilium
S41T80_bins.327	Bacteria	Firmicutes	Clostridia	Clostridiales	Clostridiales	Clostridiales	Clostridiales
S46T40_bins.132	Bacteria	Elusimicrobia	Elusimicrobia	Elusimicrobiales	Elusimicrobiaceae	Elusimicrobium	Elusimicrobium
S41T80_bins.80	Bacteria	Lentisphaerae	Lentisphaerae	Lentisphaerae	Lentisphaerae	Lentisphaerae	Lentisphaerae
S43T80_bins.231	Bacteria	Bacteroidetes	Bacteroidia	Bacteroidales	Bacteroidales	Bacteroidales	Bacteroidales
S46T40_bins.136	Bacteria	Firmicutes	Clostridia	Clostridiales	Clostridiaceae	Clostridium	Clostridium
S52T40_bins.122	Bacteria	Firmicutes	Clostridia	Clostridiales	Ruminococcaceae	Ruminococcus	Ruminococcus
S43T100_bins.230	Bacteria	Firmicutes	Clostridia	Clostridiales	Lachnospiraceae	Butyrivibrio	Butyrivibrio
S41T80_bins.41	Bacteria	Firmicutes	Clostridia	Clostridiales	Eubacteriaceae	Eubacterium	Eubacterium
S49T80_bins.105	Bacteria	Firmicutes	Clostridia	Clostridiales	Clostridiaceae	Clostridium	Clostridium
S52T40_bins.351	Bacteria	Firmicutes	Clostridia	Clostridiales	Eubacteriaceae	Eubacterium	Eubacterium
S46T40_bins.15	Bacteria	Proteobacteria	Alphaproteobacteria	Rhodospirillales	Acetobacteraceae	Acidiphilium	Acidiphilium
S49T80_bins.66	Bacteria	Lentisphaerae	Lentisphaerae	Lentisphaerae	Lentisphaerae	Lentisphaerae	Lentisphaerae
S41T100_bins.224	Bacteria	Bacteroidetes	Bacteroidia	Bacteroidales	Bacteroidales	Bacteroidales	Bacteroidales
bin.2779	Bacteria	Firmicutes	Clostridia	Clostridiales	Clostridiales	Clostridiales	Clostridiales
S46T40_bins.187	Bacteria	Firmicutes	Clostridia	Clostridiales	Clostridiales	Clostridiales	Clostridiales
S47T80_bins.206	Bacteria	Firmicutes	Erysipelotrichia	Erysipelotrichales	Erysipelotrichaceae	Coprobacillus	Coprobacillus
bin.2845	Bacteria	Firmicutes	Erysipelotrichia	Erysipelotrichales	Erysipelotrichaceae	Coprobacillus	Coprobacillus
S52T40_bins.314	Bacteria	Firmicutes	Clostridia	Clostridiales	Clostridiales	Clostridiales	Clostridiales
S41T100_bins.54	Bacteria	Elusimicrobia	Endomicrobia	Endomicrobiales	Endomicrobiaceae	Endomicrobium	Endomicrobium
S46T40_bins.181	Bacteria	Bacteroidetes	Bacteroidia	Bacteroidales	Rikenellaceae	Alistipes	Alistipes
S43T100_bins.229	Bacteria	Proteobacteria	Alphaproteobacteria	Rhodospirillales	Rhodospirillaceae	Azospirillum	Azospirillum
bin.2853	Bacteria	Firmicutes	Erysipelotrichi	Erysipelotrichales	Erysipelotrichaceae	Erysipelotrichaceae	Erysipelotrichaceae
S49T80_bins.81	Bacteria	Firmicutes	Clostridia	Clostridiales	Ruminococcaceae	Ruminococcus	Ruminococcus
S46T40_bins.182	Bacteria	Bacteroidetes	Bacteroidia	Bacteroidales	Bacteroidaceae	Bacteroides	Bacteroides
bin.2420	Bacteria	Firmicutes	Clostridia	Clostridiales	Clostridiales	Clostridiales	Clostridiales
S52T100_bins.145	Bacteria	Bacteroidetes	Bacteroidia	Bacteroidales	Prevotellaceae	Prevotella	Prevotella
S52T60_bins.165	Bacteria	Bacteroidetes	Bacteroidia	Bacteroidales	Bacteroidaceae	Bacteroides	Bacteroides
S46T80_bins.171	Bacteria	Bacteroidetes	Bacteroidia	Bacteroidales	Rikenellaceae	Alistipes	Alistipes
S41T80_bins.103	Bacteria	Firmicutes	Clostridia	Clostridiales	Eubacteriaceae	Eubacterium	Eubacterium
S47T80_bins.249	Bacteria	Bacteroidetes	Bacteroidia	Bacteroidales	Bacteroidaceae	Bacteroides	Bacteroides
S43T60_bins.42	Bacteria	Firmicutes	Clostridia	Clostridiales	Clostridiaceae	Clostridium	Clostridium
S43T60_bins.212	Bacteria	Lentisphaerae	Lentisphaerae	Lentisphaerae	Lentisphaerae	Lentisphaerae	Lentisphaerae
S41T100_bins.232	Bacteria	Lentisphaerae	Lentisphaerae	Lentisphaerae	Lentisphaerae	Lentisphaerae	Lentisphaerae
S49T80_bins.194	Bacteria	Bacteroidetes	Bacteroidia	Bacteroidales	Bacteroidales	Bacteroidales	Bacteroidales
S47T80_bins.126	Bacteria	Firmicutes	Clostridia	Clostridiales	Clostridiales	Clostridiales	Clostridiales
S46T100_bins.216	Bacteria	Firmicutes	Clostridia	Clostridiales	Clostridiaceae	Clostridium	Clostridium
S46T40_bins.59	Bacteria	Proteobacteria	Alphaproteobacteria	Rhodospirillales	Rhodospirillaceae	Azospirillum	Azospirillum
bin.2233	Bacteria	Proteobacteria	Gammaproteobacteria	Pseudomonadales	Moraxellaceae	Acinetobacter	Acinetobacter
S49T40_bins.86	Bacteria	Firmicutes	Clostridia	Clostridiales	Clostridiales	Clostridiales	Clostridiales
S52T40_bins.340	Bacteria	Proteobacteria	Alphaproteobacteria	Rhodospirillales	Acetobacteraceae	Acidiphilium	Acidiphilium
bin.502	Bacteria	Firmicutes	Clostridia	Clostridiales	Clostridiaceae	Clostridium	Clostridium
S46T40_bins.230	Bacteria	Lentisphaerae	Lentisphaerae	Lentisphaerae	Lentisphaerae	Lentisphaerae	Lentisphaerae
S43T80_bins.122	Bacteria	Firmicutes	Clostridia	Clostridiales	Clostridiaceae	Clostridium	Clostridium
bin.1137	Bacteria	Firmicutes	Clostridia	Clostridiales	Ruminococcaceae	Ruminococcus	Ruminococcus
S47T80_bins.160	Bacteria	Bacteroidetes	Bacteroidia	Bacteroidales	Prevotellaceae	Prevotella	Prevotella
S43T40_bins.309	Bacteria	Bacteroidetes	Bacteroidia	Bacteroidales	Bacteroidaceae	Bacteroides	Bacteroides
bin.3344	Bacteria	Firmicutes	Clostridia	Clostridiales	Clostridiaceae	Clostridium	Clostridium
S52T40_bins.160	Bacteria	Firmicutes	Clostridia	Clostridiales	Clostridiales	Clostridiales	Clostridiales
S46T60_bins.263	Bacteria	Bacteroidetes	Bacteroidia	Bacteroidales	Bacteroidales	Bacteroidales	Bacteroidales
S52T60_bins.122	Bacteria	Firmicutes	Clostridia	Clostridiales	Clostridiales	Clostridiales	Clostridiales
S52T100_bins.201	Bacteria	Firmicutes	Clostridia	Clostridiales	Clostridiales	Clostridiales	Clostridiales
S43T80_bins.310	Bacteria	Lentisphaerae	Lentisphaerae	Lentisphaerae	Lentisphaerae	Lentisphaerae	Lentisphaerae
S43T80_bins.270	Bacteria	Bacteroidetes	Bacteroidia	Bacteroidales	Prevotellaceae	Prevotella	Prevotella
bin.2830	Bacteria	Spirochaetes	Spirochaetia	Spirochaetales	Spirochaetaceae	Sphaerochaeta	Sphaerochaeta
S52T60_bins.109	Bacteria	Firmicutes	Clostridia	Clostridiales	Clostridiaceae	Clostridium	Clostridium
S52T100_bins.292	Bacteria	Bacteroidetes	Bacteroidia	Bacteroidales	Bacteroidales	Bacteroidales	Bacteroidales
S46T80_bins.121	Bacteria	Lentisphaerae	Lentisphaerae	Lentisphaerae	Lentisphaerae	Lentisphaerae	Lentisphaerae
S46T40_bins.220	Bacteria	Firmicutes	Clostridia	Clostridiales	Clostridiaceae	Clostridium	Clostridium
S46T80_bins.19	Bacteria	Bacteroidetes	Bacteroidia	Bacteroidales	Rikenellaceae	Alistipes	Alistipes
bin.839	Bacteria	Lentisphaerae	Lentisphaerae	Lentisphaerae	Lentisphaerae	Lentisphaerae	Lentisphaerae
S43T40_bins.171	Bacteria	Bacteroidetes	Bacteroidia	Bacteroidales	Bacteroidales	Bacteroidales	Bacteroidales
bin.1377	Bacteria	Proteobacteria	Alphaproteobacteria	Rhodospirillales	Acetobacteraceae	Acetobacter	Acetobacter
S49T60_bins.140	Bacteria	Bacteroidetes	Bacteroidia	Bacteroidales	Bacteroidaceae	Bacteroides	Bacteroides
S52T100_bins.114	Bacteria	Bacteroidetes	Bacteroidia	Bacteroidales	Bacteroidales	Bacteroidales	Bacteroidales
S46T40_bins.83	Bacteria	Firmicutes	Clostridia	Clostridiales	Eubacteriaceae	Eubacterium	Eubacterium
S52T40_bins.300	Bacteria	Firmicutes	Erysipelotrichia	Erysipelotrichales	Erysipelotrichaceae	Coprobacillus	Coprobacillus
S52T80_bins.282	Bacteria	Firmicutes	Clostridia	Clostridiales	Clostridiales	Clostridiales	Clostridiales
S47T40_bins.105	Bacteria	Bacteroidetes	Bacteroidia	Bacteroidales	Bacteroidaceae	Bacteroides	Bacteroides
bin.3355	Bacteria	Firmicutes	Clostridia	Clostridiales	Clostridiaceae	Clostridium	Clostridium
S52T40_bins.253	Bacteria	Bacteroidetes	Bacteroidia	Bacteroidales	Bacteroidaceae	Bacteroides	Bacteroides
bin.966	Bacteria	Proteobacteria	Gammaproteobacteria	Pseudomonadales	Moraxellaceae	Acinetobacter	Acinetobacter
S47T80_bins.64	Bacteria	Bacteroidetes	Bacteroidia	Bacteroidales	Bacteroidales	Bacteroidales	Bacteroidales
bin.1260	Bacteria	Proteobacteria	Gammaproteobacteria	Pseudomonadales	Moraxellaceae	Acinetobacter	Acinetobacter
S47T80_bins.299	Bacteria	Bacteroidetes	Bacteroidia	Bacteroidales	Bacteroidales	Bacteroidales	Bacteroidales
S43T100_bins.244	Bacteria	Firmicutes	Clostridia	Clostridiales	Clostridiaceae	Clostridium	Clostridium
S47T40_bins.122	Bacteria	Firmicutes	Clostridia	Clostridiales	Clostridiales	Clostridiales	Clostridiales
S52T40_bins.58	Bacteria	Lentisphaerae	Lentisphaerae	Lentisphaerae	Lentisphaerae	Lentisphaerae	Lentisphaerae
S46T80_bins.24	Bacteria	Firmicutes	Erysipelotrichia	Erysipelotrichales	Erysipelotrichaceae	Holdemania	Holdemania
S43T100_bins.212	Bacteria	Bacteroidetes	Bacteroidia	Bacteroidales	Prevotellaceae	Prevotella	Prevotella
S49T80_bins.17	Bacteria	Proteobacteria	Alphaproteobacteria	Rhodospirillales	Rhodospirillaceae	Azospirillum	Azospirillum
S43T100_bins.16	Bacteria	Elusimicrobia	Elusimicrobia	Elusimicrobiales	Elusimicrobiaceae	Elusimicrobium	Elusimicrobium
bin.1282	Bacteria	Firmicutes	Clostridia	Clostridiales	Clostridiaceae	Clostridium	Clostridium
bin.1149	Bacteria	Proteobacteria	Gammaproteobacteria	Pseudomonadales	Moraxellaceae	Acinetobacter	Acinetobacter
S49T40_bins.326	Bacteria	Firmicutes	Clostridia	Clostridiales	Lachnospiraceae	Butyrivibrio	Butyrivibrio
bin.2636	Bacteria	Firmicutes	Erysipelotrichia	Erysipelotrichales	Erysipelotrichaceae	Coprobacillus	Coprobacillus
S43T60_bins.6	Bacteria	Lentisphaerae	Lentisphaerae	Lentisphaerae	Lentisphaerae	Lentisphaerae	Lentisphaerae
S49T80_bins.173	Bacteria	Lentisphaerae	Lentisphaerae	Lentisphaerae	Lentisphaerae	Lentisphaerae	Lentisphaerae
S52T60_bins.95	Bacteria	Bacteroidetes	Bacteroidia	Bacteroidales	Bacteroidaceae	Bacteroides	Bacteroides
S52T40_bins.68	Bacteria	Proteobacteria	Alphaproteobacteria	Rhodospirillales	Rhodospirillaceae	Azospirillum	Azospirillum
S41T40_bins.126	Bacteria	Firmicutes	Clostridia	Clostridiales	Clostridiales	Clostridiales	Clostridiales
S43T100_bins.60	Bacteria	Firmicutes	Clostridia	Clostridiales	Lachnospiraceae	Butyrivibrio	Butyrivibrio
S52T60_bins.242	Bacteria	Bacteroidetes	Bacteroidia	Bacteroidales	Bacteroidales	Bacteroidales	Bacteroidales
bin.2791	Bacteria	Firmicutes	Clostridia	Clostridiales	Clostridiaceae	Clostridium	Clostridium
bin.1492	Bacteria	Firmicutes	Clostridia	Clostridiales	Clostridiaceae	Clostridium	Clostridium
S47T100_bins.113	Bacteria	Bacteroidetes	Bacteroidia	Bacteroidales	Prevotellaceae	Prevotella	Prevotella
S47T40_bins.78	Bacteria	Firmicutes	Clostridia	Clostridiales	Eubacteriaceae	Eubacterium	Eubacterium
S46T100_bins.208	Bacteria	Firmicutes	Clostridia	Clostridiales	Clostridiales	Clostridiales	Clostridiales
S41T80_bins.258	Bacteria	Firmicutes	Clostridia	Clostridiales	Clostridiales	Clostridiales	Clostridiales
bin.2783	Bacteria	Firmicutes	Clostridia	Clostridiales	Clostridiaceae	Clostridium	Clostridium
bin.1987	Bacteria	Firmicutes	Clostridia	Clostridiales	Clostridiaceae	Clostridium	Clostridium
S52T80_bins.83	Bacteria	Lentisphaerae	Lentisphaerae	Lentisphaerae	Lentisphaerae	Lentisphaerae	Lentisphaerae
S49T40_bins.298	Bacteria	Bacteria	Bacteria	Bacteria	Bacteria	Bacteria	Bacteria
S41T80_bins.12	Bacteria	Bacteroidetes	Bacteroidia	Bacteroidales	Bacteroidales	Bacteroidales	Bacteroidales
S47T40_bins.325	Bacteria	Firmicutes	Clostridia	Clostridiales	Eubacteriaceae	Eubacterium	Eubacterium
S49T80_bins.154	Bacteria	Firmicutes	Clostridia	Clostridiales	Clostridiales	Clostridiales	Clostridiales
bin.730	Bacteria	Firmicutes	Clostridia	Clostridiales	Clostridiaceae	Clostridium	Clostridium
bin.1880	Bacteria	Firmicutes	Clostridia	Clostridiales	Ruminococcaceae	Faecalibacterium	Faecalibacterium
S47T100_bins.78	Bacteria	Proteobacteria	Alphaproteobacteria	Rhodospirillales	Rhodospirillaceae	Azospirillum	Azospirillum
S43T100_bins.88	Bacteria	Proteobacteria	Alphaproteobacteria	Rhodospirillales	Rhodospirillaceae	Azospirillum	Azospirillum
S41T100_bins.125	Bacteria	Proteobacteria	Alphaproteobacteria	Rhodospirillales	Rhodospirillaceae	Azospirillum	Azospirillum
S47T100_bins.21	Bacteria	Firmicutes	Clostridia	Clostridiales	Clostridiaceae	Clostridium	Clostridium
S47T100_bins.85	Bacteria	Lentisphaerae	Lentisphaerae	Lentisphaerae	Lentisphaerae	Lentisphaerae	Lentisphaerae
S46T80_bins.64	Bacteria	Firmicutes	Clostridia	Clostridiales	Clostridiales	Clostridiales	Clostridiales
S47T80_bins.185	Bacteria	Bacteroidetes	Bacteroidia	Bacteroidales	Bacteroidales	Bacteroidales	Bacteroidales
S43T100_bins.24	Bacteria	Bacteroidetes	Bacteroidia	Bacteroidales	Prevotellaceae	Prevotella	Prevotella
bin.1859	Bacteria	Proteobacteria	Gammaproteobacteria	Pseudomonadales	Moraxellaceae	Acinetobacter	Acinetobacter
S46T100_bins.6	Bacteria	Proteobacteria	Alphaproteobacteria	Rhodospirillales	Rhodospirillaceae	Azospirillum	Azospirillum
bin.2774	Bacteria	Firmicutes	Clostridia	Clostridiales	Clostridiaceae	Clostridium	Clostridium
S47T80_bins.101	Bacteria	Firmicutes	Clostridia	Clostridiales	Clostridiaceae	Clostridium	Clostridium
bin.2752	Bacteria	Fusobacteria	Fusobacteriia	Fusobacteriales	Fusobacteriaceae	Fusobacterium	Fusobacterium
S47T80_bins.295	Bacteria	Lentisphaerae	Lentisphaerae	Lentisphaerae	Lentisphaerae	Lentisphaerae	Lentisphaerae
S52T40_bins.137	Bacteria	Firmicutes	Clostridia	Clostridiales	Clostridiaceae	Clostridium	Clostridium
S47T80_bins.11	Bacteria	Firmicutes	Clostridia	Clostridiales	Clostridiaceae	Clostridium	Clostridium
S52T100_bins.129	Bacteria	Bacteroidetes	Bacteroidia	Bacteroidales	Bacteroidales	Bacteroidales	Bacteroidales
S43T40_bins.291	Bacteria	Firmicutes	Erysipelotrichia	Erysipelotrichales	Erysipelotrichaceae	Coprobacillus	Coprobacillus
S41T60_bins.162	Bacteria	Firmicutes	Clostridia	Clostridiales	Clostridiaceae	Clostridium	Clostridium
S49T60_bins.119	Bacteria	Bacteroidetes	Bacteroidia	Bacteroidales	Paludibacteraceae	Paludibacter	Paludibacter
S46T60_bins.187	Bacteria	Firmicutes	Clostridia	Clostridiales	Clostridiales	Clostridiales	Clostridiales
bin.1178	Bacteria	Proteobacteria	Gammaproteobacteria	Pseudomonadales	Moraxellaceae	Acinetobacter	Acinetobacter
S49T80_bins.12	Bacteria	Firmicutes	Clostridia	Clostridiales	Clostridiales	Clostridiales	Clostridiales
S41T60_bins.102	Bacteria	Elusimicrobia	Elusimicrobia	Elusimicrobiales	Elusimicrobiaceae	Elusimicrobium	Elusimicrobium
bin.2154	Bacteria	Firmicutes	Erysipelotrichia	Erysipelotrichales	Erysipelotrichaceae	Coprobacillus	Coprobacillus
S49T80_bins.21	Bacteria	Bacteroidetes	Bacteroidia	Bacteroidales	Bacteroidales	Bacteroidales	Bacteroidales
S41T40_bins.116	Bacteria	Lentisphaerae	Lentisphaerae	Lentisphaerae	Lentisphaerae	Lentisphaerae	Lentisphaerae
S46T80_bins.14	Bacteria	Bacteroidetes	Bacteroidia	Bacteroidales	Prevotellaceae	Prevotella	Prevotella
S49T60_bins.193	Bacteria	Proteobacteria	Alphaproteobacteria	Rhodospirillales	Rhodospirillaceae	Azospirillum	Azospirillum
S49T100_bins.170	Bacteria	Bacteroidetes	Bacteroidia	Bacteroidales	Prevotellaceae	Prevotella	Prevotella
S46T40_bins.52	Bacteria	Firmicutes	Clostridia	Clostridiales	Ruminococcaceae	Ruminococcus	Ruminococcus
S52T60_bins.46	Bacteria	Planctomycetes	Planctomycetacia	Pirellulales	Pirellulaceae	Pirellulaceae	Pirellulaceae
S47T80_bins.194	Bacteria	Bacteroidetes	Bacteroidia	Bacteroidales	Bacteroidaceae	Bacteroides	Bacteroides
S47T40_bins.182	Bacteria	Lentisphaerae	Lentisphaerae	Lentisphaerae	Lentisphaerae	Lentisphaerae	Lentisphaerae
bin.1212	Bacteria	Spirochaetes	Spirochaetia	Spirochaetales	Spirochaetaceae	Treponema	Treponema
S47T60_bins.143	Bacteria	Bacteroidetes	Bacteroidia	Bacteroidales	Prevotellaceae	Prevotellaceae	Prevotellaceae
S43T80_bins.200	Bacteria	Bacteroidetes	Bacteroidia	Bacteroidales	Bacteroidaceae	Bacteroides	Bacteroides
bin.772	Bacteria	Bacteroidetes	Bacteroidia	Bacteroidales	Rikenellaceae	Alistipes	Alistipes
S49T60_bins.251	Bacteria	Bacteroidetes	Bacteroidia	Bacteroidales	Prevotellaceae	Prevotella	Prevotella
bin.1577	Bacteria	Lentisphaerae	Lentisphaerae	Lentisphaerae	Lentisphaerae	Lentisphaerae	Lentisphaerae
S43T60_bins.104	Bacteria	Bacteroidetes	Bacteroidia	Bacteroidales	Bacteroidaceae	Bacteroides	Bacteroides
bin.1969	Bacteria	Firmicutes	Clostridia	Clostridiales	Clostridiaceae	Clostridium	Clostridium
bin.3568	Bacteria	Bacteroidetes	Bacteroidia	Bacteroidales	Prevotellaceae	Prevotella	Prevotella
S52T60_bins.313	Bacteria	Firmicutes	Clostridia	Clostridiales	Clostridiales	Clostridiales	Clostridiales
S46T100_bins.102	Bacteria	Firmicutes	Clostridia	Clostridiales	Clostridiales	Clostridiales	Clostridiales
bin.1580	Bacteria	Tenericutes	Mollicutes	Mycoplasmatales	Mycoplasmataceae	Mycoplasma	Mycoplasma
bin.107	Bacteria	Proteobacteria	Gammaproteobacteria	Pseudomonadales	Moraxellaceae	Acinetobacter	Acinetobacter
S46T100_bins.232	Bacteria	Firmicutes	Clostridia	Clostridiales	Clostridiaceae	Clostridium	Clostridium
bin.1720	Bacteria	Firmicutes	Clostridia	Clostridiales	Clostridiales	Clostridiales	Clostridiales
S43T60_bins.255	Bacteria	Firmicutes	Clostridia	Clostridiales	Clostridiaceae	Clostridium	Clostridium
S49T60_bins.177	Bacteria	Proteobacteria	Alphaproteobacteria	Rhodospirillales	Acetobacteraceae	Acidiphilium	Acidiphilium
S47T80_bins.154	Bacteria	Firmicutes	Clostridia	Clostridiales	Clostridiaceae	Clostridium	Clostridium
bin.389	Bacteria	Firmicutes	Clostridia	Clostridiales	Clostridiales	Clostridiales	Clostridiales
bin.3287	Bacteria	Firmicutes	Erysipelotrichia	Erysipelotrichales	Erysipelotrichaceae	Coprobacillus	Coprobacillus
S41T60_bins.241	Bacteria	Firmicutes	Clostridia	Clostridiales	Ruminococcaceae	Ruminococcus	Ruminococcus
S49T40_bins.108	Bacteria	Firmicutes	Clostridia	Clostridiales	Clostridiaceae	Clostridium	Clostridium
S52T100_bins.117	Bacteria	Firmicutes	Clostridia	Clostridiales	Clostridiaceae	Clostridium	Clostridium
bin.2096	Bacteria	Lentisphaerae	Lentisphaerae	Lentisphaerae	Lentisphaerae	Lentisphaerae	Lentisphaerae
S43T60_bins.284	Bacteria	Firmicutes	Clostridia	Clostridiales	Clostridiaceae	Clostridium	Clostridium
bin.1881	Bacteria	Proteobacteria	Alphaproteobacteria	Rhodospirillales	Rhodospirillaceae	Azospirillum	Azospirillum
S52T60_bins.177	Bacteria	Bacteroidetes	Bacteroidia	Bacteroidales	Bacteroidaceae	Bacteroides	Bacteroides
bin.2160	Bacteria	Firmicutes	Clostridia	Clostridiales	Clostridiaceae	Clostridium	Clostridium
S52T80_bins.170	Bacteria	Proteobacteria	Alphaproteobacteria	Rhodospirillales	Acetobacteraceae	Acidiphilium	Acidiphilium
bin.1716	Bacteria	Firmicutes	Clostridia	Clostridiales	Clostridiaceae	Clostridium	Clostridium
S49T80_bins.16	Bacteria	Bacteroidetes	Bacteroidia	Bacteroidales	Bacteroidaceae	Bacteroides	Bacteroides
bin.3421	Bacteria	Firmicutes	Erysipelotrichia	Erysipelotrichales	Erysipelotrichaceae	Coprobacillus	Coprobacillus
S47T60_bins.219	Bacteria	Firmicutes	Clostridia	Clostridiales	Clostridiaceae	Clostridium	Clostridium
S43T80_bins.179	Bacteria	Proteobacteria	Alphaproteobacteria	Rhodospirillales	Rhodospirillaceae	Azospirillum	Azospirillum
S43T80_bins.19	Bacteria	Firmicutes	Erysipelotrichia	Erysipelotrichales	Erysipelotrichaceae	Coprobacillus	Coprobacillus
S47T40_bins.91	Bacteria	Firmicutes	Clostridia	Clostridiales	Clostridiaceae	Clostridium	Clostridium
S52T60_bins.332	Bacteria	Firmicutes	Clostridia	Clostridiales	Clostridiaceae	Clostridium	Clostridium
S49T60_bins.229	Bacteria	Elusimicrobia	Elusimicrobia	Elusimicrobiales	Elusimicrobiaceae	Elusimicrobium	Elusimicrobium
S41T60_bins.255	Bacteria	Firmicutes	Clostridia	Clostridiales	Clostridiales	Clostridiales	Clostridiales
bin.1695	Bacteria	Bacteroidetes	Bacteroidia	Bacteroidales	Prevotellaceae	Prevotella	Prevotella
bin.213	Bacteria	Lentisphaerae	Lentisphaerae	Lentisphaerae	Lentisphaerae	Lentisphaerae	Lentisphaerae
bin.3165	Bacteria	Firmicutes	Clostridia	Clostridiales	Clostridiaceae	Clostridium	Clostridium
bin.3613	Bacteria	Bacteroidetes	Bacteroidia	Bacteroidales	Bacteroidales	Bacteroidales	Bacteroidales
S52T100_bins.22	Bacteria	Firmicutes	Clostridia	Clostridiales	Clostridiaceae	Clostridium	Clostridium
S49T100_bins.104	Bacteria	Lentisphaerae	Lentisphaerae	Lentisphaerae	Lentisphaerae	Lentisphaerae	Lentisphaerae
S43T80_bins.195	Bacteria	Firmicutes	Clostridia	Clostridiales	Clostridiaceae	Clostridium	Clostridium
S47T80_bins.181	Bacteria	Firmicutes	Clostridia	Clostridiales	Clostridiaceae	Clostridium	Clostridium
S49T100_bins.27	Bacteria	Bacteroidetes	Bacteroidia	Bacteroidales	Prevotellaceae	Prevotella	Prevotella
S46T60_bins.207	Bacteria	Firmicutes	Clostridia	Clostridiales	Clostridiaceae	Clostridium	Clostridium
S41T60_bins.279	Bacteria	Bacteroidetes	Bacteroidia	Bacteroidales	Prevotellaceae	Prevotella	Prevotella
bin.2606	Bacteria	Bacteroidetes	Bacteroidia	Bacteroidales	Prevotellaceae	Paraprevotella	Paraprevotella
S47T80_bins.182	Bacteria	Firmicutes	Clostridia	Clostridiales	Clostridiaceae	Clostridium	Clostridium
bin.1121	Bacteria	Proteobacteria	Alphaproteobacteria	Rhodospirillales	Rhodospirillaceae	Azospirillum	Azospirillum
S43T100_bins.137	Bacteria	Bacteroidetes	Bacteroidia	Bacteroidales	Bacteroidaceae	Bacteroides	Bacteroides
S43T80_bins.202	Bacteria	Bacteroidetes	Bacteroidia	Bacteroidales	Prevotellaceae	Prevotella	Prevotella
bin.1216	Bacteria	Synergistetes	Synergistia	Synergistales	Synergistaceae	Synergistes	Synergistes
S46T60_bins.164	Bacteria	Elusimicrobia	Elusimicrobia	Elusimicrobia	Elusimicrobia	Elusimicrobia	Elusimicrobia
S52T60_bins.178	Bacteria	Firmicutes	Clostridia	Clostridiales	Clostridiaceae	Clostridium	Clostridium
S49T40_bins.50	Bacteria	Firmicutes	Clostridia	Clostridiales	Clostridiales	Clostridiales	Clostridiales
bin.450	Bacteria	Proteobacteria	Alphaproteobacteria	Rhodospirillales	Rhodospirillaceae	Azospirillum	Azospirillum
bin.369	Bacteria	Firmicutes	Erysipelotrichia	Erysipelotrichales	Erysipelotrichaceae	Holdemania	Holdemania
bin.383	Bacteria	Proteobacteria	Alphaproteobacteria	Rhodospirillales	Rhodospirillaceae	Azospirillum	Azospirillum
S49T80_bins.161	Bacteria	Bacteroidetes	Bacteroidia	Bacteroidales	Bacteroidales	Bacteroidales	Bacteroidales
S52T60_bins.99	Bacteria	Bacteroidetes	Bacteroidia	Bacteroidales	Prevotellaceae	Prevotella	Prevotella
S43T40_bins.244	Bacteria	Firmicutes	Clostridia	Clostridiales	Eubacteriaceae	Eubacterium	Eubacterium
bin.16	Bacteria	Firmicutes	Erysipelotrichia	Erysipelotrichales	Erysipelotrichaceae	Solobacterium	Solobacterium
S43T80_bins.140	Bacteria	Ignavibacteriae	Ignavibacteria	Chlorobiales	Chlorobiaceae	Chlorobiaceae	Chlorobiaceae
S43T40_bins.109	Bacteria	Bacteroidetes	Bacteroidia	Bacteroidales	Prevotellaceae	Prevotella	Prevotella
S41T40_bins.97	Bacteria	Bacteroidetes	Bacteroidia	Bacteroidales	Bacteroidales	Bacteroidales	Bacteroidales
bin.2431	Bacteria	Firmicutes	Clostridia	Clostridiales	Clostridiaceae	Clostridium	Clostridium
S52T100_bins.252	Bacteria	Bacteroidetes	Bacteroidia	Bacteroidales	Bacteroidales	Bacteroidales	Bacteroidales
S52T80_bins.252	Bacteria	Lentisphaerae	Lentisphaerae	Lentisphaerae	Lentisphaerae	Lentisphaerae	Lentisphaerae
S46T40_bins.23	Bacteria	Bacteroidetes	Bacteroidia	Bacteroidales	Bacteroidales	Bacteroidales	Bacteroidales
S52T100_bins.8	Bacteria	Firmicutes	Clostridia	Clostridiales	Clostridiales	Clostridiales	Clostridiales
S46T40_bins.97	Bacteria	Firmicutes	Clostridia	Clostridiales	Clostridiales	Clostridiales	Clostridiales
bin.2980	Bacteria	Tenericutes	Mollicutes	Mycoplasmatales	Mycoplasmataceae	Mycoplasma	Mycoplasma
S43T40_bins.154	Bacteria	Firmicutes	Clostridia	Clostridiales	Clostridiaceae	Clostridium	Clostridium
bin.3202	Bacteria	Proteobacteria	Alphaproteobacteria	Rhodospirillales	Acetobacteraceae	Acetobacter	Acetobacter
bin.2496	Bacteria	Proteobacteria	Alphaproteobacteria	Rhodospirillales	Acetobacteraceae	Acidiphilium	Acidiphilium
S46T40_bins.248	Bacteria	Firmicutes	Clostridia	Clostridiales	Clostridiaceae	Clostridium	Clostridium
S49T60_bins.164	Bacteria	Bacteria	Bacteria	Bacteria	Bacteria	Bacteria	Bacteria
S52T60_bins.6	Bacteria	Firmicutes	Clostridia	Clostridiales	Clostridiaceae	Clostridium	Clostridium
S41T40_bins.57	Bacteria	Lentisphaerae	Lentisphaerae	Lentisphaerae	Lentisphaerae	Lentisphaerae	Lentisphaerae
S49T40_bins.246	Bacteria	Firmicutes	Clostridia	Clostridiales	Clostridiales	Clostridiales	Clostridiales
S52T40_bins.245	Bacteria	Bacteroidetes	Bacteroidia	Bacteroidales	Bacteroidaceae	Bacteroides	Bacteroides
S52T100_bins.80	Bacteria	Firmicutes	Clostridia	Clostridiales	Clostridiales	Clostridiales	Clostridiales
S52T80_bins.261	Bacteria	Tenericutes	Mollicutes	Mycoplasmatales	Mycoplasmataceae	Mycoplasma	Mycoplasma
S46T100_bins.182	Bacteria	Firmicutes	Clostridia	Clostridiales	Ruminococcaceae	Ruminococcus	albus
S47T60_bins.150	Bacteria	Lentisphaerae	Lentisphaerae	Lentisphaerae	Lentisphaerae	Lentisphaerae	Lentisphaerae
bin.538	Bacteria	Firmicutes	Clostridia	Clostridiales	Clostridiaceae	Clostridium	Clostridium
S46T80_bins.54	Bacteria	Firmicutes	Clostridia	Clostridiales	Clostridiaceae	Clostridium	Clostridium
bin.3323	Bacteria	Bacteroidetes	Bacteroidia	Bacteroidales	Bacteroidales	Bacteroidales	Bacteroidales
S49T100_bins.159	Bacteria	Bacteroidetes	Bacteroidia	Bacteroidales	Bacteroidales	Bacteroidales	Bacteroidales
S41T40_bins.196	Bacteria	Lentisphaerae	Lentisphaerae	Lentisphaerae	Lentisphaerae	Lentisphaerae	Lentisphaerae
S46T40_bins.106	Bacteria	Firmicutes	Erysipelotrichi	Erysipelotrichales	Erysipelotrichaceae	Erysipelotrichaceae	Erysipelotrichaceae
S52T60_bins.213	Bacteria	Proteobacteria	Alphaproteobacteria	Rhodospirillales	Rhodospirillaceae	Azospirillum	Azospirillum
bin.864	Bacteria	Proteobacteria	Alphaproteobacteria	Rhodospirillales	Acetobacteraceae	Acidiphilium	Acidiphilium
bin.1798	Bacteria	Lentisphaerae	Lentisphaerae	Lentisphaerae	Lentisphaerae	Lentisphaerae	Lentisphaerae
S43T60_bins.43	Bacteria	Spirochaetes	Spirochaetia	Spirochaetales	Spirochaetaceae	Sphaerochaeta	Sphaerochaeta
S43T80_bins.242	Bacteria	Bacteroidetes	Bacteroidia	Bacteroidales	Rikenellaceae	Alistipes	Alistipes
S43T100_bins.189	Bacteria	Firmicutes	Clostridia	Clostridiales	Ruminococcaceae	Ruminococcus	Ruminococcus
S49T80_bins.109	Bacteria	Lentisphaerae	Lentisphaerae	Lentisphaerae	Lentisphaerae	Lentisphaerae	Lentisphaerae
S46T60_bins.174	Bacteria	Firmicutes	Clostridia	Clostridiales	Clostridiaceae	Clostridium	Clostridium
S43T40_bins.61	Bacteria	Bacteroidetes	Bacteroidia	Bacteroidales	Bacteroidaceae	Bacteroides	Bacteroides
S52T60_bins.232	Bacteria	Proteobacteria	Alphaproteobacteria	Rhodospirillales	Rhodospirillaceae	Azospirillum	Azospirillum
bin.1311	Bacteria	Cyanobacteria	Cyanobacteria	Cyanobacteria	Cyanobacteria	Cyanobacteria	Cyanobacteria
S41T40_bins.248	Bacteria	Bacteroidetes	Bacteroidia	Bacteroidales	Bacteroidaceae	Bacteroides	Bacteroides
bin.807	Bacteria	Firmicutes	Clostridia	Clostridiales	Clostridiaceae	Clostridium	Clostridium
S41T80_bins.148	Bacteria	Bacteroidetes	Bacteroidia	Bacteroidales	Bacteroidaceae	Bacteroides	Bacteroides
S52T80_bins.37	Bacteria	Bacteroidetes	Bacteroidia	Bacteroidales	Bacteroidales	Bacteroidales	Bacteroidales
S49T60_bins.29	Bacteria	Bacteroidetes	Bacteroidia	Bacteroidales	Rikenellaceae	Alistipes	Alistipes
S49T60_bins.114	Bacteria	Bacteroidetes	Bacteroidia	Bacteroidales	Bacteroidaceae	Bacteroides	Bacteroides
S43T100_bins.23	Bacteria	Bacteroidetes	Bacteroidia	Bacteroidales	Prevotellaceae	Prevotella	Prevotella
bin.1069	Bacteria	Bacteroidetes	Bacteroidia	Bacteroidales	Bacteroidales	Bacteroidales	Bacteroidales
bin.312	Bacteria	Firmicutes	Clostridia	Clostridiales	Clostridiaceae	Clostridium	Clostridium
S52T100_bins.86	Bacteria	Proteobacteria	Alphaproteobacteria	Rhodospirillales	Rhodospirillaceae	Azospirillum	Azospirillum
S47T100_bins.138	Bacteria	Firmicutes	Clostridia	Clostridiales	Clostridiales	Clostridiales	Clostridiales
S46T100_bins.80	Bacteria	Firmicutes	Clostridia	Clostridiales	Clostridiaceae	Clostridium	Clostridium
S47T100_bins.117	Bacteria	Bacteroidetes	Bacteroidia	Bacteroidales	Prevotellaceae	Prevotella	Prevotella
bin.2824	Bacteria	Firmicutes	Erysipelotrichia	Erysipelotrichales	Erysipelotrichaceae	Coprobacillus	Coprobacillus
S43T40_bins.14	Bacteria	Lentisphaerae	Lentisphaerae	Lentisphaerae	Lentisphaerae	Lentisphaerae	Lentisphaerae
bin.109	Bacteria	Firmicutes	Clostridia	Clostridiales	Lachnospiraceae	Butyrivibrio	Butyrivibrio
S46T40_bins.245	Bacteria	Bacteria	Bacteria	Bacteria	Bacteria	Bacteria	Bacteria
bin.2869	Bacteria	Firmicutes	Clostridia	Clostridiales	Clostridiales	Clostridiales	Clostridiales
bin.1487	Bacteria	Bacteroidetes	Bacteroidia	Bacteroidales	Bacteroidaceae	Bacteroides	Bacteroides
S46T40_bins.30	Bacteria	Firmicutes	Clostridia	Clostridiales	Clostridiaceae	Clostridium	Clostridium
bin.2145	Bacteria	Bacteroidetes	Bacteroidia	Bacteroidales	Bacteroidales	Bacteroidales	Bacteroidales
S47T100_bins.144	Bacteria	Firmicutes	Erysipelotrichia	Erysipelotrichales	Erysipelotrichaceae	Coprobacillus	Coprobacillus
bin.2908	Bacteria	Proteobacteria	Alphaproteobacteria	Rhodospirillales	Acetobacteraceae	Acetobacter	Acetobacter
S47T100_bins.29	Bacteria	Bacteroidetes	Bacteroidia	Bacteroidales	Rikenellaceae	Alistipes	Alistipes
bin.2474	Bacteria	Firmicutes	Clostridia	Clostridiales	Clostridiaceae	Clostridium	Clostridium
S52T100_bins.258	Bacteria	Firmicutes	Clostridia	Clostridiales	Eubacteriaceae	Eubacterium	Eubacterium
bin.2674	Bacteria	Proteobacteria	Gammaproteobacteria	Pseudomonadales	Moraxellaceae	Acinetobacter	Acinetobacter
S47T80_bins.277	Bacteria	Bacteroidetes	Bacteroidia	Bacteroidales	Prevotellaceae	Prevotella	Prevotella
S47T80_bins.49	Bacteria	Lentisphaerae	Lentisphaerae	Lentisphaerae	Lentisphaerae	Lentisphaerae	Lentisphaerae
S46T100_bins.201	Bacteria	Firmicutes	Clostridia	Clostridiales	Clostridiales	Clostridiales	Clostridiales
S41T100_bins.22	Bacteria	Firmicutes	Clostridia	Clostridiales	Clostridiales	Clostridiales	Clostridiales
S41T100_bins.33	Bacteria	Firmicutes	Clostridia	Clostridiales	Clostridiaceae	Clostridium	Clostridium
S52T60_bins.308	Bacteria	Bacteroidetes	Bacteroidia	Bacteroidales	Prevotellaceae	Prevotella	Prevotella
bin.981	Bacteria	Proteobacteria	Alphaproteobacteria	Rhodospirillales	Acetobacteraceae	Acidiphilium	Acidiphilium
bin.63	Bacteria	Lentisphaerae	Lentisphaerae	Lentisphaerae	Lentisphaerae	Lentisphaerae	Lentisphaerae
bin.195	Bacteria	Firmicutes	Clostridia	Clostridiales	Clostridiales	Clostridiales	Clostridiales
bin.1632	Bacteria	Bacteria	Bacteria	Bacteria	Bacteria	Bacteria	Bacteria
bin.1235	Bacteria	Bacteroidetes	Bacteroidia	Bacteroidales	Bacteroidaceae	Bacteroides	Bacteroides
bin.2152	Bacteria	Firmicutes	Erysipelotrichi	Erysipelotrichales	Erysipelotrichaceae	Erysipelotrichaceae	Erysipelotrichaceae
S49T100_bins.175	Bacteria	Firmicutes	Erysipelotrichia	Erysipelotrichales	Erysipelotrichaceae	Coprobacillus	Coprobacillus
bin.2542	Bacteria	Firmicutes	Clostridia	Clostridiales	Clostridiaceae	Clostridium	Clostridium
bin.3108	Bacteria	Proteobacteria	Alphaproteobacteria	Rhodospirillales	Rhodospirillaceae	Azospirillum	Azospirillum
S52T80_bins.283	Bacteria	Bacteroidetes	Bacteroidia	Bacteroidales	Bacteroidaceae	Bacteroides	Bacteroides
S49T60_bins.97	Bacteria	Firmicutes	Clostridia	Clostridiales	Clostridiaceae	Clostridium	Clostridium
S47T60_bins.251	Bacteria	Firmicutes	Clostridia	Clostridiales	Clostridiaceae	Clostridium	Clostridium
bin.703	Bacteria	Firmicutes	Clostridia	Clostridiales	Clostridiales	Clostridiales	Clostridiales
bin.2781	Bacteria	Firmicutes	Clostridia	Clostridiales	Clostridiaceae	Clostridium	Clostridium
bin.2903	Bacteria	Firmicutes	Clostridia	Clostridiales	Clostridiaceae	Clostridium	Clostridium
S52T40_bins.217	Bacteria	Elusimicrobia	Endomicrobia	Endomicrobiales	Endomicrobiaceae	Endomicrobium	Endomicrobium
S43T80_bins.87	Bacteria	Bacteria	Bacteria	Bacteria	Bacteria	Bacteria	Bacteria
S43T100_bins.175	Bacteria	Firmicutes	Clostridia	Clostridiales	Ruminococcaceae	Ruminococcus	Ruminococcus
S52T60_bins.185	Bacteria	Firmicutes	Clostridia	Clostridiales	Clostridiales	Clostridiales	Clostridiales
bin.2828	Bacteria	Firmicutes	Clostridia	Clostridiales	Clostridiales	Clostridiales	Clostridiales
S46T60_bins.23	Bacteria	Firmicutes	Clostridia	Clostridiales	Eubacteriaceae	Eubacterium	Eubacterium
S41T80_bins.133	Bacteria	Bacteroidetes	Bacteroidia	Bacteroidales	Bacteroidaceae	Bacteroides	Bacteroides
S49T40_bins.312	Bacteria	Firmicutes	Erysipelotrichia	Erysipelotrichales	Erysipelotrichaceae	Coprobacillus	Coprobacillus
bin.2660	Bacteria	Firmicutes	Clostridia	Clostridiales	Clostridiaceae	Clostridium	Clostridium
S41T40_bins.146	Bacteria	Firmicutes	Erysipelotrichia	Erysipelotrichales	Erysipelotrichaceae	Coprobacillus	Coprobacillus
S41T60_bins.212	Bacteria	Fibrobacteres	Fibrobacteria	Fibrobacterales	Fibrobacteraceae	Fibrobacter	succinogenes
S46T40_bins.24	Bacteria	Lentisphaerae	Lentisphaerae	Lentisphaerae	Lentisphaerae	Lentisphaerae	Lentisphaerae
