# Supplementary material for: 1200 high-quality metagenome-assembled genomes from the rumen of African cattle and their relevance in the context of sub-optimal feeding
Source: Genome Biol. 2020 Sep 3;21:229. doi: 10.1186/s13059-020-02144-7 (PMC7469290; doi:10.1186/s13059-020-02144-7)
Supplement: Supplementary file 15 — Additional file 15: R Script for DESeq2 and phyloseq analyses. R script to perform MAG and KO level using the likelihood ratio test (LRT) in DESeq2. Analyses identify significantly differentially abundant MAGs and KOs when the more restrictive 40% and 60% MER diet treatments are contrasted against the 80% MER diet treatment. Statistical analysis of the ruminal community structure is performed using the Adonis2 PERMANOVA analysis. Principal coordinate analysis (PCoA) and canonical analysis of principal coordinates (CAP) ordination plots are generated using phyloseq and ggplot2. [file 13059_2020_2144_MOESM15_ESM.r]

#######################################################################
# Please note the analysis was carried out using the following versions 
# for R and the various packages listed below.
#######################################################################
# R 3.5.2
# BiocManager 1.30.7
# DESeq2 1.22.2
# limma 3.36.5
# phyloseq 1.24.2
# vegan 2.5.5
# ggplot2 3.2.1
# RVAideMemoire 0.9.73

###################################
# Install/Load Required Libraries #
###################################

#install.packages("BiocManager")
#library('BiocManager')

#BiocManager::install("DESeq2")
#BiocManager::install("limma")
#BiocManager::install("phyloseq")
#install.packages("vegan")
#install.packages("ggplot2")
#install.packages("RVAideMemoire")

library('DESeq2')
library('limma')
library('phyloseq')
library('vegan')
library('ggplot2')
library('RVAideMemoire')

######################################################################
# PREREQUISITES
######################################################################
### The following supplementary files need to be located in the 
### current working directory along with the Additional File 15 (.R script): 
### Supplementary Table 5 (.txt), Supplementary Table 7 (.txt), 
### Supplementary Table 10 (.txt) and Supplementary Table 11 (.txt)
######################################################################

#########################
# Set Working Directory #
#########################
working_directory=dirname("AdditionalFile15.R")
setwd(working_directory)

#############
#           #
# MAG Level #
#           #
#############

######################
# Load Required Data #
######################

### Count Matrix, Table S5 (Additional File 8) ###
counts<-read.delim("SupplementaryTable5.txt", row.names = 1)

### Taxa Table, Table S11 (Additional File 14) ###
taxa<-read.delim("SupplementaryTable11.txt", row.names = 1, header = T)
rownames(taxa)<-gsub("_", "-", rownames(taxa))
colnames(taxa)<- c("Kingdom", "Phylum", "Class", "Order", "Family", "Genus", "Species")

### Metadata Table, Table S10 (Additional File 13) ###
meta<-read.delim("SupplementaryTable10.txt", header = T, row.names = 1)
meta$Diet <- factor(meta$Diet, levels = c("T80", "T60", "T40"))

### Convert to phyloseq format ###
data<-otu_table(counts,taxa_are_rows = T)
taxa<-as.matrix(taxa)
taxa<-tax_table(taxa)
meta<-sample_data(meta)

### Create phyloseq Object ###
diet<-phyloseq(data,taxa,meta)


###################
# DESeq2 Analysis #
###################

### Create DESeq2 object with full model design to account for Period and Animal effects ###
dietdds<-phyloseq_to_deseq2(diet, design = ~ Period + Animal + Diet)

### Run DESeq2 with LRT vs reduced model (~ Animal + Period) to assess only Diet effects ###
dietdds<-DESeq(dietdds, test = "LRT", reduced = ~ Animal + Period)

### Extract results or 40% diet contrasted against 80% diet ###
res_80_40<-results(dietdds, contrast = c("Diet", "T40", "T80"), alpha = 0.05)
summary(res_80_40)
sigres40<-subset(res_80_40, padj< 0.05)

### Bind taxonomic classification info to DESeq2 results ###
gens<-tax_table(diet)[grep(paste(rownames(sigres40), collapse = "$|"), rownames(tax_table(diet)))]
sigres40<-as.data.frame(cbind(sigres40,gens@.Data[,"Genus"]))

### Extract and bind summed abundances for all sig features, for scaling of function later ###
sigres40<-as.data.frame(cbind(sigres40,rowSums(counts(dietdds, normalized=F)[,grep("*T40", colnames(counts(dietdds, normalized=F)))])[rownames(sigres40)]))
sigres40<-as.data.frame(cbind(sigres40,rowSums(counts(dietdds, normalized=F)[,grep("*T80", colnames(counts(dietdds, normalized=F)))])[rownames(sigres40)]))
colnames(sigres40)[8]<-"T40"
colnames(sigres40)[9]<-"T80"

### Extract results or 60% diet contrasted against 80% diet ###
res_80_60<-results(dietdds, contrast = c("Diet", "T60", "T80"), alpha = 0.05)
summary(res_80_60)
sigres60<-subset(res_80_60, padj< 0.05)

### Bind taxonomic classification info to DESeq2 results ###
gens<-tax_table(diet)[grep(paste(rownames(sigres60), collapse = "$|"), rownames(tax_table(diet)))]
sigres60<-as.data.frame(cbind(sigres60,gens@.Data[,"Genus"]))

### Extract results or 60% diet contrasted against 80% diet ###
sigres60<-as.data.frame(cbind(sigres60,rowSums(counts(dietdds, normalized=F)[,grep("*T60", colnames(counts(dietdds, normalized=F)))])[rownames(sigres60)]))
sigres60<-as.data.frame(cbind(sigres60,rowSums(counts(dietdds, normalized=F)[,grep("*T80", colnames(counts(dietdds, normalized=F)))])[rownames(sigres60)]))
colnames(sigres60)[8]<-"T60"
colnames(sigres60)[9]<-"T80"

#write.table(sigres40, file = "sigMAG40.txt", quote = F, sep = "\t")
#write.table(sigres60, file = "sigMAG60.txt", quote = F, sep = "\t")


##################################
### Statistics and Ordinations ###
##################################

### Hellinger Transform Data ###
diet_hell <- diet
otu_table(diet_hell) <-otu_table(decostand(otu_table(diet_hell), method = "hellinger", MARGIN = 2), taxa_are_rows=TRUE)

#### Batch Effect Correction ###

meta2<-sample_data(diet_hell)
meta2$Diet <- factor(meta2$Diet, levels = c("T80", "T60", "T40"))
meta2<-as.data.frame(as.matrix(meta2))
taxa<-tax_table(diet)

### Design for factor of interest ###
design <- model.matrix(~Diet,data=meta2)

### Create limma batch corrected count table ###
mat3<-otu_table(diet_hell)
mat3 <- removeBatchEffect(mat3, batch = diet_hell@sam_data$Period, batch2 = diet_hell@sam_data$Animal, design = design)
data2<-otu_table(mat3,taxa_are_rows = T)

### create phyloseq object using corrected data ###
diet_hell_correct<-phyloseq(data2,taxa,meta)

#### Standard Ordinations ####
### unconstrained PCoA ###
pcoa_data<-ordinate(diet_hell_correct, method = "PCoA", distance = "euclidean", weighted = FALSE)
plot_ordination(diet_hell_correct,ordination = pcoa_data, axes = c(1,2), color = "Diet") + geom_point(size=5)
ggsave("Figure8.png", device = "png", height = 6.32, width = 12.75, units = "in", dpi = 300)

### Constrained CAP ordination ###
cap_data<-ordinate(diet_hell_correct, method = "CAP", distance = "euclidean", formula = ~ Diet)
plot_ordination(diet_hell_correct,ordination = cap_data, axes = c(1,2), color = "Diet") + geom_point(size=5)

### create stand alone distance matrix ###
diet_dist <- phyloseq::distance(diet_hell_correct, method = "euclidean")
sampledf <- data.frame(sample_data(diet_hell_correct))

### Adonis2 PERMANOVA ###
adonout<-adonis2(diet_dist ~ Diet, data = sampledf, permutations = 9999)

### R2 represents effect size ### 
adonout

### Pairwise PERMANOVA ###
pwout<-pairwise.perm.manova(diet_dist, fact = sampledf$Diet, p.method = "BH", nperm = 9999)
pwout

############
#          #
# KO Level #
#          #
############

######################
# Load Required Data #
######################

### Count Matrix, Table S7 (Additional File 10) ###
kocounts<-read.delim("SupplementaryTable7.txt", row.names = 1)

### Convert to phyloseq format ###
kodata<-otu_table(kocounts,taxa_are_rows = T)

### Create phyloseq Object ###
kodiet<-phyloseq(kodata,meta)

###################
# DESeq2 Analysis #
###################

### Create DESeq2 object with full model design to account for Period and Animal effects ###
kodietdds<-phyloseq_to_deseq2(kodiet, design = ~ Period + Animal + Diet)

### Run DESeq2 with LRT vs reduced model (~ Animal + Period) to assess only Diet effects ###
kodietdds<-DESeq(kodietdds, test = "LRT", reduced = ~ Animal + Period)

### Extract results or 40% diet contrasted against 80% diet ###
res_80_40<-results(kodietdds, contrast = c("Diet", "T40", "T80"), alpha = 0.05)
summary(res_80_40)
sigres40<-subset(res_80_40, padj< 0.05)

### Extract and bind summed abundances for all sig features, for scaling of function later ###
sigres40<-as.data.frame(cbind(sigres40,rowSums(counts(kodietdds, normalized=F)[,grep("*T40", colnames(counts(kodietdds, normalized=F)))])[rownames(sigres40)]))
sigres40<-as.data.frame(cbind(sigres40,rowSums(counts(kodietdds, normalized=F)[,grep("*T80", colnames(counts(kodietdds, normalized=F)))])[rownames(sigres40)]))
colnames(sigres40)[7]<-"T40"
colnames(sigres40)[8]<-"T80"

### Extract results or 60% diet contrasted against 80% diet ###
res_80_60<-results(kodietdds, contrast = c("Diet", "T60", "T80"), alpha = 0.05)
summary(res_80_60)
sigres60<-subset(res_80_60, padj< 0.05)

### Extract results or 60% diet contrasted against 80% diet ###
sigres60<-as.data.frame(cbind(sigres60,rowSums(counts(kodietdds, normalized=F)[,grep("*T60", colnames(counts(kodietdds, normalized=F)))])[rownames(sigres60)]))
sigres60<-as.data.frame(cbind(sigres60,rowSums(counts(kodietdds, normalized=F)[,grep("*T80", colnames(counts(kodietdds, normalized=F)))])[rownames(sigres60)]))
colnames(sigres60)[7]<-"T60"
colnames(sigres60)[8]<-"T80"

#write.table(sigres40, file = "sigko40.txt", quote = F, sep = "\t")
#write.table(sigres60, file = "sigko60.txt", quote = F, sep = "\t")
